# Supplementary material for: Early evolution of enamel matrix proteins is reflected by pleiotropy of physiological functions
Source: Sci Rep. 2023 Jan 26;13:1471. doi: 10.1038/s41598-023-28388-4 (PMC9879986; doi:10.1038/s41598-023-28388-4)
Supplement: Supplementary file 1 — Supplementary Information 1. [file 41598_2023_28388_MOESM1_ESM.zip]

Archive with 5 entries (5 files):
- CTanTaskList1_MouseBone(1.5um)_Femur-Cortical.ctt
- CTanTaskList2_MouseBone(1.5um)_Femur-TrabecularROIselection.ctt
- CTanTaskList3_MouseBone(1.5um)_Trabecular(ROIexternal).ctt
- CTanTaskList4_MouseBone(1.5um)_L4-TrabecularROIselection.ctt
- CTanTaskList5_MouseBone(1.5um)_L4-Cortical(TrabecularArea, ROIexternal).ctt
