# Supplementary material for: Early evolution of enamel matrix proteins is reflected by pleiotropy of physiological functions
Source: Sci Rep. 2023 Jan 26;13:1471. doi: 10.1038/s41598-023-28388-4 (PMC9879986; doi:10.1038/s41598-023-28388-4)
Supplement: Supplementary file 1 — Supplementary Information 1. [file 41598_2023_28388_MOESM1_ESM.zip › CTanTaskList1_MouseBone(1.5um)_Femur-Cortical.ctt]

[Task List]
Next=#0
[#0]
File=
Id=15
Blob length=513
Config blob=4D204F2055205320452020462045204D20552052202D20434F52544943414C20424F4E452028312E35756D290D0A2D2D2D2D2D2D2D2D2D2D2D2D2D2D2D2D2D2D2D2D2D2D2D2D2D2D2D2D2D2D2D2D2D2D2D2D2D2D2D2D2D2D2D2D2D2D2D2D2D2D2D2D2D2D2D2D2D2D2D2D2D2D2D2D2D0D0A0D0A73657061726174696F6E206F6620636F72746963616C20626F6E652066726F6D206261636B67726F756E6420616E642063616C63756C6174696F6E206F662076756C756D657472696320616E64200D0A6D696E6572616C697A6174696F6E20706172616D65746572730D0A0D0A637265617465642062793A204672616E746973656B2053706F7574696C2C2050682E442E0D0A437A6563682043656E74726520666F72205068656E6F67656E6F6D6963732C20494D4720434153202842494F434556290D0A5665737465632C20437A656368696100000000000000000000000000000000000000000000000000000000000000000000000000000000000000000000000000000000000000000000000000000000000000000000000000000000000000000000000000000000000000000000000000000000000000000000000000000000000000000000000000000000000000000000000000000000000000000000000000000000000000000000000000000000000000000000000000000000000000000000000000000000000060
Next=#1
[#1]
File=
Id=0
Blob length=48
Config blob=680000004100000000000000010000000400020005000100000000000000020000000000002F0080000000000000F03F96
Next=#2
[#2]
File=
Id=6
Blob length=20
Config blob=500000000700000000000000000000000000000057
Next=#3
[#3]
File=
Id=6
Blob length=20
Config blob=4B000000000001000000010000000000000000004D
Next=#4
[#4]
File=
Id=5
Blob length=24
Config blob=00000000000000400200000001000A0000000000000000004D
Next=#5
[#5]
File=
Id=15
Blob length=513
Config blob=436F72746963616C20426F6E6520524F4920646566696E6974696F6E000000000000000000000000000000000000000000000000000000000000000000000000000000000000000000000000000000000000000000000000000000000000000000000000000000000000000000000000000000000000000000000000000000000000000000000000000000000000000000000000000000000000000000000000000000000000000000000000000000000000000000000000000000000000000000000000000000000000000000000000000000000000000000000000000000000000000000000000000000000000000000000000000000000000000000000000000000000000000000000000000000000000000000000000000000000000000000000000000000000000000000000000000000000000000000000000000000000000000000000000000000000000000000000000000000000000000000000000000000000000000000000000000000000000000000000000000000000000000000000000000000000000000000000000000000000000000000000000000000000000000000000000000000000000000000000000000000000000000000000000000000000000000000000000000000000000000000000000000000000000000000000000000000000000000000000000000000000000000000000000000000000028
Next=#6
[#6]
File=
Id=12
Blob length=20
Config blob=01000000010000000000000000000000014F5F7425
Next=#7
[#7]
File=
Id=5
Blob length=24
Config blob=0000000000001C400300000001000A0001000000000000006B
Next=#8
[#8]
File=
Id=6
Blob length=20
Config blob=2C010000000000000000010000000100000000002F
Next=#9
[#9]
File=
Id=5
Blob length=24
Config blob=00000000000000400000000001000A0001000000000000004C
Next=#10
[#10]
File=
Id=15
Blob length=513
Config blob=436F72746963616C20426F6E65202D20426173696320416E616C7973697300000000000000000000000000000000000000000000000000000000000000000000000000000000000000000000000000000000000000000000000000000000000000000000000000000000000000000000000000000000000000000000000000000000000000000000000000000000000000000000000000000000000000000000000000000000000000000000000000000000000000000000000000000000000000000000000000000000000000000000000000000000000000000000000000000000000000000000000000000000000000000000000000000000000000000000000000000000000000000000000000000000000000000000000000000000000000000000000000000000000000000000000000000000000000000000000000000000000000000000000000000000000000000000000000000000000000000000000000000000000000000000000000000000000000000000000000000000000000000000000000000000000000000000000000000000000000000000000000000000000000000000000000000000000000000000000000000000000000000000000000000000000000000000000000000000000000000000000000000000000000000000000000000000000000000000000000000000000000000000000000000088
Next=#11
[#11]
File=
Id=3
Blob length=300
Config blob=0100000001000001010000000000000001000000000000000000000000000000564F4900447563747300737061636520746869636B6E657373000000000000000000000000000000000000000000000000000000000000000000000000000000000000000000000000000000000000000000000000000000000000000000000000000000000000000000000000000000000000000000000000000000000000000000000000000000000000000000000000000000000000000000000000000000000000000000000000000000000000000000000000000000000000000000000000000000000000000000000000000000000000000000000000000000000000000000000000000000000000000000000000000000000000000000000000000000000000000000000001000000EF
Next=#12
[#12]
File=
Id=1
Blob length=48
Config blob=00010000010100640100000001000000434F52545F6D61736B00697A65006F6E006F746800555478313573656C006E0055
Next=#13
[#13]
File=
Id=1
Blob length=48
Config blob=02010000010100640100000001000000434F52545F524F490053697A65006F6E006F746800555478313573656C006E00E8
Next=#14
[#14]
File=
Id=15
Blob length=513
Config blob=436F72746963616C20426F6E65202D20496E646976696475616C20506F726520416E616C79736973000000000000000000000000000000000000000000000000000000000000000000000000000000000000000000000000000000000000000000000000000000000000000000000000000000000000000000000000000000000000000000000000000000000000000000000000000000000000000000000000000000000000000000000000000000000000000000000000000000000000000000000000000000000000000000000000000000000000000000000000000000000000000000000000000000000000000000000000000000000000000000000000000000000000000000000000000000000000000000000000000000000000000000000000000000000000000000000000000000000000000000000000000000000000000000000000000000000000000000000000000000000000000000000000000000000000000000000000000000000000000000000000000000000000000000000000000000000000000000000000000000000000000000000000000000000000000000000000000000000000000000000000000000000000000000000000000000000000000000000000000000000000000000000000000000000000000000000000000000000000000000000000000000000000000000000000000000000065
Next=#15
[#15]
File=
Id=12
Blob length=20
Config blob=02000000000000000000000001000000014F5F7426
Next=#16
[#16]
File=
Id=12
Blob length=20
Config blob=00000000010000000200000003000000014F5F7429
Next=#17
[#17]
File=
Id=12
Blob length=20
Config blob=02000000000000000100000000000000014F5F7426
Next=#18
[#18]
File=
Id=16
Blob length=4
Config blob=0005000005
Next=#19
[#19]
File=
Id=12
Blob length=20
Config blob=01000000000000000100000002000000014F5F7427
Next=#20
[#20]
File=
Id=6
Blob length=20
Config blob=50000000070001000000010000000100000000005A
Next=#21
[#21]
File=
Id=12
Blob length=20
Config blob=00000000000000000100000000000000014F5F7424
Next=#22
[#22]
File=
Id=16
Blob length=4
Config blob=0004000004
Next=#23
[#23]
File=
Id=12
Blob length=20
Config blob=01000000010000000000000002000000014F5F7427
Next=#24
[#24]
File=
Id=6
Blob length=20
Config blob=50000000070001000000010000000100000000005A
Next=#25
[#25]
File=
Id=12
Blob length=20
Config blob=00000000000000000100000000000000014F5F7424
Next=#26
[#26]
File=
Id=5
Blob length=24
Config blob=00000000000008400100010001000A00000000000000000055
Next=#27
[#27]
File=
Id=5
Blob length=24
Config blob=00000000000000400000010001000A0000000000000000004C
Next=#28
[#28]
File=
Id=12
Blob length=20
Config blob=01000000000000000200000000000000014F5F7426
Next=#29
[#29]
File=
Id=1
Blob length=48
Config blob=00010000010100640100000001000000434F52545F506F72654D61736B006F6E006F746800555478313573656C006E0083
Next=#30
[#30]
File=
Id=11
Blob length=12
Config blob=01010000000101010102000008
Next=#31
[#31]
File=
Id=12
Blob length=20
Config blob=00000000000000000200000000000000014F5F7425
Next=#32
[#32]
File=
Id=13
Blob length=32
Config blob=000000000000000003000000020000000000000000002040016E6500004A00098C
Next=#33
[#33]
File=
Id=1
Blob length=48
Config blob=00010000010100640000000001000000434F52545F506F726553697A65006F6E006F746800555478313573656C006E0091
Next=#34
[#34]
File=
Id=15
Blob length=513
Config blob=436F72746963616C20426F6E65202D204D696E6572616C697A6174696F6E00000000000000000000000000000000000000000000000000000000000000000000000000000000000000000000000000000000000000000000000000000000000000000000000000000000000000000000000000000000000000000000000000000000000000000000000000000000000000000000000000000000000000000000000000000000000000000000000000000000000000000000000000000000000000000000000000000000000000000000000000000000000000000000000000000000000000000000000000000000000000000000000000000000000000000000000000000000000000000000000000000000000000000000000000000000000000000000000000000000000000000000000000000000000000000000000000000000000000000000000000000000000000000000000000000000000000000000000000000000000000000000000000000000000000000000000000000000000000000000000000000000000000000000000000000000000000000000000000000000000000000000000000000000000000000000000000000000000000000000000000000000000000000000000000000000000000000000000000000000000000000000000000000000000000000000000000000000000000000000000000000008
Next=#35
[#35]
File=
Id=9
Blob length=4
Config blob=0100000001
Next=#36
[#36]
File=
Id=9
Blob length=4
Config blob=0000000000
Next=#37
[#37]
File=
Id=0
Blob length=48
Config blob=FF0000000700000000000000010000000400020008000100000000000000020000000000002F0080000000000000F03FF6
Next=#38
[#38]
File=
Id=6
Blob length=20
Config blob=500000000700010000000000000000000000000058
Next=#39
[#39]
File=
Id=6
Blob length=20
Config blob=4B000000000001000000010000000000000000004D
Next=#40
[#40]
File=
Id=5
Blob length=24
Config blob=00000000000000400000000001000A0000000000000000004B
Next=#41
[#41]
File=
Id=12
Blob length=20
Config blob=01000000000000000000000000000000014F5F7424
Next=#42
[#42]
File=
Id=9
Blob length=4
Config blob=0000000000
Next=#43
[#43]
File=
Id=1
Blob length=48
Config blob=00010000010100640000000001000000434F52545F636C656172007A65006F6E006F746800555478313573656C006E0046
Next=#44
[#44]
File=
Id=10
Blob length=268
Config blob=0100000000000000000000000000000000000000000000000000000000000000000000000000000000000000000000000000000000000000000000000000000000000000000000000000000000000000000000000000000000000000000000000000000000000000000000000000000000000000000000000000000000000000000000000000000000000000000000000000000000000000000000000000000000000000000000000000000000000000000000000000000000000000000000000000000000000000000000000000000000000000000000000000000000000000000000000000000000000000000000000000000000000000000000000000000000000000000000000000000001
Next=#45
[#45]
File=
Id=10
Blob length=268
Config blob=0100030000000000000000000000000000000000000000000000000000000000000000000000000000000000000000000000000000000000000000000000000000000000000000000000000000000000000000000000000000000000000000000000000000000000000000000000000000000000000000000000000000000000000000000000000000000000000000000000000000000000000000000000000000000000000000000000000000000000000000000000000000000000000000000000000000000000000000000000000000000000000000000000000000000000000000000000000000000000000000000000000000000000000000000000000000000000000000000000000004
Next=#46
[#46]
File=
Id=10
Blob length=268
Config blob=0100020000000000000000000000000000000000000000000000000000000000000000000000000000000000000000000000000000000000000000000000000000000000000000000000000000000000000000000000000000000000000000000000000000000000000000000000000000000000000000000000000000000000000000000000000000000000000000000000000000000000000000000000000000000000000000000000000000000000000000000000000000000000000000000000000000000000000000000000000000000000000000000000000000000000000000000000000000000000000000000000000000000000000000000000000000000000000000000000000003
