# Supplementary material for: Early evolution of enamel matrix proteins is reflected by pleiotropy of physiological functions
Source: Sci Rep. 2023 Jan 26;13:1471. doi: 10.1038/s41598-023-28388-4 (PMC9879986; doi:10.1038/s41598-023-28388-4)
Supplement: Supplementary file 1 — Supplementary Information 1. [file 41598_2023_28388_MOESM1_ESM.zip › CTanTaskList3_MouseBone(1.5um)_Trabecular(ROIexternal).ctt]

[Task List]
Next=#0
[#0]
File=
Id=15
Blob length=513
Config blob=4D204F20552053204520545241424543554C415220424F4E452028312E3520756D290D0A2D2D2D2D2D2D2D2D2D2D2D2D2D2D2D2D2D2D2D2D2D2D2D2D2D2D2D2D2D2D2D2D2D2D2D2D2D2D2D2D2D2D2D2D2D2D2D2D2D2D2D2D2D2D2D2D2D2D2D2D2D2D2D2D2D0D0A0D0A63616C63756C6174696F6E206F662076756C756D657472696320616E64206D696E6572616C697A6174696F6E20706172616D657465727320666F7220747261626563756C617220626F6E650D0A646566696E65642062792065787465726E616C20524F490D0A0D0A637265617465642062793A204672616E746973656B2053706F7574696C2C2050682E442E0D0A437A6563682043656E74726520666F72205068656E6F67656E6F6D6963732C20494D4720434153202842494F434556290D0A5665737465632C20437A656368696100000000000000000000000000000000000000000000000000000000000000000000000000000000000000000000000000000000000000000000000000000000000000000000000000000000000000000000000000000000000000000000000000000000000000000000000000000000000000000000000000000000000000000000000000000000000000000000000000000000000000000000000000000000000000000000000000000000000000000000000000000000000000000000000000000000000000000068
Next=#1
[#1]
File=
Id=1
Blob length=48
Config blob=00010000010100640000000001000000545241425F564F490041534B32006F6E006F746800555478313573656C006E0050
Next=#2
[#2]
File=
Id=0
Blob length=48
Config blob=460000002A00000000000000010000000400020004000100000000000000020000000000002F0080000000000000F03F5C
Next=#3
[#3]
File=
Id=5
Blob length=24
Config blob=00000000000000400100010001000A0000000000000000004D
Next=#4
[#4]
File=
Id=5
Blob length=24
Config blob=00000000000010400000010001000A0000000000000000005C
Next=#5
[#5]
File=
Id=6
Blob length=20
Config blob=900100000100010000000100000000000000000094
Next=#6
[#6]
File=
Id=12
Blob length=20
Config blob=00000000000000000100000003000000014F5F7427
Next=#7
[#7]
File=
Id=1
Blob length=48
Config blob=01010000010100640100000001000000545241425F4D61736B00534B32006F6E006F746800555478313573656C006E00AF
Next=#8
[#8]
File=
Id=2
Blob length=288
Config blob=0000000000000000747261626563756C693244616E616C797369730000000000000000000000000000000000000000000000000000000000000000000000000000000000000000000000000000000000000000000000000000000000000000000000000000000000000000000000000000000000000000000000000000000000000000000000000000000000000000000000000000000000000000000000000000000000000000000000000000000000000000000000000000000000000000000000000000000000000000000000000000000000000000000000000000000000000000000000000000000000000000000000000000000000000000000000000000000000000000000000000000000000803FF88FFCF3FFFFFFFFFFFFFFFFFFFFC0
Next=#9
[#9]
File=
Id=3
Blob length=300
Config blob=0100000001010001010100000000000001000000000000000000000000000000564F4900447563747300737061636520746869636B6E657373000000000000000000000000000000000000000000000000000000000000000000000000000000000000000000000000000000000000000000000000000000000000000000000000000000000000000000000000000000000000000000000000000000000000000000000000000000000000000000000000000000000000000000000000000000000000000000000000000000000000000000000000000000000000000000000000000000000000000000000000000000000000000000000000000000000000000000000000000000000000000000000000000000000000000000000000000000000000000100000001000000F2
Next=#10
[#10]
File=
Id=15
Blob length=513
Config blob=547261626563756C617220426F6E65202D204D696E6572616C697A6174696F6E00000000000000000000000000000000000000000000000000000000000000000000000000000000000000000000000000000000000000000000000000000000000000000000000000000000000000000000000000000000000000000000000000000000000000000000000000000000000000000000000000000000000000000000000000000000000000000000000000000000000000000000000000000000000000000000000000000000000000000000000000000000000000000000000000000000000000000000000000000000000000000000000000000000000000000000000000000000000000000000000000000000000000000000000000000000000000000000000000000000000000000000000000000000000000000000000000000000000000000000000000000000000000000000000000000000000000000000000000000000000000000000000000000000000000000000000000000000000000000000000000000000000000000000000000000000000000000000000000000000000000000000000000000000000000000000000000000000000000000000000000000000000000000000000000000000000000000000000000000000000000000000000000000000000000000000000000000000000000000000000000DC
Next=#11
[#11]
File=
Id=12
Blob length=20
Config blob=01000000000000000000000000000000014F5F7424
Next=#12
[#12]
File=
Id=9
Blob length=4
Config blob=0000000000
Next=#13
[#13]
File=
Id=1
Blob length=48
Config blob=00010000010100640000000001000000545241425F636C656172007A65006F6E006F746800555478313573656C006E0037
Next=#14
[#14]
File=
Id=10
Blob length=268
Config blob=0100000000000000000000000000000000000000000000000000000000000000000000000000000000000000000000000000000000000000000000000000000000000000000000000000000000000000000000000000000000000000000000000000000000000000000000000000000000000000000000000000000000000000000000000000000000000000000000000000000000000000000000000000000000000000000000000000000000000000000000000000000000000000000000000000000000000000000000000000000000000000000000000000000000000000000000000000000000000000000000000000000000000000000000000000000000000000000000000000000001
Next=#15
[#15]
File=
Id=10
Blob length=268
Config blob=0100030000000000000000000000000000000000000000000000000000000000000000000000000000000000000000000000000000000000000000000000000000000000000000000000000000000000000000000000000000000000000000000000000000000000000000000000000000000000000000000000000000000000000000000000000000000000000000000000000000000000000000000000000000000000000000000000000000000000000000000000000000000000000000000000000000000000000000000000000000000000000000000000000000000000000000000000000000000000000000000000000000000000000000000000000000000000000000000000000004
Next=#16
[#16]
File=
Id=10
Blob length=268
Config blob=0100020000000000000000000000000000000000000000000000000000000000000000000000000000000000000000000000000000000000000000000000000000000000000000000000000000000000000000000000000000000000000000000000000000000000000000000000000000000000000000000000000000000000000000000000000000000000000000000000000000000000000000000000000000000000000000000000000000000000000000000000000000000000000000000000000000000000000000000000000000000000000000000000000000000000000000000000000000000000000000000000000000000000000000000000000000000000000000000000000003
