# Supplementary material for: Early evolution of enamel matrix proteins is reflected by pleiotropy of physiological functions
Source: Sci Rep. 2023 Jan 26;13:1471. doi: 10.1038/s41598-023-28388-4 (PMC9879986; doi:10.1038/s41598-023-28388-4)
Supplement: Supplementary file 1 — Supplementary Information 1. [file 41598_2023_28388_MOESM1_ESM.zip › CTanTaskList4_MouseBone(1.5um)_L4-TrabecularROIselection.ctt]

[Task List]
Next=#0
[#0]
File=
Id=15
Blob length=513
Config blob=4D204F20552053204520205645525445425241202D20545241424543554C415220424F4E452028312E3520756D290D0A2D2D2D2D2D2D2D2D2D2D2D2D2D2D2D2D2D2D2D2D2D2D2D2D2D2D2D2D2D2D2D2D2D2D2D2D2D2D2D2D2D2D2D2D2D2D2D2D2D2D2D2D2D2D2D2D2D2D2D2D2D2D2D2D2D0D0A0D0A4175746F6D6174696320524F4920646566696E6974696F6E20666F7220747261626563756C617220626F6E65206F662066656D7572206163636F7264696E6720746F204272756B65722067756964656C696E65732E0D0A0D0A637265617465642062793A204672616E746973656B2053706F7574696C2C2050682E442E0D0A437A6563682043656E74726520666F72205068656E6F67656E6F6D6963732C20494D4720434153202842494F434556290D0A5665737465632C20437A65636869610000000000000000000000000000000000000000000000000000000000000000000000000000000000000000000000000000000000000000000000000000000000000000000000000000000000000000000000000000000000000000000000000000000000000000000000000000000000000000000000000000000000000000000000000000000000000000000000000000000000000000000000000000000000000000000000000000000000000000000000000000000000000000000000000000000000000000000000003E
Next=#1
[#1]
File=
Id=0
Blob length=48
Config blob=460000002A00000000000000010000000400020004000100000000000000020000000000002F0080000000000000F03F5C
Next=#2
[#2]
File=
Id=15
Blob length=513
Config blob=547261626563756C6120524F492073656C656374696F6E206261736564206F6E204252554B45520000000000000000000000000000000000000000000000000000000000000000000000000000000000000000000000000000000000000000000000000000000000000000000000000000000000000000000000000000000000000000000000000000000000000000000000000000000000000000000000000000000000000000000000000000000000000000000000000000000000000000000000000000000000000000000000000000000000000000000000000000000000000000000000000000000000000000000000000000000000000000000000000000000000000000000000000000000000000000000000000000000000000000000000000000000000000000000000000000000000000000000000000000000000000000000000000000000000000000000000000000000000000000000000000000000000000000000000000000000000000000000000000000000000000000000000000000000000000000000000000000000000000000000000000000000000000000000000000000000000000000000000000000000000000000000000000000000000000000000000000000000000000000000000000000000000000000000000000000000000000000000000000000000000000000000000000000000000008A
Next=#3
[#3]
File=
Id=6
Blob length=20
Config blob=32000000070001000000000000000000000000003A
Next=#4
[#4]
File=
Id=8
Blob length=12
Config blob=00000000010000003200000033
Next=#5
[#5]
File=
Id=12
Blob length=20
Config blob=00000000000000000100000004000000014F5F7428
Next=#6
[#6]
File=
Id=5
Blob length=24
Config blob=00000000000008400200010001000A00000000000000000056
Next=#7
[#7]
File=
Id=6
Blob length=20
Config blob=200300000100000000000100000000000000000025
Next=#8
[#8]
File=
Id=5
Blob length=24
Config blob=00000000000014400300010001000A00000000000000000063
Next=#9
[#9]
File=
Id=5
Blob length=24
Config blob=00000000000020400200010001000A0000000000000000006E
Next=#10
[#10]
File=
Id=5
Blob length=24
Config blob=00000000000024400300010001000A00000000000000000073
Next=#11
[#11]
File=
Id=8
Blob length=12
Config blob=00000000010000006400000065
Next=#12
[#12]
File=
Id=5
Blob length=24
Config blob=0000000000002A400200010001000A00010000000000000079
Next=#13
[#13]
File=
Id=5
Blob length=24
Config blob=0000000000002E400300010001000A0001000000000000007E
Next=#14
[#14]
File=
Id=5
Blob length=24
Config blob=00000000000014400000000001000A00010000000000000060
Next=#15
[#15]
File=
Id=6
Blob length=20
Config blob=500000000700010000000000000000000000000058
Next=#16
[#16]
File=
Id=6
Blob length=20
Config blob=500000000200000000000000000001000000000053
Next=#17
[#17]
File=
Id=1
Blob length=48
Config blob=02010000010100640100000001000000545241425F524F490041534B32006F6E006F746800555478313573656C006E004F
