# Supplementary material for: Early evolution of enamel matrix proteins is reflected by pleiotropy of physiological functions
Source: Sci Rep. 2023 Jan 26;13:1471. doi: 10.1038/s41598-023-28388-4 (PMC9879986; doi:10.1038/s41598-023-28388-4)
Supplement: Supplementary file 2 — Supplementary Information 2. [file 41598_2023_28388_MOESM2_ESM.zip]

Archive with 4 entries (4 files):
- FASTA-AMBN.txt
- FASTA-AMELX.txt
- FASTA-AMTN.txt
- FASTA-ENAM.txt
