# Supplementary material for: Early evolution of enamel matrix proteins is reflected by pleiotropy of physiological functions
Source: Sci Rep. 2023 Jan 26;13:1471. doi: 10.1038/s41598-023-28388-4 (PMC9879986; doi:10.1038/s41598-023-28388-4)
Supplement: Supplementary file 2 — Supplementary Information 2. [file 41598_2023_28388_MOESM2_ESM.zip › FASTA-AMELX.txt]

>Ailuropoda melanoleuca
MGTWILFACLLGAAFAMPLPPHPGHPGYINFSYEVLTPLKWYQNMIRHPY
PSYGYEPMGGWLHHQIIPVLSQQNPPNHALQPHHHIPMVPAQQPVVPQQP
MMPLPGQHSMTPTQHHQPNLPLPAQQPFQPQPVQPQPHQPIQPQPPMHPI
QPLPPQPPLPPMFPIQPLPPMLPDLPLEAWPSTDKTKREEVVSIP
>Alligator mississippiensis
MEGWMLITCLLGATFAIPVPPHPHHPGYVNFSYEVLTPLKWYQSLMRQPY
SSYGYEPMGGWLHQPMLPIAQQHPPIQTLTPHHQIPFLSPQHPLMQMPGP
HQMMPIPQQQPSLQMPVQEPVQPQAGEHPSPPLQPQQPGHPNPPMQPLPG
SPHPPMQPQQPGIPNPPMYPMQPLPPLLPDMPLEPWRPMDKTKQEEID
>Alligator sinensis
MEGWMLITCLLGATFAIPLPPHPHHPGYVNFSYEVLTPLKWYQSLMRQPY
SSYGYEPMGGWLHQPMLPIAQQHPPIQTLTPHHQIPFLSPQHPLMQMPGP
HQMMPIPQQQPSLQMPVQEPVQPQAGEHPSPPLQPQQPGHPNPPMQPLPG
SPHPPMQPQQPGIPNPPMYPMQPLPPLLPDMPLEPWRPMDKTKQEEID
>Anolis carolinensis
MEGWTLVMCLLSTTFAIPLPQHPGYINFSYEVMTPLKWYQSLIGHQYPRY
GFEPMGGWMHHATMHQTTFQSHPSVHSTLHQMQPPHPALNPHMQPPGHNP
FGPMPGQNTLMPQFQPAHGGPIHHPFQPHAGEHPMHPQTGNPVHPMHPQQ
PANPNSPIYPVQQLPPLISDTPLESWPPADKTKQEEVD
>Aotus nancymaae
MGTWILFACLLGAAFAMPLPPHPGHPGYINFSYEVLTPLKWYQSMIRPAY
PSYGYEPMGGWLHHQIIPVLSQQHPPTHTLQPHHHIPVVPAQQPVVPQQP
MMPVPGQHSMIPTQHHQPNLPPPAQQPFQPQTVQPQPHQPMQPQPPVHPM
QPLPPQPPLPPMFPMQPLPPMLPDLPLEAWPATDKTKREEVD
>Balaenoptera physalus
YPSYGYEPMGGWLHHQIIPVGSQQAALAASSPLPHGASPAARGPPANHGA
SSWAARTTPRQPHQAHLPAAAQPVQAQPHPPLLPQPPLPPMFPACSPAPC
FLNCLWKLASTDK
>Bos indicus
MGTWILFACLLGAAFSMPLPPHPGHPGYINFSYEVLTPLKWYQSMIRHPY
PSYGYEPMGGWLHHQIIPVVSQQTPQNHALQPHHHXPMVPAQQPVVPQQP
MMPVPGQHSMTPTQHHQPNLPLPAQQXFQPQSIQPQPHQPLQPQPPVHPI
QPLPPQPPLPPIFPMQPLPPMLPDLPLEAWPATDKTKREEVVSIP
>Bos mutus
MGTWILFACLLGAAFSMPLPPHPGHPGYINFSYEVLTPLKWYQSMIRHPY
PSYGYEPMGGWLHHQIIPVVSQQTPQNHALQPHHHIPMVPAQQPVVPQQP
MMPVPGQHSMTPTQHHQPNLPLPAQQPFQPQSIQPQPHQPLQPQPPVHPI
QPLPPQPPLPPIFPMQPLPPMLPDLPLEAWPATDKTKREEVVSIP
>Bos taurus
MGTWILFACLLGAAFSMPLPPHPGHPGYINFSYEVLTPLKWYQSMIRHPY
PSYGYEPMGGWLHHQIIPVVSQQTPQNHALQPHHHIPMVPAQQPVVPQQP
MMPVPGQHSMTPTQHHQPNLPLPAQQPFQPQSIQPQPHQPLQPQPPVHPI
QPLPPQPPLPPIFPMQPLPPMLPDLPLEAWPATDKTKREEVD
>Bubalus bubalis
MGTWILFACLLGAAFSMPLPPHPGHPGYINFSYEVLTPLKWYQSMIRHPY
PSYGYEPMGGWLHHQIIPVVSQQTPQNHALQPHHHIPMVPAQQPVVPQQP
MMPVPGQHSMTPTQHHQPNLPLPAQQPFQPQSIQPQPHQPLQPQPPVHPI
QPLPPQPPLPPIFPMQPLPPMLPDLPLEAWPATDKTKREEVVSIP
>Callithrix jacchus
MGTWILFACLLGAAFAMPLPPHPGHPGYINFSYEVLTPLKWYQSMIRPAY
PSYGYEPMGGWLHHQIIPVLSQQHPPTHTLQPHHHIPVVPAQQPVVPQQP
MMPVPGQHSMIPTQHHQPNLPPPAQQPFQPQTVQPQPHQPMQPQSPVHPM
QPLPPQPPLPPMFPMQPLPPMLPDLPLEAWPATDKTKREEVD
>Callorhinus ursinus
MGTWILFACLLGAAFAMPLPPHPGHPGYINFSYEVLTPLKWYQNMIRHPY
PSYGYEPMGGWLHHQIIPVLSQQNPPNHALQPHHHIPMVPAQQPVVPQQP
MMPVPGQHSMTPTQHHQPNLPLPAQQPFQPQPVQPQPHQPIQPQPPMHPI
QPLPPQPPLPPMFPIQPLPPMLPDLPLEAWPATDKTKREEVD
>Camelus dromedarius
MGTWILFACLLGAAFSMPLPPHPGHPGYINFSYEVLTPLKWYQNIIRHPY
PSYGYEPMGGWLHHQIIPVVSQQTPQNHALQPHHHIPMVPAQQPVVPQQP
MMPVPGQHSMTPTQHHQPNFPLPAQQPYQPQPVQPQPHQPMQQPVHPIQP
LPPQPPLPPMFPMQPLPPMLPDLPLEAWPSTDKTKREEVVSTP
>Canis lupus dingo
MGTWILFACLLGAAFAMPLPPHPGHPGYINFSYEVLTPLKWYQNMIRHPY
PSYGYEPMGGWLHHQIIPVLSQQNPSNHALQPHHHIPMVPAQQPVVPQQP
MMPVPGQHSMTPTQHHQPNLPLPAQQPFQPQPVQPQPHQPIQQPPVHPIQ
PLPPQPPLPPMFPIQPLPPMLPDLPLEAWPATDKTKREEVFVEP
>Canis lupus familiaris
MGTWILFACLLGAAFAMPLPPHPGHPGYINFSYEVLTPLKWYQNMIRHPY
PSYGYEPMGGWLHHQIIPVLSQQNPSNHALQPHHHIPMVPAQQPVVPQQP
MMPVPGQHSMTPTQHHQPNLPLPAQQPFQPQPVQPQPHQPIQQPPVHPIQ
PLPPQPPLPPMFPIQPLPPMLPDLPLEAWPATDKTKREEVVSIP
>Capra hircus
MGTWILFACLLGAAFSMPLPPHPGHPGYINFSYEVPTPLKWYQSMIRHPY
PSYGYEPMGGWLHHQIIPVVSQQTPQNHALQPHHHIPMVPAQQPVVPQQP
MMPVPGQHSMTPTQHHQPNLPLPAQQPFQPQSIQPQHHQPLQPQPPVHPI
QPLPPQPPLLPIFPMQHLPPMIPDVLLEDWPATDKTKREEVD
>Carlito syrichta
MGTWILFACLLGAAISMPLPPHPGHPGYINFSYEVLTPLKWYQNMIRPYP
SYGYEPMGGWLHHQIIPVLSQQHPPTHTLQPHHHIPVVPAQQPVVPQQPM
MPVPGQHSMTPTQHHQPNLPPPAQQPFQPQPVQPQPHQPMQPQPPVHPMH
PLPPQPPLPPMFPMQPLPPMLPDLPLEAWPATDKTKREEV
>Castor canadensis
MGTWILFACLLGAAFAMPLPPHPGHPGYINFSYEVLTPLKWYQSMIRQPY
PSYGYEPMGGWLHHQIIPVLSQQHPPSHTLQPHHHVPVVPAQQPVVPQQP
MMPVPGHHSMTPTQHHQPNLPPPAQQPFQQPFQPQPVQPQAHQPLQPQSP
LHPMQPLPPQPPLPPMFPMQPLPPILPDLPLEAWPATDKTKREEVVLTP
>Cavia porcellus
MGTWILFACLLGTAFAMPLPPHPGHPGYINFSYEVLTPLKWYQSMIRQPY
PSYGYESMGGWVHHQVIPVLSQQHPPSHTTLPPHHHIPVGPAQQPVVPQQ
PLMPVPGHHSMTPNQHHQPNLPPTSQQPFQQPFPTQPVQPQHHQPIQPQS
PLHPIQPLPPQQALPPMFSMQPIAPLLPDLPLEAWPATDKTKREEVD
>Ceratotherium simum simum
MGTWILFASLLGAAFAMPLPPHPGHPGYINFSYEVLTPVKWYQSMIRPPY
TSYGYEPMGGWLHHQIVPVLSQQNPSNHALQPHHHIPMVSAQQPVVPQQP
MMPVPGHHSMVPTQHHQPNFPPPAQQPFQPQPVQPQPHQPIQPQPPVHPI
HPLPPQPPLPPIFPLQPLPPMLPDLPLEAWPATDKTKREEVD
>Cercocebus atys
MGTWILFACLLGAAFAMPLPPHPGHPGYINFSYEVLTPLKWYQSIRPPYP
SYGYEPMGGWLHHQIIPVLSQQHPPTHTLQPHHHIPVVPAQQPVLPQQPM
MPVPGQHSMTPTQHHQPNLPPPAQQPYQPQPVQPQPHQPMQPQPPVHPMQ
PLPPQPPLPPMFPMQPLPPMLPDLTLEAWPSTDKTKREEVVSIF
>Colobus angolensis palliatus
MGTWILFACLLGAAFAMPLPPHPGHPGYINFSYEVLTPLKWYQSIRPPYP
SYGYEPMGGWLHHQIIPVLSQQHPPTHTLQPHHHIPVVPAQQPVVPQQPM
MPVPGQHSMTPTQHHQPNLPPPAQQPYQPQPVQPQPHQPMQPQPPVHPMQ
PLPPQPPLPPMFPMQPLPPMLPDLTLEAWPSTDKTKREEVD
>Condylura cristata
MGTWILFACLLGAAFSMPLPPHPGHPGYINFSYEVLTPLKWYQNMIRPPY
PSYGYEPMGGWLHHQIIPVLSQQNPPSHALQPHHHIPMVPAQQPVVPQQP
MMPVPGQHSITPTQHHQPNLPAPAQQPYQPQHVQPQPHQPMQPQPPMHPL
QPLPPQPPLHPMFPMQPMPPLLPDLPLEAWPATDKTKREEVD
>Cricetulus griseus
MGTWILFACLLGAAFAMPLPPHPGSPGYINLSYEVLTPLKWYQSMIRQPY
PSYGYEPMGGWLHHQIIPVLSQQHPPSHTLQPHHHLPVVPAQQPVAPQQP
MMPVPGHHSMTPTQHHQPNIPPSAQQPFQQPFQPQPIPPQSHQPMQPQSP
LHPMQPLAPQPPLPPLFSMQPLSPILPELPLEAWPATDKTKREEVVFSP
>Crocodylus porosus
MEGWMLITCLLGATFAIPLPPHPHHPGYVNFSYEVLTPLKWYQSLMRQPY
SSYGYEPMGGWLHQPMLPIAQQHPPIQTLTPHHQIPFLSPQHPLMQMPGP
QQMMPIPQQQPSLQMPVQEPVQPQPGEHPSPPVQPQQPGHPNPPMQPLPG
SPHPPMQPQQPGIPNPPMYPMQPLPPLLPDMPLEPWRPMDKTKQEEID
>Dasypus novemcinctus
MGNWILFACLLGAAFAMPLPPHPGHPGYINFSYEVLSPLKWYQSIRQPYP
SYGYEPMSGWLHQQIIPVLSQQHPPSHALQPHQHIPMMPAQEPMVPQQPM
MPVPGQHSMTPSLHHQPNLPLPVQQPFQPQPAQPQPHQPIQPQPPMQPIQ
PPLPPVFAMQPLAPMLPGDLPLEAWPATDKTKREEVVSTP
>Delphinapterus leucas
MGTWILFACLLGAAFSMPLPPHPGHPGYINFSYEVLTPLKWYQNVMRQPY
PSYGYEPMGGWLRHQIIPVVSQQAALQPHHHFPMVPAQQPVVPQQTVMPV
PGQHSMTPSQPHQPHLPVPAQQPVQPQPHPPLLPQPPLPPMFPMQPLPPT
LPDLPLEAWPATDKTKREEVASTP
>Desmodus rotundus
MGTWILFACLLGAAFAMPLPPHPGHPGYINFSYEVLTPLKWYQSMIRQPY
TSYGYEPMGGWLHHQIIPVLSQQNPPNHALQPHHHIPVVPAQQPVAPQQP
MMPVPGQHSMTPTQHHQPNLLPPAQQPFQPQTVQPQPHQPIQPQPPVHPI
QPLPPQPPLPPMFPMQPLPPMLPDLPLEAWPATDKTKREEVD
>Dipodomys ordii
MGTWILFACLLGAAFAMPLPPHPGHPGYINFSYEVLTPLKWYQSMIRQPY
PSYGYEPMGGWLHHQIIPVLSQQHPPSHTLQPHHHLPAVPAQQPVVPQQP
MMPVPGHHSMTPTQHHQPNLPPSAQQPFQQPYQPQPVQPQAHQPIQSQQP
LHPMQPLAPQPPLPPMFPMQPLPPILPDLPLEAWPATDKTKREEVD
>Echinops telfairi
MGTWILFACLLGAAFAMPLPPHPGHPGYINFSYEVLTPLKWYQNMLRQPY
PSYGYEPMGGWLHHQIIPVLSQQLPPSHTLQPHHHIPMVPAQQPVAPQQP
MMPVPGQHSMTPTQHHQPHLPPPVQQPYQPQPVQPQPHQPMQPQPPVHPM
QPMPPQPPMPPMFPMQPLPPMLTDLPMEAWPATDKTKREEVVSIC
>Elephantulus edwardii
MGTWILFACLLGAAFAMPLPPHPGHPGYINFSYEVLTPLKWYQNIIRQPY
PSYGYEPMGGWLRHQIVPVLSQQHPPSHTLQPHHHIPMVPAQQQPVVPQQ
PMMPVPGQHSMTPTQHHQPHLPPPVQQPYQPQPMQMQPMHPMHPQQSMHP
MQPLPPQPPLPPMFPMQPLPPMLHDLPLEAWSATDKTKREEIVSVP
>Eptesicus fuscus
MGTWILFACLLGAAFAMPLPPHPGHPGYINFSYEVLTPLKWYQNMIRQPY
TSYGYEPMGGWLHHQIIPVLSQQNPPNHALQPHHHIPVVPAQQPVVPQQP
MMPVPGQHSMTPTQHHQPNLLPPAQQPYQPQPVQPQPHQPIQPQPPVHPI
QPLPPQPPLPPMFPMQPLPPMLPDLPLEAWPATDKTKREEVD
>Equus asinus
MGTWILFASLLGAAFAMPLPPHPGHPGYINFSYEVLTPLKWYQSLIRQPY
TSYGYEPMGGWLHHQIIPVLSQQNPSNHALQPHHHIPMVSAQHPVVPQQP
MMPLPGQHSMVPTQHHQPNLPPPVQQPFHPQPVQPQPHQPIQPQPPLHPI
QPLPPQPPLPPIFPLQPLPPMLPDLPLEAWPATDKTKREEVD
>Equus caballus
MGTWILFASLLGAAFAMPLYLILGTLGYINFSYEVLTPLKWYQSLIRQPY
TSYGYEPMGGWLHHQIIPVLSQQNPSNHALQPHHHIPMVSAQHPVVPQQP
MMPLPGQHSMVPTQHHQPNLPPPVQQPFHPQPVQPQPHQPIQPQPPLHPI
QPLPPQPPLPPIFPLQPLPPMLPDLPLEAWPATDKTKREEVD
>Equus przewalskii
MGTWILFASLLGAAFAMPLPPHPGHPGYINFSYEVLTPLKWYQSLIRQPY
TSYGYEPMGGWLHHQIIPVLSQQNPSNHALQPHHHIPMVSAQHPVVPQQP
MMPLPGQHSMVPTQHHQPNLPPPVQQPFHPQPVQPQPHQPIQPQPPLHPI
QPLPPQPPLPPIFPLQPLPPMLPDLPLEAWPATDKTKREEVD
>Erinaceus europaeu
MGTWILFACLLGAAFAMPLPPHPGHPGYINFSYEVLTPLKWYQNMIRPPY
PSYGYEPMGGWLHHQIIPVLSQQNPPSHALQPHHHIPMVPAQQPVVPQQP
MMPVPGQHSMTPTQHHQSNLPAPAQQPYQPQPVQPQPHQPMQPMAPMQPM
QPLPPQPPLHPIFPIQSMPAMLPDLPLEAWPATDKTKREEVD
>Eumetopias jubatus
MGTWILFACLLGAAFAMPLPPHPGHPGYINFSYEVLTPLKWYQNMIRHPY
PSYGYEPMGGWLHHQIIPVLSQQNPPNHALQPHHHIPMVPAQQPVVPQQP
MMPVPGQHSMTPTQHHQPNLPLPAQQPFQPQPVQPQPHQPIQPQPPMHPI
QPLPPQPPLPPMFPIQPLPPMLPDLPLEAWPATDKTKREEVD
>Felis catus
MGTWILFACLLGAAFAMPLPPHPGHPGYINFSYEVLTPLKWYQNMIRHPY
PSYGYEPMGGWLHHQIIPVLSQQNPPNHALQPHHHIPMVPAQQPVVPQQP
MMPVPGQHSMTPTQHHQPNLPLPAQQPFQPQPVQPQPHQPIQPQPPVHPI
QPLPPQPPLPPMFPIQPLPPMLPDLPLEAWPATDKTKREEVD
>Fukomys damarensis
MGTWILFACLLGAAFAMPLPPHPGHPGYINFSYEVLTPLKWYQSMIRQPY
PSYGYEPMGGWLHHQIIPVLSQQHPQSHNTLQPHHHLPVGPAQQPVVPQQ
PMMPVPGHHSMTPNQHHQPNLPPTAQQPFQQPFQPQPVQPQHHQPMQPQS
PLHPIQPLAPQPALPPLFPMQPLSPMLPEIPMEAWPASDKTKREEVD
>Galeopterus variegatus
MGTWILFACLLGAAFAMPLPPHPGHPGYINFSYEVLTPLKWYQNIIRPPY
PSYGYEPMGGWLHHEVIPVLSQQHPPTHTLQPHHHIPVVPAQQPVVPQQP
MMPIPGQHSMTPTQHHQPNLPMPAQPPYQPQPVQPQPHQPMQPQPPVHPM
HPLPPQPPLPPLFPMQPLPPMLPDLPLEAWPATDKTKREEVVSMP
>Gavialis gangeticus
MEGWMLITCLLGATFAIPLPPHPHHPGYVNFSYEVLTPLKWYQSLMRQPY
SSYGYEPMGGWLHQPMLPIAQQHPPIQTLTPHHQIPFLSPQHPLMQMPGP
QQMMPIPQQQPSLQMPVQEPVQPQAGEHPSPPVQPQQPGHPNPPMQPLPG
SPHPPMQPQQPGIPNPPMYPMQPLPPLLPDMPLEPWRPMDKTKQEEID
>Gorilla gorilla gorilla
MGTWILFACLLGAAFAMPLPPHPGHPGYINFSYEVLTPLKWYQSIRPPYP
SYGYEPMGGWLHHQIIPVLSQQHPPTHTLQPHHHIPVVPAQQPVIPQQPM
MPVPGQHSMTPIQHHQPNLPPPAQQPYQPQPVQPQPHQPMQPQPPVHPMQ
PLPPQPPLPPMFPMQPLPPMLPDLTLEAWPSTDKTKREEVD
>Heterocephalus glaber
MGTWILFACLLGAAFAMPLPPHPGHPGYINFSYEVLTPLKWYQSMIRQPY
PSYGYEPLGGWLHHQTIPVLSQQHPPSHTATLQPHHHLPVGPAQQPVVPH
QPLMPIPGHHSMTPTQHHQPNLPPTAQQPFQQPFQPQAVQPQHHQPMQPQ
SPLHPMQPLPPQPALPPLFPMQPLPPLLSDLPLEAWPATDKTKREEVKSH
I
>Hipposideros armiger
MGTWILFACLLGAAFAMPLPPHPGHPGYINFSYEVLTPLKWYQSMIRQPY
PSYGYEPMGGWLHHQIIPVLSQQNPPNHALQPHHHIPMVPAQQPVVPQQP
MMPVPGQHSMTPTQHHQTNLLPPAQQPFQPQPVQPQPHQPIQPQPPVHPI
QPLPPQPPLPPLFPMQPLPPMLPDLPLEAWPATDKTKREEVD
>Homo sapiens
MGTWILFACLLGAAFAMPLPPHPGHPGYINFSYEVLTPLKWYQSIRPPYP
SYGYEPMGGWLHHQIIPVLSQQHPPTHTLQPHHHIPVVPAQQPVIPQQPM
MPVPGQHSMTPIQHHQPNLPPPAQQPYQPQPVQPQPHQPMQPQPPVHPMQ
PLPPQPPLPPMFPMQPLPPMLPDLTLEAWPSTDKTKREEVD
>Chinchilla lanigera
MGTWILFACLLGAAFAMPLPPHPGHPGYINFSYEVLTPLKWYQSMIRQPY
PSYGYEPMGGWLHHQIIPVLSQQHPPSHTTLQPHHHIPVGPAQQPVVPQQ
PLMPVPGHHSMTPNQHHQPNLPPTAQQPFQQPFQPQPVQPPHHQPLQPQS
TLHPMQPLPPQQALPPMFPMQPLSPLIPDLPLEAWPATDKTKREEVVSIP

>Chrysochloris asiatica
MGTWILFACLLGAAFAMPLPPHPGHPGYINFSYEVLTPLKWYQNMIRQPY
PSYGYEPMGGWLHHQIIPVLSQQHPPSHTMQPHHHIPMVPAQQPVAPQQP
MMPVPGQHSMTPTQHHQAHLPPVQQPFQPQPVQQQPHQPMHPQPPMHPMQ
PLPPQPPLSPMFPMQPLPPMLPDLPLEAWSATDKTKREEVVSTS
>Ictidomys tridecemlineatus
MGTWILFACLLGAAFAMPLPPHPGHPGYINFSYEVITPFKWYQNMIRQPY
PSYGYEPMGGWLHHQIIPVLSQQHTPSHTLQPHHHIPVVPAQQPVAPQQP
MMPVPGHHSMTPNQHHQPNLPPPAQQPFQQPFQPQSIQPQSHQPMQPQPP
LHSLHPLPPQPHLPPMFPMQLPPLLPDLPLEAWPATDKTKREEVVSIH
>Jaculus jaculus
MGTWILFACLLGAAFAMPLPPHPGHPGYINFSYEVLTPLKWYQSMIRQPY
PSYGYEPMGGWLHHQIIPVLSQQHPPSHTLQPHHHIPVVPAQQPVAPQQP
MMPVPGHHSMTPTQHHQPNLPPPAQQPFQQPFQPQPQPMQPHQPMQPQQP
LHPMQPLPPQPPLPPMFPMQPLPPILPDLPLEAWPATDKTKREEVAFTP
>Lagenorhynchus obliquidens
MGTWILFACLLGAAFSMPLPPHPGHPGYINFSYEVLTPLKWYQNVIRHPY
PSYGYEPMGGWLRHQIIPVVSQQAALQPHHHFPMVPAQQPVGPQQTMMPI
PGQHSMTPSQPHQPHLPVPAQQPVQPQPHPPLLPQPPLPPMFPMQPLPPM
LPDLPLEAWPATDKTKREEAVSTP
>Latimeria chalumnae
MKSLSLITCFLGAALALPLGPHRQNPGTANVVNYSYEMMSPHWADWIRQQ
SQQYPVIEIEVKPRPPMSPQFPISPMQPQQPMPPQYPMQPMQPQYSMQPQ
FPVQPQFAVQPPAPQQPVAPVEPIFPWIQGMQQQQQPTKKTEKEQD
>Macaca mulatta
MGTWILFACLVGAAFAMPLPPHPGHPGYINFSYEVLTPLKWYQSMVRPPY
PSYGYEPMGGWLHHQIIPVLSQQHPLTHTLQPHHYIPVVPAQQPVLPQQP
MMPVPGQHSMTPTQHHQPNLPPPAQQPYQPQPVQPQPHQPMQPQPPVHPM
QPLLPQPPLPPMFPMQPLPPILPDLTLEAWPATDKTKQEEVD
>Macaca nemestrina
MGTWILFACLLGAAFAMPLPPHPGHPGYINFSYEVLTPLKWYQSIRPPYP
SYGYEPMGGWLHHQIIPVLSQQHPPTHTLQPHHHIPVVPAQQPVLPQQPM
MPVPGQHSMTPTQHHQPNLPPPAQQPYQPQPVQPQPHQPMQPQPPVHPMQ
PLPPQPPLPPMFPMQPLPPMLPDLTLEAWPSTDKTKREEVVSIF
>Mandrillus leucophaeus
MGTWILFACLLGAAFAMPLPPHPGHPGYINFSYEVLTPLKWYQSIRPPYP
SYGYEPMGGWLHHQIIPVLSQQHPPTHTLQPHHHIPVVPAQQPVLPQQPM
MPVPGQHSMTPTQHHQPNLPPPAQQPYQPQPVQPQPHQPMQPQPPVHPMQ
PLPPQPPLPPMFPMQPLPPMLPDLTLEAWPSTDKTKREEVD
>Manis javanica
MGIWILSACLLGAAFAMPLPPHPGHPGYINFSYAVLTSLKWYQSIRQPYP
SYGYEPMGGWLHHQIIPVLSQQNPPNYTLQPHHHTPMVPAQQPVVPQQSV
MPVPGQHSMTPTQLHQTNLPLHPQQPFQPQPLPPQPPLPPMFPMQPLSPV
LPDLPPEAWPATDKTKRELVVSIP
>Marmota flaviventris
MGTWILFACLLGAAFAMPLPPHPGHPGYINFSYEVITPFKWYQNMIRQPY
PSYGYEPMGGWLHHQIIPVLSQQHTPSHTLQPHHHIPVVPAQQPVAPQQP
MMPVPGHHSMTPNQHHQPNLPPPAQQPFQQPFQPQSIQPQSHQPIQPQPP
LHSLHPLPPQPHLPPMFPMQLPPLLPDLPLEAWPATDKTKREEVVSIH
>Marmota marmota marmota
MGTWILFACLLGAAFAMPLPPHPGHPGYINFSYEVITPFKWYQNMIRQPY
PSYGYEPMGGWLHHQIIPVLSQQHTPSHTLQPHHHIPVVPAQQPVAPQQP
MMPVPGHHSMTPNQHHQPNLPPPAQQPFQQPFQPQSIQPQSHQPMQPQPP
LHSLHPLPPQPHLPPMFPMQLPPLLPDLPLEAWPATDKTKREEVVSIH
>Mesocricetus auratus
MPLPPHPGSPGYINLSYEVLTPLKWYQSMIRQPYPSYGYEPMGGWLHHQI
IPVLSQQHPQSHTLQPHHHLPVVPAQQPVAPQQPMMPVPGHHSMTPTQHH
QPNIPPSAQQPFQQPFQPQPISPQSHQPMQPQSPLHPMQPLAPQPPLPPL
FSMQPLSPILPELPLEAWPATDKTKREEVD
>Microcebus murinus
MGTWILFACLLGAAFAMPLPPHPGHPGYINFSYEVLTPLKWYQSMIRPPY
PSYGYEPMGGWLHHQIIPVLSQQHPQTHTLQPHHHIPVVPAQQPVVPQQP
MMPVPGQHSMTPTHHHQPNLPPPAQQPFQPQPVQPQPHQPMQPQPPLHPM
QPLPPQPHLPPLFPMQPLPPMLPDLPLEAWPATDKTKREEVVSMP
>Microtus ochrogaster
MGTWILFACLLGAAFAMPLPPHPGSPGYINLSYEVLTPLKWYQSMIRQPY
PSYGYEPMGGWLHHQIIPVLSQQHPPSHTLQPHHHLPVVPAQQPVAPQQP
MMPVPGHHSMTPTQHHQPNIPPSAQQPFQQPFQPQAIPPQSHQPMQPQSP
LHPMQPLAPQPPLPPLFSMQPLSPILPELPLEAWPATDKTKREEVVLNP
>Miniopterus natalensis
MGTWILFACLLGVAFAMPLPPHPGHPGYINFSYEVLTPLKWYQNMIRQPY
TSYGYEPMGGWLHHQIIPVLSQQNPPSHALQPHHHIPVVPAQQPVVPQQP
MMPVPGQHSMTPTQHHQPNLLPPAQQPFQPQPVQPQPHQPIQPQPPVHPI
QPLPPQPPLPPMFPMQPLPPMLPDLPLEAWPATDKTKREEVD
>Monodelphis domestica
MRTWILLACLLGAAFAIPLPPHPGHPGYINFSYEVLTPLKWYQSMMRQQY
PSYGYEPMGGWLHHQIIPVLSQQHSPSHSLPPQHHIPIMAAQQPAPPQQP
VMPVPGQHPMAPTQHHQPNLPQPGQQPYQPQPAQPQPHQPIQPMQPMQPM
QPLPPQPPLPPMFPMQPMSPMLPDMEAWPATDKTKREEVD
>Mus caroli
MGTWILFACLLGAAFAMPLPPHPGSPGYINLSYEVLTPLKWYQSMIRQPY
PSYGYEPMGGWLHHQIIPVLSQQHPPSHTLQPHHHLPVVPAQQPVAPQQP
MMPVPGHHSMTPTQHHQPNIPPSAQQPFQQPFQPQAIPPQSHQPMQPQSP
LHPMQPLAPQPPLPPLFSMQPLSPILPELPLEAWPATDKTKREEVAFSP
>Mus musculus
MGTWILFACLLGAAFAMPLPPHPGSPGYINLSYEVLTPLKWYQSMIRQPY
PSYGYEPMGGWLHHQIIPVLSQQHPPSHTLQPHHHLPVVPAQQPVAPQQP
MMPVPGHHSMTPTQHHQPNIPPSAQQPFQQPFQPQAIPPQSHQPMQPQSP
LHPMQPLAPQPPLPPLFSMQPLSPILPELPLEAWPATDKTKREEVD
>Mus pahari
MGTWILFACLLGAAFAMPLPPHPGSPGYINLSYEVLTPLKWYQSMIRQPY
PSYGYEPMGGWLHHQIIPVLSQQHPPSHTLQPHHHLPVVPAQQPVAPQQP
MMPVPGHHSMTPTQHHQPNIPPSAQQPFQQPFQPQAIPPQSHQPMQPQSP
LHPMQPLAPQPPLPPLFSMQPLSPILPELPLEAWPATDKTKREEVAFSP
>Mustela putorius furo
MGTWILFACLLGAAFAMPLPPHPGHPGYINFSYEVLTPLKWYQNMIRHPY
PSYGYEPMGGWLHHQIIPVLSQQNPPNHALQPHHHIPMMPAQQPVVPQQP
MMPVPGQHSMTPTQHHQPNLPLPAQQPFQPQPVQPQAHQPIQPQPPVHPI
QPLPPQPPLPPMFPIQPLPPMLPDLPLEAWPATDKTKREEVVSSA
>Myotis brandtii
MGTWILFACLLGAAFAMPVLTPLKWYQSMIRQPYTSYGYEPMGGWLHHQI
IPVLSQQNPPNHALQPHHHIPVVPAQQPVAPQQPMMPVPGQHSMTPTQHH
QPNLLPPAQQPYQPQPVQPQPHQPIQPQPPVHPIQPLPPQPPLPPMFPMQ
PLPPMLPDLPLEAWPATDKTKREEVVSIS
>Myotis davidii
MGTWILFACLLGAAFAMPLPPHPGHPGYINFSYEVIFLFTHYQSMIRQPY
TSYGYEPMGGWLHHQIIPVLSQQNPPSHALQPHHHIPVVPAQQPVVPQQP
MMPVPGQHSMTPTQHHQPNVLPPAQQPYQPQPVQPQPHQPIQPQPPVHPI
QPLPPQPPLPPMFPMQPLPPMLPDLPLEAWPATDKTKREEVVSIS
>Myotis lucifugus
MGAWILFACLLGAAFAMPVLTPLKWYQSMIRQPYTSYGYEPMGGWLHHQI
IPVLSQQNPPNHALQPHHHIPVVPAQQPVAPQQPMMPVPGQHSMTPTQHH
QPNLLPPAQQPYQPQPVQPQPHQPIQPQPPVHPIQPLPPQPPLPPMFPMQ
PLPPMLPDLPLEAWPATDKTKREEVVSIS
>Nannospalax galili
MGTWILFACLLGAAFAMPLPPHPGHPGYINFSYEVLTPLKWYQSMIRQPY
PSYGYEPMGGWLHHQIIPVLSQQHPQSHTLQPHHHLPVVPAQQPVVPQQP
MMPVPGHHSMTPTQHHQPNLPPSAQQPFQQPFQPQPIQPQSHQPMQPQSP
LHPMQPLPPQPPLPPLFPMQPLPPILPDLPLEAWPATDKTKREEVVLTP
>Neomonachus schauinslandi
MGTWILFACLLGAAFAMPLPPHPGHPGYINFSYEVLTPVKWYQNMIRHPY
PSYGYEPMGGWLHHQIIPVLSQQNPPNHALQPHHHIPMVPAQQPVVPQQP
MMPVPGQHSMTPTQHHQPNLPLPAQQPFQPQPVQPQPHQPIQPQPPVHPI
QPLPPQPPLPPMFPIQPLPPMLPDLPLEAWPATDKTKREEVD
>Nomascus leucogenys
MGTWILFACLLGAAFAMPLPPHPGHPGYINFSYEVLTPLKWYQSIRPPYP
SYGYEPMGGWLHHQIIPVLSQQHPPTHTLQPHHHIPVVPAQQPVIPQQPM
MPVPGQHSMTPTQHHQPNLPPPAQQPYQPQPVQPQPHQPMQPQPPVHPMQ
PLPPQPPLPPMFPMQPLPPMLPDLTLEAWPSTDKTKQEEVD
>Octodon degus
MGTWILFACLLGAAFAMPLPPHPGHPGYINFSYEVLTPLKWYQSMIRQPY
PSYGYEPMGGWLHHQIIPVLSQQHPPTHTTLQPHHHIPVGPAQQPVVPQQ
PLMPVPGHHSMTPNQHHQPNLPPTAQQPFQQPFQPQPVQPSHHQPIQPQS
PLHPMQPLPPQQALPPMFSMQPLSPLIPDLPLEAWPATDKTKREEVD
>Odobenus rosmarus divergens
MGTWILFACLLGAAFAMPLPPHPGHPGYINFSYEVLTPLKWYQNMIRHPY
PSYGYEPMGGWLHHQIIPVLSQQNPPNHALQPHHHIPMVPAQQPVVPQQP
MMPVPGQHSMTPTQHHQPNLPLPAQQPFQPQPVQPQPHQPIQPQPPMHPI
QPLPPQPPLPPMFPIQPLPPMLPDLPLEAWPATDKTKREEVD
>Odocoileus virginianus texanus
MGTWILFACLLGAAFSMPLPPHPGHPGYINFSYEVLTPLKWYQSMIRHPY
TSYGYEPMGGWLHHQIIPVVSQQTPQNHALQPHHHIPMVPAQQPVVPQQP
MMPVPGQHSMTPTQHHQPNLPLPAQQPFQPQSIQPQPHQPLQPQPPVHPI
QPLPPQPPLPPIFPMQPLPPMLPDLPLEAWPATDKTKREEVD
>Orcinus orca
MGTWILFACLLGAAFSMPLPPHPGHPGYINFSYEVLTPLKWYQNVIRHPY
PSYGYEPMGGWLRHQIIPVVSQQAALQPHHHFPMVPAQQPVGPQQTMMPV
PGQHSIPSQPHQPHLPVPAQQPVQPQPHPPLLPQPPLPPMFPMQPLPPML
PDLPLEAWPATDKTKREEVD
>Ornithorhynchus anatinus
MGTWILFTCLIGAAFAIPLPPHPAHPGYINFSYEVLTPLKWYQNMKRQQY
PSYGYEPMGGWLHHQIIPVLSQQQTPTHALQPHHHIPVMAAQQPMQPQQP
MMPMPGQPSVTPTQHHQSNLPQPAQQPFQPQVPQQPHQPIQPQAPAHPMP
PMPQPPLPPMFPMQPLPPLLPDLPLEQWPATDKTKREEVVSGP
>Orycteropus afer afer
MGTWILFACLLGAAFSMPLPHHPGHPGYINFSYEVLTPLKWYPNMIRQRY
PSYGYEPTSGXLHHQIVPVQQHPLSHTLXPHHHIPMVPPQQPMVPQQPMM
PVPGRHSMTPTQHHQPHLPPPVQQPFQPQPQPPVHPIQPLLPQPPLPLMF
PMKPLPPLLPDLPLEAWPATDKTKREEVVSAP
>Otolemur garnettii
MGTWILFACLLGAAFAMPLPPHPGHPGYINFSYEVLTPVKWYQSMLRPPY
PSYGYEPMGGWLHHQIIPVLSQQHPPTHTLQPHHHIPVVPAQQPVVPQQP
MMPVPGQHSMTPTQHHQPNLPPPAQQPFQPQPVQPQPHQPMQPQPPVHPM
QPLPPQPPLPPLFPMQPLPPMLPDLPLEAWPATDKTKREEVVSMP
>Ovis aries
MGTWILFACLLGAAFSMPLPPHPGHPGYINFSYEVLTPLKWYQSMIRHPY
PSYGYEPMGGWLHHQIIPVVSQQTPQNHALQPHHHIPMVPAQQPVVPQQP
MMPVPGQHSMTPTQHHQPNLPLPAQQPFQPQSIQPQPHQPLQPQPPVHPI
QPLPPQPPLPPIFPMQPLPPMLPDLPLEAWPATDKTKREEVVSIP
>Pan paniscus
MGTWILFACLLGAAFAMPLPPHPGHPGYINFSYEVLTPLKWYQSIRPPYP
SYGYEPMGGWLHHQIIPVLSQQHPPTHTLQPHHHIPVVPAQQPVIPQQPM
MPVPGQHSMTPIQHHQPNLPPPAQQPYQPQPVQPQHHQPMQPQPPVHPMQ
PLPPQPPLPPMFPMQPLPPMLPDLTLEAWPSTDKTKREEVD
>Pan troglodytes
MGTWILFACLLGAAFAMPLPPHPGHPGYINFSYEVLTPLKWYQSIRPPYP
SYGYEPMGGWLHHQIIPVLSQQHPPTHTLQPHHHIPVVPAQQPVIPQQPM
MPVPGQHSMTPIQHHQPNLPPPAQQPYQPQPVQPQPHQPMQPQPPVHPMQ
PLPPQPPLPPMFPMQPLPPMLPDLTLEAWPSTDKTKREEVD
>Panthera pardus
MGTWILFACLLGAAFAMPLPPHPGHPGYINFSYEVLTPLKWYQNMIRHPY
PSYGYEPMGGWLHHQIIPVLSQQNPPNHALQPHHHIPMVPAQQPVVPQQP
MMPVPGQHSMTPTQHHQPNLPLPAQQPFQPQPVQPQPHQPIQQPPVHPIQ
PLPPQPPLPPLFPIQPLPPMLPDLPLEAWPATDKTKREEVD
>Panthera tigris altaica
MGTWILFACLLGAAFAMPLPPHPGHPGYINFSYEVLTPLKWYQNMIRHPY
PSYGYEPMGGWLHHQIIPVLSQQNPPNHALQPHHHIPMVPAQQPVVPQQP
MMPVPGQHSMTPTQHHQPNLPLPAQQPFQPQPVQPQPHQPIQPPPPAPPP
HPPPPQPPLPPLFPIQPLPPMLPDLPLEAWPATDKTKREEVD
>Papio anubis
MGTWILFACLLGAAFAMPLPPHPGHPGYINFSYEVLTPLKWYQSIRPPYP
SYGYEPMGGWLHHQIIPVLSQQHPPTHTLQPHHHIPVVPAQQPVLPQQPM
MPVPGQHSMTPTQHHQPNLPPPAQQPYQPQPVQPQPHQPMQPQPPVHPMQ
PLPPQPPLPPMFPMQPLPPMLPDLTLEAWPSTDKTKREEVVSIF
>Peromyscus maniculatus bairdii
MGTWILFACLLGAAFAMPLPPHPGSPGYINLSYEVLTPLKWYQSMIRQPY
PSYGYEPMGGWLHHQIIPVLSQQHPPSHTLQPHHHLPVVPAQQPVAPQQP
MMPVPGHHSMTPTQHHQPNIPPSAQQPFQQPFQPQAIPPQSHQPMQPQSP
LHPMQPLAPQPPLPPLFSMQPLSPILPELPLEAWPATDKTKREEVVFSP
>Phascolarctos cinereus
MRTWILLACLFGAAFAIPLPPHPGHPGYINFSYEVLTPLKWYQSMVRQQY
PSYGYEPMGGWLHHQIIPVLPQQHAPSHSLPPQHQIPIMAAQQPVQPQQP
VMPVPGQHPMAPTQHHQPNLPQPAQQPYQPQPAQPMQPMQPMQPMPPQPP
MPPMFPMQPMPPMLPDLPLEAWPSTDKTKREEVGG
>Physeter catodon
MGTWILFACLLGAAFSMPLPPHPGHPGYINFSYEVLTPLKWYQNIIRHPY
PSYGYEPMGGWLHHQIIPVVSQQAALQPHHHFPMVPAQQPAVPQQTMMPA
PGQHSMTPSQPHQPHLPVPAQQPVQPQPHPALLPQPPLPPMFPMRPLPPM
LPDLPLEAWPATDKTKREEVVSTP
>Piliocolobus tephrosceles
MGTWILFACLLGAAFAMPLPPHPGHPGYINFSYEVLTPLKWYQSIRPPYP
SYGYEPMGGWLHHQIIPVLSQQHPPTHTLQPHHHIPVVPAQQPVVPQQPM
MPVPGQHSMTPTQHHQPNLPPPAQQPYQPQPVQPQPHQPMQPQPPVHPMQ
PLPPQPPLPPMFPMQPLPPMLPDLTLEAWPSTDKTKREEVD
>Pogo navitticeps
MEGWTLIMSLLCTTLAIPLPQHPGFINFSYEVMTPLKWYQGVMGHQYPRY
GYEPMGGWMHHSMMHQAPFQTLHPMPPPLHQVQQQPPLNPHMQLPGHNTL
VPMTGQSTLTPQYQPAHAGPVHQPFPPVAGEAPMQPLPAHPNQPMHPQLP
AHPNQPMFPMQPLPPLMPDTPLESWPVPDKTKQEEVD
>Pongo abelii
MGTWILFACLLGAAFAMPLPPHPGHPGYINFSYEVLTPLKWYQSIRPPYP
SYGYEPMGGWLHHQIIPVLSQQHPPTHTLQPHHHIPVVPAQQPVIPQQPM
MPVPGQHSMTPTQHHQPNLLPPAQQPYQPQPVQPQPHQPMQPQPPVHPMQ
PLPPQPPLPPMFPMQPLPPMLPDLTLEAWPSTDKTKREEVD
>Propithecus coquereli
MGTWILFACLLGAAFAMPLPPHPGHPAYINFSYEVLTPLKWYQSMIRPPY
PSYGYEPMGGWLHHQIIPVLSQQHPQTHTLQPHHHVPVVPAQQPVVPQQP
MMPVPGQHSMTPTHHHQPNLPPPAQQPFQPQPVQPQPHQPMQPQPPLHPM
QPLPPQPHLPPLFPMQPLPPMLPDLPLEAWPSTDKTKREEVVSMP
>Pteropus alecto
MGTWILFACLLGAAFAMPLPPHPGHPGYINFSYEVLTPIKWYQNMIRQPY
PSYGYEPMGGWLHHQIIPVLSQQNPPNHALQPHHHIPMVPAQQPVAPQQP
MMPVPGQHSMTPTQHHQPNLLPPAQQPFQPQPVQPQPHQPIQPQPPVHPI
QPLPPQPPLPPLFPMQPLPPMLPDLPLEAWPATDKTKREEVVSIS
>Pteropus vampyrus
MGTWILFACLLGAAFAMPLPPHPGHPGYINFSYEVLTPIKWYQNMIRQPY
PSYGYEPMGGWLHHQIIPVLSQQNPPNHALQPHHHIPMVPAQQPVVPQQP
MMPVPGQHSMTPTQHHQPNLLPPAQQPFQPQHVQPQPHQPIQPQPPVHPI
QPLPPQPPLPPLFPMQPLPPMLPDLPLEAWPATDKTKREEVVSIS
>Puma concolor
MGTWILFACLLGAAFAMPLPPHPGHPGYINFSYEVLTPLKWYQNMIRHPY
PSYGYEPMGGWLHHQIIPVLSQQNPPNHALQPHHHIPMVPAQQPVVPQQP
MMPVPGQHSMTPTQHHQPNLPLPAQQPFQPQPVQPQPHQPIQPQPPVHPI
QPLPPQPPLPPMFPIQPLPPMLPDLPLEAWPATDKTKREEVD
>Python bivittatus
MESWTLLMCLLSTAFAIPLPQHPGYINFSYEVVTPLKWYQSIIGHQYPRY
GYEPMGGWMHHNLMHPTHFHGVHAMHPSLHPMQPQQPPQNPHLQQPGHNP
FIPITGHNPLIPHYQPIQHPLQPQAGEHPMQPVNPNQSVHPQQPGSANQP
IYPLPPLIPDTPLESWPADKTKQEEVD
>Rattus norvegicus
MGTWILFACLLGAAFAMPLPPHPGSPGYINLSYEVLTPLKWYQSMIRQPH
PSYGYEPMGGWLHHQIIPVLSQQHPPSHTLQPHHHLPVVPAQQPVAPQQP
MMPVPGHHSMTPTQHHQPNIPPSAQQPFQQPFQPQAIPPQSHQPMQPQSP
LHPMQPLAPQPPLPPLFSMQPLSPILPELPLEAWPATDKTKREEVAFSP
>Rhinopithecus roxellana
MGTWILFACLLGAAFAMPLPPHPGHPGYINFSYEVLTPLKWYQSIRPPYP
SYGYEPMGGWLHHQIIPVLSQQHPPTHTLQPHHHIPVVPAQQPVVPQQPM
MPVPGQHSMTPTQHHQPNLPPPAQQPYQPQPVQPQPHQPMQPQPPVHPMQ
PLPPQPPLPPMFPMQPLPPMLPDLTLEAWPSTDKTKREEVD
>Saimiri boliviensis boliviensis
MGTWILFACLLGAAFAMPLPPHPGHPGYINFSYEVLTPLKWYQSMIRPAY
PSYGYEPMGGWLHHQIIPVLSQQHPPTHTLQPHHHIPVVPAQQPVVPQQP
MMPVPGQHSMIPTQHHQPNLPPPAQQPFQPQTVQPQPHQPMQPQPPVHPM
QPLPPQPPLPPMFPMQPLPPMLPDLPLEAWPATDKTKREEVD
>Sarcophilus harrisii
MRTWILLACLLGAAFAIPLPPHPGHPGYINFSYEVLTPLKWYQSMVRQQY
PSYGYEPMGGWLHHQIIPVLAQQHTPSHSLPSQHQIPIMAAQQPVPPQQP
VMPVPGQHPMAPTQHHQPNLPQPAQQPYQPQPAQPQPHQPIQPMQPMQPM
QPLPPQPPLFPMQPLPPMLPDLPMEAWPATDKTKREEVVSVH
>Sorex araneus
MGTWILFACLLGVAFSMPLPSHPGHPGYINFSYEVLTPLKWYQNMIRPPY
PSYGYEPMGGWLHHQIIPVLSQQNPPNHALQPHHHIPMVPVQQPVVPQQP
MMPIPGQHSMTPTQHHQPNVPPPAQQPFQPQPAQPQPHQPIQPQPPMHPI
QPLPQQPPLPPMFPMQPLPPMLPDMPLEAWPATDKTKREEVD
>Sus scrofa
MGTWIFFACLLGASLAMPLPPHPGHPGYINFSYEVLTPLKWYQNMIRHPY
TSYGYEPMGGWLHHQIIPVVSQQTPQSHALQPHHHIPMVPAQQPGIPQQP
MMPLPGQHSMTPTQHHQPNLPLPAQQPFQPQPVQPQPHQPLQPQSPMHPI
QPLLPQPPLPPMFSMQSLLPDLPLEAWPATD
>Theropithecus gelada
MGTWILFACLLGAAFAMPLPPHPGHPGYINFSYEVLTPLKWYQSIRPPYP
SYGYEPMGGWLHHQIIPVLSQQHPPTHTLQPHHHIPVVPAQQPVLPQQPM
MPVPGQHSMTPTQHHQPNLPPPAQQPYQPQPVQPQPHQPMQPQPPVHPMQ
PLPPQPPLPPMFPMQPLPPMLPDLTLEAWPSTDKTKREEVD
>Trichechus manatus latirostris
MGTWILFACLLGAAFAMPLPPHPGHPAYINFSYEVLTPLKWYQNMIRQPY
PSYGYEPMGGWLHHQIIPVLSQQHPQSHTLQPHHHIPMVPAQQPMVPQQP
MMPVPGQHSMTPTQRHQPHLPPSIQQPYQPQPVQPQPHQPMQPQPPMHPI
HPLPPQPPLPPMFPMQPLPPMLPDLPLEAWPATDKAKREEVD
>Tupaia chinensis
MGTWILFACLLGAAFAMPLPPHPGHPGYINFSYEVLTPLKWYQSIRQPYP
SYGYEPMGGWLHHQIIPVLSQQHPQTHTLQPHHHIPVVPAQQPVAPQQPM
MPVPGHHSMTPTQHHQPTPPPPAHQPSVQPQPHQPIQPIQPIQPQTPVHP
MQPLPPQPPLPPMFPMQPLPPMLPDLPLEAWPATDKTKREEVD
>Tursiops truncatus
MGTWILFACLLGAAFSMPLPPHPGHPGYINFSYEVLTPLKWYQNVIRHPY
PSYGYEPMGGWLRHQIIPVVSQQAALQPHHHFPMVPAQQPVGPQQTMMPI
PGQHSMTPSQPHQPHLPVPAQQPVQPQPHPPLLPQPPLPPMFPMQPLPPM
LPDLPLEAWPATDKTKREEVD
>Urocitellus parryii
MGTWILFACLLGAAFAMPLPPHPGHPGYINFSYEVITPFKWYQNMIRQPY
PSYGYEPMGGWLHHQIIPVLSQQHTPSHTLQPHHHIPVVPAQQPVAPQQP
MMPVPGHHSMTPNQHHQPNLPPPAQQPFQQPFQPQSIQPQSHQPMQPQPP
LHSLHPLPPQPHLPPMFPMQLPPLLPDLPLEAWPATDKTKREEVVSIH
>Ursus arctos horribilis
MGTWILFACLLGAAFAMPLPPHPGHPGYINFSYEVLTPLKWYQNMIRHPY
PSYGYEPMGGWLHHQIIPVLSQQNPPNHALQPHHHIPMVPAQQPVVPQQP
MMPLPGQHSMTPTQHHQPNLPLPAQQPFQPQPVQPQPHQPIQPQPPMHPI
QPLPPQPPLPPMFPIQPLPPMLPDLPLEAWPATDKTKREEVVSIP
>Ursus maritimus
MGTWILFACLLGAAFAMPLPPHPGHPGYINFSYEVLTPLKWYQNMIRHPY
PSYGYEPMGGWLHHQIIPVLSQQNPPNHALQPHHHIPMVPAQQPVVPQQP
MMPLPGQHSMTPTQHHQPNLPLPAQQPFQPQPVQPQPHHPIQPLPPQPPL
PPMFPIQPLPPMLPDLPLEAWPATDKTKREEVVSIP
>Vicugna pacos
MGTWILFACLLGAAFSMPLPPHPGHPGYINFSYEVLTPVKWYPNIMRHPY
PSYGYEPMGGWLHHQIIPVVSQQTPQNHALQPHHHIPMVPAQQPVVPQQP
LMPVPGQHSMTPTQHHQPNFPVPAQQPYQPQPVQPQPHQPMQQPVHPIQP
LPPQPPLPPMFPMQPLPPMLPDLPLEAWPSTDKSKREEVVSTP
>Vombatus ursinus
MRTWILLACLLGAAFAIPLPPHPGHPGYINFSYEVLTPLKWYQSMVRQPY
PSYGYEPMGGWLHHQIIPVLPQQHTPSHSLPPQHQIPIMAAQQPVQPQQP
VMPVPGQHPMAPTQHHQPNLPQPALQPYQPQPAQPQPHQPNKPIRPIQPM
PPQPPMPPMFPMQPMPPMLPDLPLEAWPSTDKTKREEVTLSH
>Vulpes vulpes
MGTWILFACLLGAAFAMPLPPHPGHPGYINFSYEVLTPLKWYQNMIRHPY
PSYGYEPMGGWLHHQIIPVLSQQNPSNHALQPHHHIPMVPAQQPVVPQQP
MMPVPGQHSMTPTQHHQPNLPLPAQQPFQPQPVQPQPHQPIQQPPVHPIQ
PLPPQPPLPPMFPIQPLPPMLPDLPLEAWPATDKTKREEVD
>Xenopus laevis
MRPLVMLTALIGAAFSLPLPPQPQHPGYVNFSYEILSPIKWYQSMMKNQY
PNYGYEPVSGWLQSPMIPVPPMMQQQQLPSQNAVPKLPSHHPLLIPQQPL
VPVPVHHPLIPLTPQHTHQLKPIYLFNSDTNTQLLEPSKPDHESQNGQPT
FPLHPLPPLVEERPQEPWQEAGNDKQEELD
>Xenopus tropicalis
MRLWVMLTALTGAAFSVPLPPHPQHPGYVNFSYEILSPLKWYQSMMKHQY
PNYGYEPMSGWLQNPVVPAPPMMPQQQHPSQHVVPKLPPHHPFLIPQQPV
VPVPHPVIPLTPQHTHQLKPTYLSNPDANTQPLEPFKPDHENKNGHPMFP
LQPLPPLFEERPQEPWQAAGNTNQEELD
>Zalophus californianus
MGTWILFACLLGAAFAMPLPPHPGHPGYINFSYEVLTPLKWYQNMIRHPY
PSYGYEPMGGWLHHQIIPVLSQQNPPNHALQPHHHIPMVPAQQPVVPQQP
MMPVPGQHSMTPTQHHQPNLPLPAQQPFQPQPVQPQPHQPIQPQPPMHPI
QPLPPQPPLPPMFPIQPLPPMLPDLPLEAWPATDKTKREEVD
