# Supplementary material for: Early evolution of enamel matrix proteins is reflected by pleiotropy of physiological functions
Source: Sci Rep. 2023 Jan 26;13:1471. doi: 10.1038/s41598-023-28388-4 (PMC9879986; doi:10.1038/s41598-023-28388-4)
Supplement: Supplementary file 2 — Supplementary Information 2. [file 41598_2023_28388_MOESM2_ESM.zip › FASTA-AMTN.txt]

>Polypterus senegalus
----MK----PTLRCLVQIRMRTLIGLL----------------CLL---
--------E-----------------------------------------
---------------VSSA-------------------------------
--------------------------------------------------
--------------------------------------------------
--------------------------------------------------
--------------------------------------------------
--------------------------------------------------
--------------------------------------------------
--------------------------------------------------
------------------------------------------------L-
P-----------------------ILQNGRVIGSASAEMIQPYGYHGLMN
TPQTPQMPPFSP--LESPM--QM-FAPPAYFQEPFPQSSV--PLLYRHPQ
FINVD---------------------------PIYGNVPL----------
------TPQSPLQPMTPDQQPQPSA---------PLNYIPAP--LPPQQQ
QTSYHPALQLLTPMADTDVPQ-----------------------------
--------------------------------------------------
--------------------------------------------------
-----------------------------------VYAIFI-QPQIVG--
-------------SASSEEAQ--------QQRPPIITGFYL--PLSPGSA
GMGMSPVQ------PELEVPLPEGILPQPANPTSPDGTT----ATEVMPA
HQGSTP---PEHTGTVPIPVG--NEMPQAG-TGL-AGMQGNAATPAAKAS
HDRGAVPSCGKGAKPS-----------------------------GVKK-
--------------------------------------------------
--------------------------------------------------
--------------------------------------------------
--------------------------------------------------
--------------------------------------------------
--------------------------------------------------
--------------------------------------------------
--------------------------------------------------
--------------------------------------------------
--------------------------------------------------
--------------------------------------------------
--------------------------------------------------
--------------------------------------------------
--------------------------------------------------
--------------------------------------------------
--------------------------------------------------
--------------------------------------------------
--------------------------------------------------
--------------------------------------------------
--------------------------------------------------
ASTPPPTEVTFVEPTNAAFTELKSLWQDGRAIRTGVPAGTRNKSAVHRGD
LS------------------------------------------------
--
>Arvicanthis niloticus
----MK----------------TMILLL----------------CLL---
--------G-----------------------------------------
---------------SAQS-------------------------------
--------------------------------------------------
--------------------------------------------------
--------------------------------------------------
--------------------------------------------------
--------------------------------------------------
--------------------------------------------------
--------------------------------------------------
------------------------------------------------L-
P-------------------------------------------------
----------KQ--LNPAA--GV---PPT---KPTPGQVT--PLPQQLPN
--------------------------------QVFPSISL----------
------IPLTQLLTLGSDLP--------------LFN--PAA--VPHGAQ
TLPF--TLGPLNGQQQLQ-PQ-----------------------------
--------------------------------------------------
--------------------------------------------------
-----------------------------------MLPIIVAQLGAQG--
-------------TLLSSEEL--------PLASQIFTGLLI-HPLFPGAI
-PPSSQAG----AKPDVQ----NGVL--------PTRQA------GANPA
NQGTTT-------AHVTTPGVT-DDDDYEM-STP-AGLRRATHTTEGTTT
------------DPPN-----------------------------R-TQ-
--------------------------------------------------
--------------------------------------------------
--------------------------------------------------
--------------------------------------------------
--------------------------------------------------
--------------------------------------------------
--------------------------------------------------
--------------------------------------------------
--------------------------------------------------
--------------------------------------------------
--------------------------------------------------
--------------------------------------------------
--------------------------------------------------
--------------------------------------------------
--------------------------------------------------
--------------------------------------------------
--------------------------------------------------
--------------------------------------------------
--------------------------------------------------
--------------------------------------------------
--------------------------------------------------
--------------------------------------------------
--
>Loxodonta africana
----MMSAANNPPNEVLGSERNQMISY-----------------WQLTPD
WSLSYQSPA-----------------------------------------
---------------TQFK-------------------------------
--------------------------------------------------
--------------------------------------------------
--------------------------------------------------
--------------------------------------------------
--------------------------------------------------
--------------------------------------------------
--------------------------------------------------
------------------------------------------------F-
P---------------------------PPTI-TNQMVDS--KPQTQFCF
IKYLL--PQ-KQ--LNPAL--GL---SAA---KLVPDQAT--LLNQQQPN
--------------------------------QVFPSLSL----------
------IPLTQLLTLGSDLQ--------------QLN--PAT-GMAPGTQ
TFPL--NLGRLTIKQQLQ-SQVSSTTSHQITIKEYFLSGESLKKGKNFFR
LLLNFTQTTCNVLPEVEQSLAIWFLLKLCENTLRKRGMLPHNLSRIHPPT
LPLPIENDLFSARTLGVCLQISFIKSTPTWLRVNSRTSQPLVNFQLCTYY
VILAKLLNHSVAYFLILKMGVKVEPTSRAVIRIKRLLPIIVAQLGAQG--
-------------AILSSEEL--------PMAPQIFAGLLI-QPLFPGAI
-LPTSLAG----ATPEVQ----EGIL--------PAGQA------GLNPA
IQRTPE-------KHPSTSSD--TDSVFGV-TTP-AGLQRGMRTTGETTT
------------ESPN----------------------------------
--------------------------------------------------
--------------------------------------------------
--------------------------------------------------
--------------------------------------------------
--------------------------------------------------
--------------------------------------------------
--------------------------------------------------
--------------------------------------------------
--------------------------------------------------
--------------------------------------------------
--------------------------------------------------
--------------------------------------------------
--------------------------------------------------
--------------------------------------------------
--------------------------------------------------
--------------------------------------------------
--------------------------------------------------
--------------------------------------------------
--------------------------------------------------
--------------------------------------------------
-DEPQNLLYVVLQPDTSNRLELAQ--------------------------
--------------------------------------------------
--
>Vicugna pacos
----MK----------------TMILLF----------------CLL---
--------G-----------------------------------------
---------------STLS-------------------------------
--------------------------------------------------
--------------------------------------------------
--------------------------------------------------
--------------------------------------------------
--------------------------------------------------
--------------------------------------------------
--------------------------------------------------
------------------------------------------------L-
P-------------------------------------------------
----------MQ--VNPTL--GL---PPA---KLVPDQAT--PLNQQQPN
--------------------------------PVFPSLSL----------
------IPLTQMLTLGSDLQ--------------LLN--P---GMAPGSQ
TLPL--TLGGLNVKQQLQ-PQ-----------------------------
--------------------------------------------------
--------------------------------------------------
-----------------------------------ILPVIVAHLGVQG--
-------------TILSSEEL--------PAAPQIFTGLIF-HPLFPGAI
-QPTSQAN------PDVQ----NGIL--------PAGQT------GVNSA
NQGTPQ-------GPPP---------NFQW--------------------
-----------------------------------------------HR-
--------------------------------------------------
--------------------------------------------------
--------------------------------------------------
--------------------------------------------------
--------------------------------------------------
--------------------------------------------------
--------------------------------------------------
--------------------------------------------------
--------------------------------------------------
--------------------------------------------------
--------------------------------------------------
--------------------------------------------------
--------------------------------------------------
--------------------------------------------------
--------------------------------------------------
--------------------------------------------------
--------------------------------------------------
--------------------------------------------------
--------------------------------------------------
--------------------------------------------------
--------------------------------------------------
--------------------------------------------------
--
>Marmota marmota marmota
----MK----------------TTILLF----------------CLL---
--------G-----------------------------------------
---------------STQS-------------------------------
--------------------------------------------------
--------------------------------------------------
--------------------------------------------------
--------------------------------------------------
--------------------------------------------------
--------------------------------------------------
--------------------------------------------------
------------------------------------------------L-
P-------------------------------------------------
----------KQ--FN--L--GL---APT---KPAPDQAS--QLNQQQPN
--------------------------------QVFSSLSL----------
------IPLTQLLTLGADLQ--------------LFN--PAI-GMAPGAQ
TLPL--TLGALNGQQQLQ-SQ-----------------------------
--------------------------------------------------
--------------------------------------------------
-----------------------------------MLPIIVAQLGAQG--
-------------TILSSEEL--------PLAPQIFTGLLI-HPLFPGGI
-QPTNQAG----ANPDAQ----DGVL--------PAGQT------GVNPT
NHGTPA-------SHLATPTGT-DDDEFGE-TTP-AGIRRGTQTTEETTT
------------ESPN-------------------------------RK-
--------------------------------------------------
--------------------------------------------------
--------------------------------------------------
--------------------------------------------------
--------------------------------------------------
--------------------------------------------------
--------------------------------------------------
--------------------------------------------------
--------------------------------------------------
--------------------------------------------------
--------------------------------------------------
--------------------------------------------------
--------------------------------------------------
--------------------------------------------------
--------------------------------------------------
--------------------------------------------------
--------------------------------------------------
--------------------------------------------------
--------------------------------------------------
--------------------------------------------------
------------------FSHLGKCLQP----------------------
--------------------------------------------------
--
>Alligator mississippiensis
----MK----------------TVILLL----------------CLL---
--------G-----------------------------------------
---------------TAFS-------------------------------
--------------------------------------------------
--------------------------------------------------
--------------------------------------------------
--------------------------------------------------
--------------------------------------------------
--------------------------------------------------
--------------------------------------------------
------------------------------------------------L-
P----------------------------VRQAGTLPVSNSREILQLMRL
YSSLGNIPQQTQQQVNPGL--GL---PPA---QLLPDQTA---LLAQQAN
--------------------------------QVFPTLNF----------
------IPLTRVWPFGADIN--------------LVN--GAA-GGVPITQ
TLPT--GAGGANTQHLVPQQG-----------------------------
--------------------------------------------------
--------------------------------------------------
-----------------------------------VLPLILGQMGPQG--
-------------LGVSSEEM--------QTDAQILAGLIL---LGLQGL
-LQANQAV----ANSEGL----DIVF--------PAGQT------GVN--
-QGSP--------GQLPSPEG--TADMSGA-TLP-AGIKKGSQTPESITE
AASGVY------TTPP-----------------------------GFRQ-
--------------------------------------------------
--------------------------------------------------
--------------------------------------------------
--------------------------------------------------
--------------------------------------------------
--------------------------------------------------
--------------------------------------------------
--------------------------------------------------
--------------------------------------------------
--------------------------------------------------
--------------------------------------------------
--------------------------------------------------
--------------------------------------------------
--------------------------------------------------
--------------------------------------------------
--------------------------------------------------
--------------------------------------------------
--------------------------------------------------
--------------------------------------------------
-----------------------------LDSEQVTDAIFAEPAILLNME
ANEIQAPPTTDIGTGTVHSINLHTQGYDNKIGVSPVRGDRALPLANIDVK
ALREYKSRSA----------------------------------------
--
>Castor canadensis
----MKS---------------T-ILLF----------------CLL---
--------G-----------------------------------------
---------------STQS-------------------------------
--------------------------------------------------
--------------------------------------------------
--------------------------------------------------
--------------------------------------------------
--------------------------------------------------
--------------------------------------------------
--------------------------------------------------
------------------------------------------------L-
P-------------------------------------------------
----------KQ--LNPTV--GL---APT---KPAPDQVT--LLTQQQAN
--------------------------------QVFPSLSL----------
------IPLTQLLTLGSDLQ--------------LLN--PAT-GLAPGAQ
TLPL--TLGALNGQHQLQ-SQ-----------------------------
--------------------------------------------------
--------------------------------------------------
-----------------------------------MLPIIVAPLGTQG--
-------------GILSSEEL--------PLASQIFTGLLI-HPLFPGGI
-LPTSQSG----ANPGVQ----DGVL--------PAGQA------AVNPA
IQGTTK-------GHVSTPSV--TDDDFEV-TTA-GGIQRSTHTTKEAAT
------------ESPH-----------------------------G-IQ-
--------------------------------------------------
--------------------------------------------------
--------------------------------------------------
--------------------------------------------------
--------------------------------------------------
--------------------------------------------------
--------------------------------------------------
--------------------------------------------------
--------------------------------------------------
--------------------------------------------------
--------------------------------------------------
--------------------------------------------------
--------------------------------------------------
--------------------------------------------------
--------------------------------------------------
--------------------------------------------------
--------------------------------------------------
--------------------------------------------------
--------------------------------------------------
--------------------------------------------------
--------------------------------------------------
--------------------------------------------------
--
>Ochotona princeps
----MK----------------TAILLF----------------CLL---
--------G-----------------------------------------
---------------ATQS-------------------------------
--------------------------------------------------
--------------------------------------------------
--------------------------------------------------
--------------------------------------------------
--------------------------------------------------
--------------------------------------------------
--------------------------------------------------
------------------------------------------------L-
P-------------------------------------------------
----------KQ--LNPAL--GV-PLPPT---KQDRDQET--PLKQQQPS
--------------------------------QVFSSLSL----------
------IPLTQMLTLAQPEKNKNETTVKTLFIALQLN--PAA-GAAAGAQ
TLPL--TMEILEAQQKLQ-TQ-----------------------------
--------------------------------------------------
--------------------------------------------------
-----------------------------------MLPIIVAQLGAQG--
-------------AVLSSEEL--------PAAPQILTGLLL-HPMFTGKA
-----GAH------DDVQ----DEVL--------PTGKA------EVSPA
TQGAQE-------GQFSTP----VNDALGV-TSP-VGIQRGTPPTEETTT
------------ESPK-------------------------------VA-
--------------------------------------------------
--------------------------------------------------
--------------------------------------------------
--------------------------------------------------
--------------------------------------------------
--------------------------------------------------
--------------------------------------------------
--------------------------------------------------
--------------------------------------------------
--------------------------------------------------
--------------------------------------------------
--------------------------------------------------
--------------------------------------------------
--------------------------------------------------
--------------------------------------------------
--------------------------------------------------
--------------------------------------------------
--------------------------------------------------
--------------------------------------------------
------------------------------------------------HR
PFSNHTDATLVILKISAVLDLIAFVYH-----------------------
--------------------------------------------------
--
>Panthera tigris altaica
----MK----------------TMILLL----------------YLL---
--------G-----------------------------------------
---------------STQS-------------------------------
--------------------------------------------------
--------------------------------------------------
--------------------------------------------------
--------------------------------------------------
--------------------------------------------------
--------------------------------------------------
--------------------------------------------------
------------------------------------------------L-
P-------------------------------------------------
----------TQ--LNPAL--GL----PT---KLALDQAT--LLNQHQLN
--------------------------------QVFPSLSL----------
------IPLTQMITLGADLQ--------------LLN--PPA-GLAPGTQ
TLPL--TLGGLNTQQPLQ-AQ-----------------------------
--------------------------------------------------
--------------------------------------------------
-----------------------------------MLPVIVAHLGAQG--
-------------TILSSEEL--------PMAPQIFTGLIF-QPLFPGSI
-LPNSQAN------PDAQ----NGIL--------PAGQAXXXXXXXXXXA
IQGTSE-------GFSPTPSD--TDDDFEV-TAP-AGIRRGMHTTQETTT
------------GLPN-----------------------------G-NQ-
--------------------------------------------------
--------------------------------------------------
--------------------------------------------------
--------------------------------------------------
--------------------------------------------------
--------------------------------------------------
--------------------------------------------------
--------------------------------------------------
--------------------------------------------------
--------------------------------------------------
--------------------------------------------------
--------------------------------------------------
--------------------------------------------------
--------------------------------------------------
--------------------------------------------------
--------------------------------------------------
--------------------------------------------------
--------------------------------------------------
--------------------------------------------------
--------------------------------------------------
--------------------------------------------------
--------------------------------------------------
--
>Camelus dromedarius
----MK----------------TTILLF----------------CLL---
--------G-----------------------------------------
---------------STLS-------------------------------
--------------------------------------------------
--------------------------------------------------
--------------------------------------------------
--------------------------------------------------
--------------------------------------------------
--------------------------------------------------
--------------------------------------------------
------------------------------------------------L-
P-------------------------------------------------
----------MQ--LNPTL--GL---PPA---KLVPDQAT--PLNQQQPN
--------------------------------PVFPSLSL----------
------IPLTQMLTLGSDLQ--------------LLN--P---GVAPGSQ
TLPL--TLGGLNMKQQLQ-PQ-----------------------------
--------------------------------------------------
--------------------------------------------------
-----------------------------------ILPVIVAHLGVQG--
-------------TILSSEEL--------PAAPQIFTGLIF-HPLFPGAI
-QPTSQAN------PDVQ----NGIL--------PAAQA------GVNSA
NQGTPR-------GPLPTPSG--TDDDFVV-TTP-AGIQRGTHTMEETTT
------------PSPN-----------------------------G-IQ-
--------------------------------------------------
--------------------------------------------------
--------------------------------------------------
--------------------------------------------------
--------------------------------------------------
--------------------------------------------------
--------------------------------------------------
--------------------------------------------------
--------------------------------------------------
--------------------------------------------------
--------------------------------------------------
--------------------------------------------------
--------------------------------------------------
--------------------------------------------------
--------------------------------------------------
--------------------------------------------------
--------------------------------------------------
--------------------------------------------------
--------------------------------------------------
--------------------------------------------------
--------------------------------------------------
--------------------------------------------------
--
>Urocitellus parryii
----MK----------------TTILLF----------------CLL---
--------G-----------------------------------------
---------------STQS-------------------------------
--------------------------------------------------
--------------------------------------------------
--------------------------------------------------
--------------------------------------------------
--------------------------------------------------
--------------------------------------------------
--------------------------------------------------
------------------------------------------------L-
P-------------------------------------------------
----------KQ--FN--L--GL---APT---KPAPEQAS--QLNQQQPN
--------------------------------QVFSSLSL----------
------IPLTQLLTLGADLQ--------------LFN--PAI-GMAPGAQ
TLPL--TLGALNGQQQLQ-SQ-----------------------------
--------------------------------------------------
--------------------------------------------------
-----------------------------------MLPIIVAQLGVQG--
-------------TILSSEEL--------PLAPQIFTGLLI-HPLFPGGI
-QPTNQAG----ANPDAQ----DGVL--------PAGQT------GVNPT
NQGTPX-------SHLATPTGT-DDDEFGE-TTP-AGIRRGTQTTYETTT
------------ESPN-------------------------------RE-
--------------------------------------------------
--------------------------------------------------
--------------------------------------------------
--------------------------------------------------
--------------------------------------------------
--------------------------------------------------
--------------------------------------------------
--------------------------------------------------
--------------------------------------------------
--------------------------------------------------
--------------------------------------------------
--------------------------------------------------
--------------------------------------------------
--------------------------------------------------
--------------------------------------------------
--------------------------------------------------
--------------------------------------------------
--------------------------------------------------
--------------------------------------------------
--------------------------------------------------
------------------FSHLGKCLQP----------------------
--------------------------------------------------
--
>Equus asinus
----MK----------------TVILLF----------------CLL---
--------G-----------------------------------------
---------------STLS-------------------------------
--------------------------------------------------
--------------------------------------------------
--------------------------------------------------
--------------------------------------------------
--------------------------------------------------
--------------------------------------------------
--------------------------------------------------
------------------------------------------------L-
P-------------------------------------------------
----------MQ---FPAL--GL---PPT---KPVPDQAT--QLNQQQPN
--------------------------------QVFPSLNL----------
------IPLTQMLKLGSDLQ--------------LLN--PAA-GVAPGAQ
TLPL--TLGGLKAQQQLQ-SQ-----------------------------
--------------------------------------------------
--------------------------------------------------
-----------------------------------MLPIFVAQFGAQG--
-------------TILSSEEL--------PAAPQIFAGLIF-QPLFPGGI
-LPTSQAN------PDVQ----NGIL--------PAGQG------GVKPA
IQGTSE-------SPLPTTSD--TDDDFGG-TTP-AGIQRGMRTTEETIT
------------KSPN-----------------------------E-FS-
--------------------------------------------------
--------------------------------------------------
--------------------------------------------------
--------------------------------------------------
--------------------------------------------------
--------------------------------------------------
--------------------------------------------------
--------------------------------------------------
--------------------------------------------------
--------------------------------------------------
--------------------------------------------------
--------------------------------------------------
--------------------------------------------------
--------------------------------------------------
--------------------------------------------------
--------------------------------------------------
--------------------------------------------------
--------------------------------------------------
--------------------------------------------------
-----------------------------------------------TDQ
LLALNFRDLFSLPLPRTSATKHSELVHIAMLPLTFHFGVPTLDALRQCGG
RSIPESHF------------------------------------------
--
>Crocodylus porosus
----MK----------------TVILLL----------------CLL---
--------G-----------------------------------------
---------------TALS-------------------------------
--------------------------------------------------
--------------------------------------------------
--------------------------------------------------
--------------------------------------------------
--------------------------------------------------
--------------------------------------------------
--------------------------------------------------
------------------------------------------------L-
P---------------------------VRQAGTVLPVSNSREILQLMRL
YNSLGNIPQQTQQQVNPGL--GL---PPA---QLLPDQ-T--PLLAQQAN
--------------------------------QVFPALNF----------
------IPLTRVWPFGADIN--------------LVN--GAA-GGVPITQ
TLPI--GAGGVNTQHLVPQQG-----------------------------
--------------------------------------------------
--------------------------------------------------
-----------------------------------VLPLILGQMGPQG--
-------------LGVSSEEM--------QTDPQILTGLIL---LGLQGL
-LQANQAV----VNSEGQ----DIVF--------PAGQT------HVNQA
SP-----------GQLPSPEG--TADVPGA-TLP-AGIKKGSQTPESITE
AASGVY------TTPP-----------------------------GFRQ-
--------------------------------------------------
--------------------------------------------------
--------------------------------------------------
--------------------------------------------------
--------------------------------------------------
--------------------------------------------------
--------------------------------------------------
--------------------------------------------------
--------------------------------------------------
--------------------------------------------------
--------------------------------------------------
--------------------------------------------------
--------------------------------------------------
--------------------------------------------------
--------------------------------------------------
--------------------------------------------------
--------------------------------------------------
--------------------------------------------------
--------------------------------------------------
-----------------------------LDSEQVTDAIFAEPAILLNLE
ANEIQAPPTSDTGTGTIHSINLHTQGYDNKIGVSPVRGDRALPLANIDVK
ALREYKSRSV----------------------------------------
--
>Camelus bactrianus
----MK----------------TTILLF----------------CLL---
--------G-----------------------------------------
---------------STLS-------------------------------
--------------------------------------------------
--------------------------------------------------
--------------------------------------------------
--------------------------------------------------
--------------------------------------------------
--------------------------------------------------
--------------------------------------------------
------------------------------------------------L-
P-------------------------------------------------
----------MQ--LNPTL--GL---PPA---KLVPDQAT--PLNQQQPN
--------------------------------PVFPSLSL----------
------IPLTQMLTLGSDLQ--------------LLN--P---GVAPGSQ
TLPL--TLGGLNMKQQLQ-PQ-----------------------------
--------------------------------------------------
--------------------------------------------------
-----------------------------------ILPVIVAHLGVQG--
-------------TILSSEEL--------PAAPQIFTGLIF-HPLFPGAI
-QPTSQAN------PDVQ----NGIL--------PAGQA------GVNSA
NQGTPW-------GPLPTPSG--TDDDFVV-TTP-AGIQRGTHTMEETTT
------------PSPN-----------------------------G-IQ-
--------------------------------------------------
--------------------------------------------------
--------------------------------------------------
--------------------------------------------------
--------------------------------------------------
--------------------------------------------------
--------------------------------------------------
--------------------------------------------------
--------------------------------------------------
--------------------------------------------------
--------------------------------------------------
--------------------------------------------------
--------------------------------------------------
--------------------------------------------------
--------------------------------------------------
--------------------------------------------------
--------------------------------------------------
--------------------------------------------------
--------------------------------------------------
--------------------------------------------------
--------------------------------------------------
--------------------------------------------------
--
>Balaenoptera acutorostrata scammoni
----MK----------------TTILLF----------------CLL---
--------G-----------------------------------------
---------------STLS-------------------------------
--------------------------------------------------
--------------------------------------------------
--------------------------------------------------
--------------------------------------------------
--------------------------------------------------
--------------------------------------------------
--------------------------------------------------
------------------------------------------------L-
P-------------------------------------------------
----------MQ--LNPAL--VL---PPT---KLVPDQAT--LLNQQQPN
--------------------------------QVFPSLSL----------
------IPLTQMLTLGSDL----------------LN--PVA-GMAPGTQ
TLPL--TLGGLKVQQQLQ-PQ-----------------------------
--------------------------------------------------
--------------------------------------------------
-----------------------------------VLPVIVAHLGAQG--
-------------AILSSDEL--------PATPQILTEFIF-LPLFPGAI
-LPTSQAT------PDVQ----NGIL--------PAGQA------GANPA
IQGTPE-------GPFPTTSG--TDDDFAE-TTP-AGIQRGTHTTEETTT
------------GSPK-------------------------------VS-
--------------------------------------------------
--------------------------------------------------
--------------------------------------------------
--------------------------------------------------
--------------------------------------------------
--------------------------------------------------
--------------------------------------------------
--------------------------------------------------
--------------------------------------------------
--------------------------------------------------
--------------------------------------------------
--------------------------------------------------
--------------------------------------------------
--------------------------------------------------
--------------------------------------------------
--------------------------------------------------
--------------------------------------------------
--------------------------------------------------
--------------------------------------------------
-----------------------------------------------LAG
GRSMNNQKVYDAQGSGRSQYLMWILTPETKRVDTHPRN------------
--------------------------------------------------
--
>Delphinapterus leucas
----MK----------------ARILLF----------------CLL---
--------G-----------------------------------------
---------------STLS-------------------------------
--------------------------------------------------
--------------------------------------------------
--------------------------------------------------
--------------------------------------------------
--------------------------------------------------
--------------------------------------------------
--------------------------------------------------
------------------------------------------------L-
P-------------------------------------------------
----------MQ--LNPAL--VV---PPT---KLVPGQAT--LLNQQQPN
--------------------------------QVFPSLSL----------
------IPLTQMLTLGSDLQ--------------LLN--PAA-GMAPGTQ
TLPL--TLGGLKVQQQLQ-PQ-----------------------------
--------------------------------------------------
--------------------------------------------------
-----------------------------------VLPVIVAHLGAQG--
-------------AILSSEEL--------PVTPQILTGFIF-HPLFPGAI
-LPTSQAT------PEVQ----NGIL--------PAGQA------GANPA
IRGTSE-------GPFPNTSG--TDDDFAE-TTP----------------
--------------------------------------------------
--------------------------------------------------
--------------------------------------------------
--------------------------------------------------
--------------------------------------------------
--------------------------------------------------
--------------------------------------------------
--------------------------------------------------
--------------------------------------------------
--------------------------------------------------
--------------------------------------------------
--------------------------------------------------
--------------------------------------------------
--------------------------------------------------
--------------------------------------------------
--------------------------------------------------
--------------------------------------------------
--------------------------------------------------
--------------------------------------------------
--------------------------------------------------
--------------------------------------------------
--------------------------------------------------
--------------------------------------------------
--
>Eptesicus fuscus
----MK----------------TVILLL----------------YLL---
--------G-----------------------------------------
---------------STQS-------------------------------
--------------------------------------------------
--------------------------------------------------
--------------------------------------------------
--------------------------------------------------
--------------------------------------------------
--------------------------------------------------
--------------------------------------------------
------------------------------------------------L-
P-------------------------------------------------
----------MQ--FKPAL--GL---PPT---QLVPDQTT--RLNQQQPN
--------------------------------QVFPSLSL----------
------IPLTPMLTMGSDLQ--------------LLN--PPPARMAPAAH
TLPL--TLGGLNVQQQLQ-PQ-----------------------------
--------------------------------------------------
--------------------------------------------------
-----------------------------------MLPLIVAQLGAQG--
-------------TILSSEEL--------PVAPQIFTGLIF-HPLFSGAI
-LPTSHAN------PDVQ----NTIL--------PAGQT------GVNPA
IQGTPE-------GPSPTPSG--TDDDFEV-TTP-AGIQRGMHIAEETTT
------------EFPN-----------------------------G-IQ-
--------------------------------------------------
--------------------------------------------------
--------------------------------------------------
--------------------------------------------------
--------------------------------------------------
--------------------------------------------------
--------------------------------------------------
--------------------------------------------------
--------------------------------------------------
--------------------------------------------------
--------------------------------------------------
--------------------------------------------------
--------------------------------------------------
--------------------------------------------------
--------------------------------------------------
--------------------------------------------------
--------------------------------------------------
--------------------------------------------------
--------------------------------------------------
--------------------------------------------------
--------------------------------------------------
--------------------------------------------------
--
>Bison bison bison
----MK----------------AAILLF----------------CLL---
--------G-----------------------------------------
---------------STLS-------------------------------
--------------------------------------------------
--------------------------------------------------
--------------------------------------------------
--------------------------------------------------
--------------------------------------------------
--------------------------------------------------
--------------------------------------------------
------------------------------------------------L-
P-------------------------------------------------
----------MQ--LNPAL--VL---PPT---KLVPDQAT--LLNPQQPN
--------------------------------QVFSSLSL----------
------IPLTHMLTLGSNLQ--------------LLN--PAA-GMPSGTQ
TLPL--ALGGLKVQQQLQ-PQ-----------------------------
--------------------------------------------------
--------------------------------------------------
-----------------------------------MLPVIVAHFGAQG--
-------------TILSSEEL--------QGTSQILTGLIF-HPLFPGAI
-LPTSQAN------PDAQ----NGIL--------PAGQA------GANPA
AQGTPE-------DPFSTPSG--TDDDFAS-TTP-AGIQRGRPTTEETPT
------------GSPK-----------------------------G-IQ-
--------------------------------------------------
--------------------------------------------------
--------------------------------------------------
--------------------------------------------------
--------------------------------------------------
--------------------------------------------------
--------------------------------------------------
--------------------------------------------------
--------------------------------------------------
--------------------------------------------------
--------------------------------------------------
--------------------------------------------------
--------------------------------------------------
--------------------------------------------------
--------------------------------------------------
--------------------------------------------------
--------------------------------------------------
--------------------------------------------------
--------------------------------------------------
--------------------------------------------------
--------------------------------------------------
--------------------------------------------------
--
>Pteropus alecto
----MK----------------TTILLF----------------CLL---
--------G-----------------------------------------
---------------STQA-------------------------------
--------------------------------------------------
--------------------------------------------------
--------------------------------------------------
--------------------------------------------------
--------------------------------------------------
--------------------------------------------------
--------------------------------------------------
------------------------------------------------L-
P-------------------------------------------------
----------IQ--LNPAL--RL---PPT---KLVPDQAT--LLNQQQPN
--------------------------------QVFPSLGV----------
------IPLTQMLTLGSDLQ--------------LLN--PAA-GMAPAAQ
TLPL--TLVALNVQQQLQ-PQ-----------------------------
--------------------------------------------------
--------------------------------------------------
-----------------------------------MLPVIVAQLGAQG--
-------------TILSSEEL--------PVAPQIFAGLIF-QPLLSGAI
-LPTSQAN------PDVQ----NGIL--------PAGQA------GINPP
IRRAPG-------SPFPTPSG--AGNDFGV-TTP-AGIQRGMLTTEETTT
------------GSPS-----------------------------G-IR-
--------------------------------------------------
--------------------------------------------------
--------------------------------------------------
--------------------------------------------------
--------------------------------------------------
--------------------------------------------------
--------------------------------------------------
--------------------------------------------------
--------------------------------------------------
--------------------------------------------------
--------------------------------------------------
--------------------------------------------------
--------------------------------------------------
--------------------------------------------------
--------------------------------------------------
--------------------------------------------------
--------------------------------------------------
--------------------------------------------------
--------------------------------------------------
--------------------------------------------------
--------------------------------------------------
--------------------------------------------------
--
>Rattus rattus
----MK----------------TVVLLL----------------CLL---
--------G-----------------------------------------
---------------SAQS-------------------------------
--------------------------------------------------
--------------------------------------------------
--------------------------------------------------
--------------------------------------------------
--------------------------------------------------
--------------------------------------------------
--------------------------------------------------
------------------------------------------------L-
P-------------------------------------------------
----------KQ--LSPAL--GA---PAT---KPTPGQVT--PLTQQQPN
--------------------------------QVFPSISL----------
------IPLTQLLTLGSDLP--------------LFN--PAT--MPHGTQ
TLPF--TLGPLNGQQQLQ-PQ-----------------------------
--------------------------------------------------
--------------------------------------------------
-----------------------------------MLPIIVAQLGAQG--
-------------ALLSSEEL--------PLASQIFTGLLI-HPLFPGAI
-QPSGQTG----AKPDVQ----NGAL--------PTRQA------GASPA
NQATTP-------GH-TTPAVT-DDDDYEM-STP-AGLRRATHTTEGTTM
------------DPPN-----------------------------R-TK-
--------------------------------------------------
--------------------------------------------------
--------------------------------------------------
--------------------------------------------------
--------------------------------------------------
--------------------------------------------------
--------------------------------------------------
--------------------------------------------------
--------------------------------------------------
--------------------------------------------------
--------------------------------------------------
--------------------------------------------------
--------------------------------------------------
--------------------------------------------------
--------------------------------------------------
--------------------------------------------------
--------------------------------------------------
--------------------------------------------------
--------------------------------------------------
--------------------------------------------------
--------------------------------------------------
--------------------------------------------------
--
>Rhinopithecus bieti
----MK----------------TTILLF----------------CLL---
--------G-----------------------------------------
---------------STQS-------------------------------
--------------------------------------------------
--------------------------------------------------
--------------------------------------------------
--------------------------------------------------
--------------------------------------------------
--------------------------------------------------
--------------------------------------------------
------------------------------------------------L-
P-------------------------------------------------
-----------Q--LKPAL--GL---PPT---KLAPDQGT--LPNQQQSN
--------------------------------QVFPSLSL----------
------IPLTQMLTLGSDLH--------------LLN--PAA-GMTPGTQ
AHPL--TLGVLNLQHQLQ-PH-----------------------------
--------------------------------------------------
--------------------------------------------------
-----------------------------------MLPIFVTQVGAQG--
-------------TILSSEEL-----------PQIFTSLII-HSLFPGGI
-LPTSQAG----ANPDVQ----DGSP--------PAGQA------GVNPA
IQGTPA-------GHLPTPSG--TDDDFAV-TTP-AGIQRSTHATEETTT
------------ESPN-----------------------------G-IQ-
--------------------------------------------------
--------------------------------------------------
--------------------------------------------------
--------------------------------------------------
--------------------------------------------------
--------------------------------------------------
--------------------------------------------------
--------------------------------------------------
--------------------------------------------------
--------------------------------------------------
--------------------------------------------------
--------------------------------------------------
--------------------------------------------------
--------------------------------------------------
--------------------------------------------------
--------------------------------------------------
--------------------------------------------------
--------------------------------------------------
--------------------------------------------------
--------------------------------------------------
--------------------------------------------------
--------------------------------------------------
--
>Ochotona curzoniae
----MK----------------AAILLF----------------CLL---
--------G-----------------------------------------
---------------ATQS-------------------------------
--------------------------------------------------
--------------------------------------------------
--------------------------------------------------
--------------------------------------------------
--------------------------------------------------
--------------------------------------------------
--------------------------------------------------
------------------------------------------------L-
P-------------------------------------------------
----------KQ--LNPAL--GVPPPPPP---KQDRNQET--PLNQQQPS
--------------------------------QVFSSLSL----------
------IPLTQMLTLAQTEKNKNETTVKTLFIALQLN--PAA-GAAAGAQ
TLPL--TMEVLEGQQKLQ-TQ-----------------------------
--------------------------------------------------
--------------------------------------------------
-----------------------------------MLPIIVAQLGAQG--
-------------AVLSSEEL--------PAAPQIFTGLLL-HPMFTGKA
-----GAN------DDVQ----DEVL--------PTGQA------AVSPA
TREAQE-------GQFSTP----VDDDLGV-TSP-VGIQRGTSPTEETTT
------------ESPK-----------------------------G-IQ-
--------------------------------------------------
--------------------------------------------------
--------------------------------------------------
--------------------------------------------------
--------------------------------------------------
--------------------------------------------------
--------------------------------------------------
--------------------------------------------------
--------------------------------------------------
--------------------------------------------------
--------------------------------------------------
--------------------------------------------------
--------------------------------------------------
--------------------------------------------------
--------------------------------------------------
--------------------------------------------------
--------------------------------------------------
--------------------------------------------------
--------------------------------------------------
--------------------------------------------------
--------------------------------------------------
--------------------------------------------------
--
>Saimiri boliviensis boliviensis
----MK----------------TTILLF----------------CLL---
--------G-----------------------------------------
---------------STQS-------------------------------
--------------------------------------------------
--------------------------------------------------
--------------------------------------------------
--------------------------------------------------
--------------------------------------------------
--------------------------------------------------
--------------------------------------------------
------------------------------------------------L-
P-------------------------------------------------
-----------Q--LKPAL--GL---PPT---KLAPDQAT--LLNQQQSN
--------------------------------QVFPSLSL----------
------IPLTQVLTLGQDLQ--------------LLN--PAA-GMTPGAQ
THPL--TLGGLNVQQQLQ-PH-----------------------------
--------------------------------------------------
--------------------------------------------------
-----------------------------------MLPIFVTHLGAQG--
-------------TILSSEEL--------PLAPQIFTGLII-HSLFPGSI
-LPTSQAG----ANPNVQ----DGRL--------PAGQA------GVNPA
IQGTPA-------GHFPTPSS--TDDDFAM-TTP-AGIQRSTHAVEETTT
------------ESSN-----------------------------G-IQ-
--------------------------------------------------
--------------------------------------------------
--------------------------------------------------
--------------------------------------------------
--------------------------------------------------
--------------------------------------------------
--------------------------------------------------
--------------------------------------------------
--------------------------------------------------
--------------------------------------------------
--------------------------------------------------
--------------------------------------------------
--------------------------------------------------
--------------------------------------------------
--------------------------------------------------
--------------------------------------------------
--------------------------------------------------
--------------------------------------------------
--------------------------------------------------
--------------------------------------------------
--------------------------------------------------
--------------------------------------------------
--
>Myotis brandtii
----MK----------------TVILLF----------------YLL---
--------G-----------------------------------------
---------------STQS-------------------------------
--------------------------------------------------
--------------------------------------------------
--------------------------------------------------
--------------------------------------------------
--------------------------------------------------
--------------------------------------------------
--------------------------------------------------
------------------------------------------------L-
P-------------------------------------------------
----------MQ--LKPAL--GL---PPT---QLVPDQTT--LLNRQQPH
--------------------------------QVFPSLSL----------
------IPLTQMLTMMSDLQ--------------LLN--PPPAGMAPAAH
TLPL--ALGGLNVQQQLQ-PQ-----------------------------
--------------------------------------------------
--------------------------------------------------
-----------------------------------MLPLIVAQLGAQG--
-------------TILSSEEL--------PVAPQIFTGLLF-HPLFSGAI
-LPTNQAN------PDIQ----NTIL--------PAGQA------GVNPA
FQGAPE-------GPSPTPSG--TDDDFEV-TTP-AGIQRGMHIAEETTT
------------GFPH-----------------------------G-IQ-
--------------------------------------------------
--------------------------------------------------
--------------------------------------------------
--------------------------------------------------
--------------------------------------------------
--------------------------------------------------
--------------------------------------------------
--------------------------------------------------
--------------------------------------------------
--------------------------------------------------
--------------------------------------------------
--------------------------------------------------
--------------------------------------------------
--------------------------------------------------
--------------------------------------------------
--------------------------------------------------
--------------------------------------------------
--------------------------------------------------
--------------------------------------------------
--------------------------------------------------
--------------------------------------------------
--------------------------------------------------
--
>Python bivittatus
----MK----------------IVILLL----------------CLL---
--------G-----------------------------------------
---------------LAFS-------------------------------
--------------------------------------------------
--------------------------------------------------
--------------------------------------------------
--------------------------------------------------
--------------------------------------------------
--------------------------------------------------
--------------------------------------------------
------------------------------------------------K-
P---------------------------VNQAARILATSNSREILRLLQR
YRATGNTPQQTQ--PRPRVVPGL---PPA---KLVPDMN---LPENQLPN
GVTPFEWPFTNFPVISQLAEVGGPNL------QNFPVFS-----------
------IPQNQMYPI--DWN--------------YLT--TLL-GILSTMQ
ALPA--AGGGMTIPQQLLPGQP----------------------------
--------------------------------------------------
--------------------------------------------------
-----------------------------------MLPIIVAQMGPQG--
-------------AVLSSEEM---------SPSQFFTGLLI--PGMQGAL
-LPSGQAE----PPPEGG----EELL--------PAGQA------GSNP-
-EGTAA----GIQKVFPTTTDGLSEIPDELYPTP-SGFRQPDVGTSGMFI
------------QPTV-----------------------------D-IS-
--------------------------------------------------
--------------------------------------------------
--------------------------------------------------
--------------------------------------------------
--------------------------------------------------
--------------------------------------------------
--------------------------------------------------
--------------------------------------------------
--------------------------------------------------
--------------------------------------------------
--------------------------------------------------
--------------------------------------------------
--------------------------------------------------
--------------------------------------------------
--------------------------------------------------
--------------------------------------------------
--------------------------------------------------
--------------------------------------------------
--------------------------------------------------
------------------------------------------------ME
PSELREPPTSLVKLDMGNMQSPHNLSQPLVRGDSHILVNTVASKPLNVP-
--------------------------------------------------
--
>Zalophus californianus
----MK----------------TMILLL----------------YLL---
--------G-----------------------------------------
---------------STQS-------------------------------
--------------------------------------------------
--------------------------------------------------
--------------------------------------------------
--------------------------------------------------
--------------------------------------------------
--------------------------------------------------
--------------------------------------------------
------------------------------------------------L-
P-------------------------------------------------
----------TQ--FNLAL--GL---PPT---KPAPHQAT--LLNQQQPN
--------------------------------QVFPSLSL----------
------IPLTQMFALGSDLQ--------------LLN--PAA-GMAPGTQ
TLPL--NLGGLNTQQQLQ-PQ-----------------------------
--------------------------------------------------
--------------------------------------------------
-----------------------------------MLPVIVAHLGAHG--
-------------AILSSEEL--------PVAPQIFTGLIF-QPLLPGAL
-LPPSPAN------PDAR----NGIL--------PAGQA------GVNPA
IQGTPE-------GFSPTPSD--TDDDFGV-TAP-AGIQRGMHTTRETST
------------GPPN-----------------------------G-KF-
--------------------------------------------------
--------------------------------------------------
--------------------------------------------------
--------------------------------------------------
--------------------------------------------------
--------------------------------------------------
--------------------------------------------------
--------------------------------------------------
--------------------------------------------------
--------------------------------------------------
--------------------------------------------------
--------------------------------------------------
--------------------------------------------------
--------------------------------------------------
--------------------------------------------------
--------------------------------------------------
--------------------------------------------------
--------------------------------------------------
--------------------------------------------------
--------------------------------------------------
-SEPGKCLRKVICRVETEFFVLP---------------------------
--------------------------------------------------
--
>Lynx canadensis
----MK----------------TMILLL----------------YLL---
--------G-----------------------------------------
---------------STQS-------------------------------
--------------------------------------------------
--------------------------------------------------
--------------------------------------------------
--------------------------------------------------
--------------------------------------------------
--------------------------------------------------
--------------------------------------------------
------------------------------------------------L-
P-------------------------------------------------
----------TQ--LNPAL--GL----PT---KLALDQAT--LLNQQQLN
--------------------------------QVFPSLSL----------
------IPLTQMITLGADLQ--------------LLN--PPT-GLAPGTQ
TLPL--TLGGLNTQQPLQ-AQ-----------------------------
--------------------------------------------------
--------------------------------------------------
-----------------------------------MLPVIVAHLGAQG--
-------------TILSSEEL--------PMAPQIFTGLIF-QPLFPGSI
-LPNSQAN------PDAQ----NGIL--------PAGQA------GMNPA
IQGTSE-------GFSPTPSD--TDDDFEV-TAP-AGIRRGMHTTQETTT
------------GPPN----------------VLVKWVYNGYHLAG-NN-
--------------------------------------------------
--------------------------------------------------
--------------------------------------------------
--------------------------------------------------
--------------------------------------------------
--------------------------------------------------
--------------------------------------------------
--------------------------------------------------
--------------------------------------------------
--------------------------------------------------
--------------------------------------------------
--------------------------------------------------
--------------------------------------------------
--------------------------------------------------
--------------------------------------------------
--------------------------------------------------
--------------------------------------------------
--------------------------------------------------
--------------------------------------------------
---------------------------------PEEKQMNHHFHIQSKQV
LLGKLPRTAVSVAHTSAINSHVCKGSMQIYSQSVQEALGEVVYCSLPEAG
TTLNEQDECGALECVKAASELYSPPSGEVTEINEALEENPALVNKFCYQD
V-
>Elephantulus edwardii
----MK----------------TIILLL----------------FLL---
--------E-----------------------------------------
---------------STQS-------------------------------
--------------------------------------------------
--------------------------------------------------
--------------------------------------------------
--------------------------------------------------
--------------------------------------------------
--------------------------------------------------
--------------------------------------------------
------------------------------------------------L-
P-------------------------------------------------
----------IQ--LNPAL--GL---PQA---KLVPDQTT--LLNQQQPN
--------------------------------QVFTSLGL----------
------IPLTQLLTLGSDLH--------------LLN--PST-GLAAGAQ
TLPL--NLGALTVQQQLQ-SQ-----------------------------
--------------------------------------------------
--------------------------------------------------
-----------------------------------MLPIIVAQLGAQG--
-------------VILSSEEL--------PVAPQIFAGLLI-QPLYPGAI
-LPTSQAG----ATPELQ----EGTL--------PAGQT------GVNPA
IQRTPE-------DHLPTPTG--TDDVFGG-TTP-ASLQRSMYTTEETTT
------------ESPD-----------------------------A-VF-
--------------------------------------------------
--------------------------------------------------
--------------------------------------------------
--------------------------------------------------
--------------------------------------------------
--------------------------------------------------
--------------------------------------------------
--------------------------------------------------
--------------------------------------------------
--------------------------------------------------
--------------------------------------------------
--------------------------------------------------
--------------------------------------------------
--------------------------------------------------
--------------------------------------------------
--------------------------------------------------
--------------------------------------------------
--------------------------------------------------
--------------------------------------------------
-----------------------------------------------QVT
KAQTQADVVKQLRYSVPLTDPEQASDSSQCDTTIRNW-------------
--------------------------------------------------
--
>Chrysochloris asiatica
----MK----------------TMILLF----------------CLL---
--------R-----------------------------------------
---------------STQS-------------------------------
--------------------------------------------------
--------------------------------------------------
--------------------------------------------------
--------------------------------------------------
--------------------------------------------------
--------------------------------------------------
--------------------------------------------------
------------------------------------------------L-
P-------------------------------------------------
----------MQ--PNPAL--GL---PPA---KLVHDQAT--QLNHQQPN
--------------------------------QVFPSLSL----------
------IPLTQMFTLGSDLQ--------------LLN--PAS-GMAPGAQ
THPL--NLGGLTVQQQLH-PQ-----------------------------
--------------------------------------------------
--------------------------------------------------
-----------------------------------MLPVIVAQLGAQG--
-------------AILSSEEL--------PVAPQMFTGLLI-HPLFPGVM
-LPTSQAG----PTPEIH----EGIL--------PAGQA------GVNSA
IQGTLE-------GHLPTPSG--TDYMMGV-TAP-AGLQRGTYTTEETTT
------------ESPN-----------------------------GKFS-
--------------------------------------------------
--------------------------------------------------
--------------------------------------------------
--------------------------------------------------
--------------------------------------------------
--------------------------------------------------
--------------------------------------------------
--------------------------------------------------
--------------------------------------------------
--------------------------------------------------
--------------------------------------------------
--------------------------------------------------
--------------------------------------------------
--------------------------------------------------
--------------------------------------------------
--------------------------------------------------
--------------------------------------------------
--------------------------------------------------
--------------------------------------------------
----------------------------------------------KLGK
ENHLRSRRVFCLDLASSGPEKMRKPFYPFIGDSSNKKEYFN---------
--------------------------------------------------
--
>Bos taurus
----MK----------------AAILLF----------------CLL---
--------G-----------------------------------------
---------------STLS-------------------------------
--------------------------------------------------
--------------------------------------------------
--------------------------------------------------
--------------------------------------------------
--------------------------------------------------
--------------------------------------------------
--------------------------------------------------
------------------------------------------------L-
P-------------------------------------------------
----------MQ--LNPAL--VL---PPT---KLVPDQAT--LLNPQQPN
--------------------------------QVFSSLSL----------
------IPLTHMLTLGSNLQ--------------LLN--PAA-GMPSGTQ
TLPL--ALGGLKVQQQLQ-PQ-----------------------------
--------------------------------------------------
--------------------------------------------------
-----------------------------------MLPVIVAHFGAQG--
-------------TILSSEEL--------QGTSQILTGLIF-HPLFPGAI
-LPTSQAN------PDAQ----NGIL--------PAGQA------GANPA
AQGTPE-------DPFSTPSG--TDDDFAS-TTP-AGIQRGRPTTEETPT
------------GSPK-----------------------------G-IQ-
--------------------------------------------------
--------------------------------------------------
--------------------------------------------------
--------------------------------------------------
--------------------------------------------------
--------------------------------------------------
--------------------------------------------------
--------------------------------------------------
--------------------------------------------------
--------------------------------------------------
--------------------------------------------------
--------------------------------------------------
--------------------------------------------------
--------------------------------------------------
--------------------------------------------------
--------------------------------------------------
--------------------------------------------------
--------------------------------------------------
--------------------------------------------------
--------------------------------------------------
--------------------------------------------------
--------------------------------------------------
--
>Pogona vitticeps
----MK----------------IVILLL----------------FSV---
--------G-----------------------------------------
---------------LTFS-------------------------------
--------------------------------------------------
--------------------------------------------------
--------------------------------------------------
--------------------------------------------------
--------------------------------------------------
--------------------------------------------------
--------------------------------------------------
------------------------------------------------L-
P---------------------------YNQFGRLLATSNSREILRLMQK
YRAQGNNPQQTQQRPNPGT--GL---PPA---KLIPDQH---PLANQVPN
EVVPFAW----------PNF---------PN---FPVL---PAQTPLEQN
VAGYNVLPLPQMFPLDINSL-------------------VALLAALSGTE
TLPL--PGGGLTVPA----PP-----------------------------
--------------------------------------------------
--------------------------------------------------
-----------------------------------MLPVLFTQMGPQG--
-------------QVLSSEEM--------P-PSQLFAGVLL--PGTQGGL
-LPAGQAG----THSEGQ----EGFL--------PAGQT------GTNQG
NLPLPEGTAAGIQKASPATSDSLNEPVGGLYPTP-SGFRQPSAVTNAVFV
------------EPTG-----------------------------G-IN-
--------------------------------------------------
--------------------------------------------------
--------------------------------------------------
--------------------------------------------------
--------------------------------------------------
--------------------------------------------------
--------------------------------------------------
--------------------------------------------------
--------------------------------------------------
--------------------------------------------------
--------------------------------------------------
--------------------------------------------------
--------------------------------------------------
--------------------------------------------------
--------------------------------------------------
--------------------------------------------------
--------------------------------------------------
--------------------------------------------------
--------------------------------------------------
------------------------------------------------ME
PSELREPPTTLVRLNKSDNQKHQNLFQAFLRGDNHMPITTTESKPWKAP-
--------------------------------------------------
--
>Acinonyx jubatus
----MK----------------TMILLL----------------YLL---
--------G-----------------------------------------
---------------STQS-------------------------------
--------------------------------------------------
--------------------------------------------------
--------------------------------------------------
--------------------------------------------------
--------------------------------------------------
--------------------------------------------------
--------------------------------------------------
------------------------------------------------L-
P-------------------------------------------------
----------TQ--LNPAL--GL----PT---KLALDQAT--LLNQQQLN
--------------------------------QVFPSLSL----------
------IPLTQMITLGTDLQ--------------LLN--PPA-GLAPGTQ
TLPL--TVGGLNTQQPLQ-AQ-----------------------------
--------------------------------------------------
--------------------------------------------------
-----------------------------------MLPVIVAHLGAQG--
-------------TILSSEEL--------PMAPQIFTGLIF-QPLFPGSI
-LPNSQAN------PDAQ----NGIL--------PAGQA------GMNPA
IQGTSE-------GFSPTPSD--TDDDFEV-TAP-AGIRRGMHTTQETTT
------------GPPN-----------------------------G-NQ-
--------------------------------------------------
--------------------------------------------------
--------------------------------------------------
--------------------------------------------------
--------------------------------------------------
--------------------------------------------------
--------------------------------------------------
--------------------------------------------------
--------------------------------------------------
--------------------------------------------------
--------------------------------------------------
--------------------------------------------------
--------------------------------------------------
--------------------------------------------------
--------------------------------------------------
--------------------------------------------------
--------------------------------------------------
--------------------------------------------------
--------------------------------------------------
--------------------------------------------------
--------------------------------------------------
--------------------------------------------------
--
>Pan troglodytes
----MRS---------------T-ILLF----------------CLL---
--------G-----------------------------------------
---------------STRS-------------------------------
--------------------------------------------------
--------------------------------------------------
--------------------------------------------------
--------------------------------------------------
--------------------------------------------------
--------------------------------------------------
--------------------------------------------------
------------------------------------------------L-
P-------------------------------------------------
-----------Q--LKPAL--GL---PPT---KPAPDQET--LPNQQQSN
--------------------------------QVFPSLSL----------
------IPLTQMLTLGPDLH--------------LLN--PAA-GMTPGTQ
THPL--TLGGLNVQQQLH-PH-----------------------------
--------------------------------------------------
--------------------------------------------------
-----------------------------------VLPIFVTQLGAQG--
-------------TILSSEEL-----------PQIFTSLII-HSLFPGGI
-LPTSQAG----ANPDVQ----DGSL--------PAGGA------GVNPA
TQGTPA-------GRLPTPSG--TDDDFAV-TTP-ADIQRSTRAIEEATT
------------ESAN-----------------------------G-IQ-
--------------------------------------------------
--------------------------------------------------
--------------------------------------------------
--------------------------------------------------
--------------------------------------------------
--------------------------------------------------
--------------------------------------------------
--------------------------------------------------
--------------------------------------------------
--------------------------------------------------
--------------------------------------------------
--------------------------------------------------
--------------------------------------------------
--------------------------------------------------
--------------------------------------------------
--------------------------------------------------
--------------------------------------------------
--------------------------------------------------
--------------------------------------------------
--------------------------------------------------
--------------------------------------------------
--------------------------------------------------
--
>Cricetulus griseus
----MK----------------TTILLF----------------CLL---
--------G-----------------------------------------
---------------STQS-------------------------------
--------------------------------------------------
--------------------------------------------------
--------------------------------------------------
--------------------------------------------------
--------------------------------------------------
--------------------------------------------------
--------------------------------------------------
------------------------------------------------L-
P-------------------------------------------------
----------KQ--ISPTL--GL---PPT----KTADQVA--LLTQQQPN
--------------------------------QVFPSISL----------
------IPLTQLLTLGSDLQ--------------LLN--PAT-GLAHGAQ
ALPF--TLGPLNRQQQLQ-SQ-----------------------------
--------------------------------------------------
--------------------------------------------------
-----------------------------------MLPIIVAQLGAQG--
-------------TLLSSEEL--------PLASQIFTGLLI-HPLFPGGI
-LPSSQTG----AKPDGQ----NGVL--------PTRQA------GANPA
VQGTTQ-------GHVTTPGVT-DDDDYET-STP-AGIRRGTHTMEGTTI
------------DTPN-----------------------------S-KL-
--------------------------------------------------
--------------------------------------------------
--------------------------------------------------
--------------------------------------------------
--------------------------------------------------
--------------------------------------------------
--------------------------------------------------
--------------------------------------------------
--------------------------------------------------
--------------------------------------------------
--------------------------------------------------
--------------------------------------------------
--------------------------------------------------
--------------------------------------------------
--------------------------------------------------
--------------------------------------------------
--------------------------------------------------
--------------------------------------------------
--------------------------------------------------
--------------------------------------------------
--------SQLTPCSP----------------------------------
--------------------------------------------------
--
>Tupaia chinensis
----MK----------------TMILLF----------------CLL---
--------G-----------------------------------------
---------------STQS-------------------------------
--------------------------------------------------
--------------------------------------------------
--------------------------------------------------
--------------------------------------------------
--------------------------------------------------
--------------------------------------------------
--------------------------------------------------
------------------------------------------------L-
P-------------------------------------------------
-----------Q--HNPAS--GL---PPT---KLAPDQAI--LLNQQQPK
--------------------------------QVFPSLHL----------
------IPLTQLLTLGSDLQ--------------LLN--PVA-GMTPGAQ
TLPL--ALGRLNVQHQLQ-PQ-----------------------------
--------------------------------------------------
--------------------------------------------------
-----------------------------------MLPIIVAQLGAQG--
-------------TVLSSEEL--------PVAPQIFTGLII-HPLFPGGI
-LSTSQTG----ANPEVH----NGIL--------PAGQA------GVNPA
IQGTPG-------GHLPTPSD--TDDELDV-ATP-AGILRGMHTTEETTT
------------ESPNVTMICKTSDSEGVATYSQGLLVRHIADYPS-IQ-
--------------------------------------------------
--------------------------------------------------
--------------------------------------------------
--------------------------------------------------
--------------------------------------------------
--------------------------------------------------
--------------------------------------------------
--------------------------------------------------
--------------------------------------------------
--------------------------------------------------
--------------------------------------------------
--------------------------------------------------
--------------------------------------------------
--------------------------------------------------
--------------------------------------------------
--------------------------------------------------
--------------------------------------------------
--------------------------------------------------
--------------------------------------------------
--------------------------------DFLIFSHDSIEVTDFKED
TTEVTCPSQCFIQEVNGRHSGEGTHLGDILTSFMDLFDCQVIRGAIDANW
ASSVKVL-------------------------------------------
--
>Colobus angolensis palliatus
----MK----------------TTILLF----------------CLL---
--------E-----------------------------------------
---------------STQS-------------------------------
--------------------------------------------------
--------------------------------------------------
--------------------------------------------------
--------------------------------------------------
--------------------------------------------------
--------------------------------------------------
--------------------------------------------------
------------------------------------------------L-
P-------------------------------------------------
-----------Q--LKPAL--GL---PPT---KLALDQGT--LPNQQQSN
--------------------------------QVFPSLSL----------
------IPLTQMLTLGPDLQ--------------LLN--PAA-GMTPGTQ
AHPL--TLGVLNLQQQLQ-PH-----------------------------
--------------------------------------------------
--------------------------------------------------
-----------------------------------MLPIFVTQVGAQG--
-------------TILSSEEL-----------PQIFTSLII-HSLFPGGI
-LPTSQAG----ANPDVQ----DGSL--------PAGQA------GVNPA
IQGTPA-------DRLPTPSG--TDDDFAV-TTP-AGIQRSTHATEETTT
------------ESPN-----------------------------G-IQ-
--------------------------------------------------
--------------------------------------------------
--------------------------------------------------
--------------------------------------------------
--------------------------------------------------
--------------------------------------------------
--------------------------------------------------
--------------------------------------------------
--------------------------------------------------
--------------------------------------------------
--------------------------------------------------
--------------------------------------------------
--------------------------------------------------
--------------------------------------------------
--------------------------------------------------
--------------------------------------------------
--------------------------------------------------
--------------------------------------------------
--------------------------------------------------
--------------------------------------------------
--------------------------------------------------
--------------------------------------------------
--
>Tursiops truncatus
----MK----------------ATILLF----------------CLL---
--------G-----------------------------------------
---------------STLS-------------------------------
--------------------------------------------------
--------------------------------------------------
--------------------------------------------------
--------------------------------------------------
--------------------------------------------------
--------------------------------------------------
--------------------------------------------------
------------------------------------------------L-
P-------------------------------------------------
----------MQ--LNPAL--VV---PPT---KLVPGQAT--LLNQQQPN
--------------------------------QVFPSLSL----------
------IPLTQMLTLGSDLQ--------------LLN--PAA-GMAPGTQ
TLPL--TLGGLKVQQQLQ-PQ-----------------------------
--------------------------------------------------
--------------------------------------------------
-----------------------------------VLPVIVAHLGAQG--
-------------AILSSEEL--------PATPQILTGFIF-HPLFPGAI
-LPTCPSAHLPTCPPDVQ----NGIL--------PAGQA------GANPA
IRGNSE-------GPFPTTSG--TDDDFAE-TTP-VGIQRGIQTTEETTT
------------GSPK-----------------------------G--I-
--------------------------------------------------
--------------------------------------------------
--------------------------------------------------
--------------------------------------------------
--------------------------------------------------
--------------------------------------------------
--------------------------------------------------
--------------------------------------------------
--------------------------------------------------
--------------------------------------------------
--------------------------------------------------
--------------------------------------------------
--------------------------------------------------
--------------------------------------------------
--------------------------------------------------
--------------------------------------------------
--------------------------------------------------
--------------------------------------------------
--------------------------------------------------
--------------------------------------------------
--------------------------------------------------
--------------------------------------------------
--
>Trichosurus vulpecula
----MK----------------TPALLF----------------CLL---
--------G-----------------------------------------
---------------TIQS-------------------------------
--------------------------------------------------
--------------------------------------------------
--------------------------------------------------
--------------------------------------------------
--------------------------------------------------
--------------------------------------------------
--------------------------------------------------
------------------------------------------------L-
P-----------------------------------------ILQLMRMY
PVQGLGQQQAQQ--FLPGM--GL---PPA---NLVLDQPT--LVTPQQPN
--------------------------------QLFPPLGQ----------
------IPLTQMFSLGTDMQ--------------LIN--PAT-GLVPSIQ
ILPM--TLMDTNTAQQVS-PQQ----------------------------
--------------------------------------------------
--------------------------------------------------
-----------------------------------MFPVIVAQVGTQG--
-------------TLLSSEEL--------PMAPQIFTGLLI-QPLGTGAM
-LPTGQER----INANTQ----DAAL--------PAGQT------GGNPA
FWGTPE-------GQFPTPSG--PDDTFEA-TIP-VGIQR---TAEGSTT
------------EAPN-----------------------------GGFF-
--------------------------------------------------
--------------------------------------------------
--------------------------------------------------
--------------------------------------------------
--------------------------------------------------
--------------------------------------------------
--------------------------------------------------
--------------------------------------------------
--------------------------------------------------
--------------------------------------------------
--------------------------------------------------
--------------------------------------------------
--------------------------------------------------
--------------------------------------------------
--------------------------------------------------
--------------------------------------------------
--------------------------------------------------
--------------------------------------------------
--------------------------------------------------
------------------QTHKMPLGPKKTAEGSVRQLFLGDLSAMADVN
PIHTRELPST-SELTPTGGNLMIPLIAPQDPDSTTSPTMLILRGDTHLPM
--------------------------------------------------
--
>Zootoca vivipara
----MK----------------IVILLL----------------SLL---
--------G-----------------------------------------
---------------LAIS-------------------------------
--------------------------------------------------
--------------------------------------------------
--------------------------------------------------
--------------------------------------------------
--------------------------------------------------
--------------------------------------------------
--------------------------------------------------
------------------------------------------------L-
P---------------------------LNQMGRILATSNSREILRLMQR
YKAMGNNPQQTQ--QRPRL--GP-GLPPA---KLVPDQN---PSVNQVPN
E-QVAPLEWTFANFPVASNFPQNPSELGGPNMQNFPGFSV----------
------LPFPQMLPM--DLN--------------SLA--ILL-GALTLPQ
TLPV--PGVGTTMPQQLLPPQP----------------------------
--------------------------------------------------
--------------------------------------------------
-----------------------------------MLPIILAQMGPQG--
-------------AVLSSEEM--------PPQSQIV-GVLL--PG--GGF
-FPLGQAG----ALPEGP----EGIL--------PANQA------GSNQG
NLPFPEGTAAAIQKISPTASDGLSEVASGLYPTP-SGFRQPSPVTNGVFA
------------EPTA-----------------------------GMNM-
--------------------------------------------------
--------------------------------------------------
--------------------------------------------------
--------------------------------------------------
--------------------------------------------------
--------------------------------------------------
--------------------------------------------------
--------------------------------------------------
--------------------------------------------------
--------------------------------------------------
--------------------------------------------------
--------------------------------------------------
--------------------------------------------------
--------------------------------------------------
--------------------------------------------------
--------------------------------------------------
--------------------------------------------------
--------------------------------------------------
--------------------------------------------------
------------------------------------------------EP
SELREQPTPLIRLDKDNNGKQQHNPSRSHVRGDSYVPLSTVESKPLREP-
--------------------------------------------------
--
>Desmodus rotundus
----MK----------------TMILLF----------------CLL---
--------E-----------------------------------------
---------------STQS-------------------------------
--------------------------------------------------
--------------------------------------------------
--------------------------------------------------
--------------------------------------------------
--------------------------------------------------
--------------------------------------------------
--------------------------------------------------
------------------------------------------------L-
P-------------------------------------------------
----------MQ--LTPAL--GL---PPT---QLAPDQTT--LLNQQQPN
--------------------------------QVFQSLSL----------
------IPLTQMLTLGSDLQ--------------LLN--PPA-GMAPGAQ
TLPL--NLEALNVQQQLQ-PQ-----------------------------
--------------------------------------------------
--------------------------------------------------
-----------------------------------MVPLIVAQVGAQG--
-------------TILSSEEL--------PVAPHILTGLIF-QPVLPGAI
-LPSSQPN------PDVQ----NRIL--------PAGQA------GINPA
ILGTEI--------PFLTTNGTDTDDDFEV-TTP-AGILRGVPVPEGTTT
------------ESPN-----------------------------G-IQ-
--------------------------------------------------
--------------------------------------------------
--------------------------------------------------
--------------------------------------------------
--------------------------------------------------
--------------------------------------------------
--------------------------------------------------
--------------------------------------------------
--------------------------------------------------
--------------------------------------------------
--------------------------------------------------
--------------------------------------------------
--------------------------------------------------
--------------------------------------------------
--------------------------------------------------
--------------------------------------------------
--------------------------------------------------
--------------------------------------------------
--------------------------------------------------
--------------------------------------------------
--------------------------------------------------
--------------------------------------------------
--
>Podarcis muralis
----MK----------------IVILLL----------------SLL---
--------G-----------------------------------------
---------------LAIS-------------------------------
--------------------------------------------------
--------------------------------------------------
--------------------------------------------------
--------------------------------------------------
--------------------------------------------------
--------------------------------------------------
--------------------------------------------------
------------------------------------------------L-
P---------------------------VNQMGRLLATSNSREILRLMQR
YKAMGNNPQQTQ--QRPRLGPGL---PPA---KLVPDQN---PSVNQVPN
E-QVAPLEWTFANFPVTSNFPQNPPELGGPNMQNFPGYNV----------
------LPFTQMLPL--DLN--------------SLA--ILL-GALTLPQ
TLPV--AGVGTTMPQQLLPPQS----------------------------
--------------------------------------------------
--------------------------------------------------
-----------------------------------MLPIIVAQMGPQG--
-------------AVLSSEEM--------PPQSQIV-GVLV-----PGGG
FFPLGQAL------PEGQ----EDLL--------PANQA------GSNPG
NLPFPEGTAAAIQKISPTASDGLSEVASGLYPTP-SGFRQPGPVTNGVFA
------------EPTA-----------------------------G-MN-
--------------------------------------------------
--------------------------------------------------
--------------------------------------------------
--------------------------------------------------
--------------------------------------------------
--------------------------------------------------
--------------------------------------------------
--------------------------------------------------
--------------------------------------------------
--------------------------------------------------
--------------------------------------------------
--------------------------------------------------
--------------------------------------------------
--------------------------------------------------
--------------------------------------------------
--------------------------------------------------
--------------------------------------------------
--------------------------------------------------
--------------------------------------------------
-----------------------------------------------MEP
SELREPPTSLVRLDKDNNGKQQHNLSRSHVRGDSYVPLSTVASKPLKEP-
--------------------------------------------------
--
>Propithecus coquereli
----MK----------------TAILLF----------------CLL---
--------G-----------------------------------------
---------------STQS-------------------------------
--------------------------------------------------
--------------------------------------------------
--------------------------------------------------
--------------------------------------------------
--------------------------------------------------
--------------------------------------------------
--------------------------------------------------
------------------------------------------------L-
P-------------------------------------------------
----------RH--MNPAL--GL---TPT---KLAPHQAT--LLNQQQPN
--------------------------------QVFPSLSV----------
------IPLTPMLTLGSDLH--------------LLN--PAA-GMTPGPQ
AHPL--PLGGLNVQQQLQ-PQ-----------------------------
--------------------------------------------------
--------------------------------------------------
-----------------------------------MLPIFIAQLGAQG--
-------------TILSSEEL--------PVASQLFTGLII-HPLFPGGI
-LPTTQAG----ANPDGQ----AGSL--------PAGQA------GVNPA
THGTPE-------GPTPRDTD--ADDEFGV-TTP-AGIRRGTHTTEETTT
------------EPPN-----------------------------G-IE-
--------------------------------------------------
--------------------------------------------------
--------------------------------------------------
--------------------------------------------------
--------------------------------------------------
--------------------------------------------------
--------------------------------------------------
--------------------------------------------------
--------------------------------------------------
--------------------------------------------------
--------------------------------------------------
--------------------------------------------------
--------------------------------------------------
--------------------------------------------------
--------------------------------------------------
--------------------------------------------------
--------------------------------------------------
--------------------------------------------------
--------------------------------------------------
------------------------------------------------EK
KLGPFRNLHYLRILTSYSESKTFSQSRKRCSQGGRTPAT-----------
--------------------------------------------------
--
>Macaca fascicularis
----MK----------------TMILLF----------------CLL---
--------G-----------------------------------------
---------------STQS-------------------------------
--------------------------------------------------
--------------------------------------------------
--------------------------------------------------
--------------------------------------------------
--------------------------------------------------
--------------------------------------------------
--------------------------------------------------
------------------------------------------------L-
P-------------------------------------------------
-----------Q--LKPAL--GL---PPT---KLAPDQGT--LPNQQQSN
--------------------------------QVFPSLSL----------
------IPLTQMLTLGPDLH--------------LLN--PAA-GMTPGTQ
AHPL--TLGVLNLPQQLQ-PH-----------------------------
--------------------------------------------------
--------------------------------------------------
-----------------------------------MLPIFVTQLGAQG--
-------------TILSSEEL-----------PQIFTSLII-HSLFPGGI
-LPTSQAG----ANPDVQ----DGSL--------PAGQA------GVNPA
IQGTPA-------GRLPTPSG--TDDDFVV-TTP-AGIQRSTHATEETTT
---------------------------------------------E----
--------------------------------------------------
--------------------------------------------------
--------------------------------------------------
--------------------------------------------------
--------------------------------------------------
--------------------------------------------------
--------------------------------------------------
--------------------------------------------------
--------------------------------------------------
--------------------------------------------------
--------------------------------------------------
--------------------------------------------------
--------------------------------------------------
--------------------------------------------------
--------------------------------------------------
--------------------------------------------------
--------------------------------------------------
--------------------------------------------------
--------------------------------------------------
--------------------------------------------------
--------------------------------------------------
--------------------------------------------------
--
>Microtus oregoni
----MK----------------TTILLF----------------CLL---
--------G-----------------------------------------
---------------STQS-------------------------------
--------------------------------------------------
--------------------------------------------------
--------------------------------------------------
--------------------------------------------------
--------------------------------------------------
--------------------------------------------------
--------------------------------------------------
------------------------------------------------L-
P-------------------------------------------------
----------KQ--INPAL--GL---PPT----KTPDQVA--LLSQQQPN
--------------------------------QIFPSISL----------
------IPLAQLLTWGSDLQ--------------LLN--PTT-GLAHGAQ
TLPF--TLGPLSRPQQLQ-PQ-----------------------------
--------------------------------------------------
--------------------------------------------------
-----------------------------------MLPIIVAQLGAQG--
-------------TLLSSEEL--------PLASQIFTGLLI-HPLFPGGI
-LPSSQTG----AKPDAQ----NGVL--------PTRQA------GTSPA
IQGTTQ-------GQVTTPAVT-DDDDYEM-STP-AGMRRGTHTTEGTTT
------------DPPN-----------------------------TAMR-
--------------------------------------------------
--------------------------------------------------
--------------------------------------------------
--------------------------------------------------
--------------------------------------------------
--------------------------------------------------
--------------------------------------------------
--------------------------------------------------
--------------------------------------------------
--------------------------------------------------
--------------------------------------------------
--------------------------------------------------
--------------------------------------------------
--------------------------------------------------
--------------------------------------------------
--------------------------------------------------
--------------------------------------------------
--------------------------------------------------
--------------------------------------------------
-----------------------------------------------NCT
ALNHDQNKLLLSAASVGNCHGNEKVTDTICTCVSFHPETKMS--------
--------------------------------------------------
--
>Fukomys damarensis
----MK----------------TLILLF----------------CLL---
--------G-----------------------------------------
---------------STRS-------------------------------
--------------------------------------------------
--------------------------------------------------
--------------------------------------------------
--------------------------------------------------
--------------------------------------------------
--------------------------------------------------
--------------------------------------------------
------------------------------------------------L-
P-------------------------------------------------
----------KQ--LNSAL--EA---SPT---KPAPDQVT--TVTQQQPS
--------------------------------QVFPSLSL----------
------IPLTQLLTLGSDLQ--------------LLT--PAP-GAAPGAQ
KLPL--TLGALNGQNQLQ--Q-----------------------------
--------------------------------------------------
--------------------------------------------------
-----------------------------------VLPIFVTQVGAQA--
-------------TMLSSEEL--------PLGSQFFTGLLL-HTLFPGGI
-LPTSQVG----ANPDAQ----DGAL--------PVGQA------GANAN
IQATPE-------GHLSTPGV--TDDDFEA-TTP-AGIQRATHTTKGITT
------------GSPN-----------------------------GEFS-
--------------------------------------------------
--------------------------------------------------
--------------------------------------------------
--------------------------------------------------
--------------------------------------------------
--------------------------------------------------
--------------------------------------------------
--------------------------------------------------
--------------------------------------------------
--------------------------------------------------
--------------------------------------------------
--------------------------------------------------
--------------------------------------------------
--------------------------------------------------
--------------------------------------------------
--------------------------------------------------
--------------------------------------------------
--------------------------------------------------
--------------------------------------------------
--------------------------------------------------
-----------------------PAWKVALP-------------------
--------------------------------------------------
--
>Octodon degus
----MK----------------TAILLL----------------CLL---
--------G-----------------------------------------
---------------SAQS-------------------------------
--------------------------------------------------
--------------------------------------------------
--------------------------------------------------
--------------------------------------------------
--------------------------------------------------
--------------------------------------------------
--------------------------------------------------
------------------------------------------------L-
P-------------------------------------------------
----------KQ--LNSAL--EV---SPT---KPTPDQVT--PQKQQQSS
--------------------------------QVFPSLSL----------
------IPLTQLLTLGSDLQ--------------LLT--PAP-GATPAAH
TLPL--TLGTVNGQNQLQ-PQ-----------------------------
--------------------------------------------------
--------------------------------------------------
-----------------------------------MLPIFVAQLGAQA--
-------------AILSSEEL--------PLGPQIFTGLLL-HPFFPGGI
-LPISQAG----ANPDGQ----DGAL--------PAGQT------GANAN
IQATTV-------GQLSTSGV--TDDDFEV-TTP-AGIQRATHTTKQTIT
------------GSPN-----------------------------R-IH-
--------------------------------------------------
--------------------------------------------------
--------------------------------------------------
--------------------------------------------------
--------------------------------------------------
--------------------------------------------------
--------------------------------------------------
--------------------------------------------------
--------------------------------------------------
--------------------------------------------------
--------------------------------------------------
--------------------------------------------------
--------------------------------------------------
--------------------------------------------------
--------------------------------------------------
--------------------------------------------------
--------------------------------------------------
--------------------------------------------------
--------------------------------------------------
--------------------------------------------------
--------------------------------------------------
--------------------------------------------------
--
>Canis lupus dingo
----MK----------------KDLFIR----------------GLR---
--------E-----------------------------------------
---------------PAGI-------------------------------
--------------------------------------------------
--------------------------------------------------
--------------------------------------------------
--------------------------------------------------
--------------------------------------------------
--------------------------------------------------
--------------------------------------------------
------------------------------------------------L-
--------------------------------------------------
----------AQ--LNPAL--GL---PPT---KLIPHQAT--LLNQQQPN
--------------------------------QVFPSLSL----------
------IPLTQMFTLASDLQ--------------LLN--PAA-GMASGTQ
TLPL--SLGVLNTQQQLQ-PQ-----------------------------
--------------------------------------------------
--------------------------------------------------
-----------------------------------MLPVIVAHLGAHG--
-------------AILSSEEL--------PGSPQIFTGLIF-QPLFPGAI
-LPTSPAN------PDAQ----NGIL--------PAGQA------GGNPA
IQGTPE-------SFSTTPSD--TDDDFGV-TAP-AGIQRGTHTTQETTS
------------GPPN-----------------------------G-TQ-
--------------------------------------------------
--------------------------------------------------
--------------------------------------------------
--------------------------------------------------
--------------------------------------------------
--------------------------------------------------
--------------------------------------------------
--------------------------------------------------
--------------------------------------------------
--------------------------------------------------
--------------------------------------------------
--------------------------------------------------
--------------------------------------------------
--------------------------------------------------
--------------------------------------------------
--------------------------------------------------
--------------------------------------------------
--------------------------------------------------
--------------------------------------------------
--------------------------------------------------
--------------------------------------------------
--------------------------------------------------
--
>Canis lupus familiaris
----MK----------------KDLFIR----------------GLR---
--------E-----------------------------------------
---------------PAGI-------------------------------
--------------------------------------------------
--------------------------------------------------
--------------------------------------------------
--------------------------------------------------
--------------------------------------------------
--------------------------------------------------
--------------------------------------------------
------------------------------------------------L-
--------------------------------------------------
----------AQ--LNPAL--GL---PPT---KLTPHQAT--LLNQQQPN
--------------------------------QVFPSLSL----------
------IPLTQMFTLASDLQ--------------LLN--PAA-GMASGTQ
TLPL--SLGVLNTQQQLQ-PQ-----------------------------
--------------------------------------------------
--------------------------------------------------
-----------------------------------MLPVIVAHLGAHG--
-------------AILSSEEL--------PGSPQIFTGLIF-QPLFPGAI
-LPTSPAN------PDAQ----NGIL--------PAGQA------GGNPA
IQGTPE-------SFSTTPSD--TDDDFGV-TAP-AGIQRGTHTTQETTS
------------GPPN-----------------------------GTQ--
--------------------------------------------------
--------------------------------------------------
--------------------------------------------------
--------------------------------------------------
--------------------------------------------------
--------------------------------------------------
--------------------------------------------------
--------------------------------------------------
--------------------------------------------------
--------------------------------------------------
--------------------------------------------------
--------------------------------------------------
--------------------------------------------------
--------------------------------------------------
--------------------------------------------------
--------------------------------------------------
--------------------------------------------------
--------------------------------------------------
--------------------------------------------------
--------------------------------------------------
--------------------------------------------------
--------------------------------------------------
--
>Felis catus
----MK----------------TMILLL----------------YLL---
--------G-----------------------------------------
---------------STQS-------------------------------
--------------------------------------------------
--------------------------------------------------
--------------------------------------------------
--------------------------------------------------
--------------------------------------------------
--------------------------------------------------
--------------------------------------------------
------------------------------------------------L-
P-------------------------------------------------
----------TQ--LNPAL--GL----PT---KLALDQAT--LLNQQQLN
--------------------------------QVFPSLSL----------
------IPLTQMITLGADLQ--------------LLN--PPA-GLAPGTQ
TLPL--TLGGLNTQQPLQ-AQ-----------------------------
--------------------------------------------------
--------------------------------------------------
-----------------------------------MLPVIVAHLGAQG--
-------------TILSSEEL--------PMAPQIFTGLIF-QPLFPGST
-LPNSQAN------PDAQ----NGIL--------PAGQA------GMNPA
IQGTSE-------GFSPTPSD--TDDDFEV-TAP-TGIRRGMHTTQETTT
------------GPPN-----------------------------G-NQ-
--------------------------------------------------
--------------------------------------------------
--------------------------------------------------
--------------------------------------------------
--------------------------------------------------
--------------------------------------------------
--------------------------------------------------
--------------------------------------------------
--------------------------------------------------
--------------------------------------------------
--------------------------------------------------
--------------------------------------------------
--------------------------------------------------
--------------------------------------------------
--------------------------------------------------
--------------------------------------------------
--------------------------------------------------
--------------------------------------------------
--------------------------------------------------
--------------------------------------------------
--------------------------------------------------
--------------------------------------------------
--
>Mustela putorius furo
----MK----------------TMILLL----------------YLL---
--------G-----------------------------------------
---------------STQS-------------------------------
--------------------------------------------------
--------------------------------------------------
--------------------------------------------------
--------------------------------------------------
--------------------------------------------------
--------------------------------------------------
--------------------------------------------------
------------------------------------------------L-
P-------------------------------------------------
----------TQ--LNPVL--GL---PPT---KPAPHQAT--LLNQQQPN
--------------------------------QVLPSLSL----------
------IPLTQLFTLGSDLQ--------------LLN--PAA-GMPPGPQ
TLPL--SLGVLNTQQQLQ-SQ-----------------------------
--------------------------------------------------
--------------------------------------------------
-----------------------------------MLPVIVAHLGAHG--
-------------AIISSEEL--------PVAPKIFTGLLF-QPLFPGSI
-LPTSPAN------PDAQ----NGIL--------PAGQA------GVNPA
IQGTAE-------GFSTTPSD--IDDDFGV-TAP-AGIQKGMHTTQETTT
------------GSPN-----------------------------G-IQ-
--------------------------------------------------
--------------------------------------------------
--------------------------------------------------
--------------------------------------------------
--------------------------------------------------
--------------------------------------------------
--------------------------------------------------
--------------------------------------------------
--------------------------------------------------
--------------------------------------------------
--------------------------------------------------
--------------------------------------------------
--------------------------------------------------
--------------------------------------------------
--------------------------------------------------
--------------------------------------------------
--------------------------------------------------
--------------------------------------------------
--------------------------------------------------
--------------------------------------------------
--------------------------------------------------
--------------------------------------------------
--
>Cavia porcellus
----MK----------------TVILLL----------------GLL---
--------G-----------------------------------------
---------------WAQS-------------------------------
--------------------------------------------------
--------------------------------------------------
--------------------------------------------------
--------------------------------------------------
--------------------------------------------------
--------------------------------------------------
--------------------------------------------------
------------------------------------------------L-
P-------------------------------------------------
----------KQ--LNSAL--EV---SPT---KPAPDQVT--PLSQQQPT
--------------------------------QVFPSLSL----------
------ISLTQLLTLASDLQ--------------LLT--PAS-GTKPGAQ
TLQL--SLGALQGQNQLQ-PQ-----------------------------
--------------------------------------------------
--------------------------------------------------
-----------------------------------LLPIFVAQLGAPA--
-------------AILSSEEL--------PLAPQIFTGLLL-NPLFPEGT
-LPTSQAG----ASPNIQ----EEAI--------PAGQT------GVNTN
MQVTTE-------GQLSTPGV--TDDDFEV-TTT-LGIQKVTHTPEKTTT
------------GSPN-----------------------------C-EF-
--------------------------------------------------
--------------------------------------------------
--------------------------------------------------
--------------------------------------------------
--------------------------------------------------
--------------------------------------------------
--------------------------------------------------
--------------------------------------------------
--------------------------------------------------
--------------------------------------------------
--------------------------------------------------
--------------------------------------------------
--------------------------------------------------
--------------------------------------------------
--------------------------------------------------
--------------------------------------------------
--------------------------------------------------
--------------------------------------------------
--------------------------------------------------
---------------------------------L----------------
--------------------------------------------------
--------------------------------------------------
--
>Mandrillus leucophaeus
----MK----------------TMILLF----------------CLL---
--------G-----------------------------------------
---------------STQS-------------------------------
--------------------------------------------------
--------------------------------------------------
--------------------------------------------------
--------------------------------------------------
--------------------------------------------------
--------------------------------------------------
--------------------------------------------------
------------------------------------------------L-
P-------------------------------------------------
-----------Q--LKPAL--GL---PPT---KLAPDQGT--LPNQQQSN
--------------------------------QVFPSLSL----------
------IPLTQMLTLGPDLH--------------LLN--PAA-GMTPGTQ
AHPL--TLGVLNLQQQLQ-PH-----------------------------
--------------------------------------------------
--------------------------------------------------
-----------------------------------MLPIFVTQLGAQG--
-------------TILSSEEL-----------PQIFTSLII-HSLFPGGI
-LPTSQAG----ANPDVQ----DGSL--------PAGQA------GVNPA
IQGTPA-------GRLPTPSG--TDDDFAV-TTP-AGIQRSTHTTEETTT
---------------------------------------------E----
--------------------------------------------------
--------------------------------------------------
--------------------------------------------------
--------------------------------------------------
--------------------------------------------------
--------------------------------------------------
--------------------------------------------------
--------------------------------------------------
--------------------------------------------------
--------------------------------------------------
--------------------------------------------------
--------------------------------------------------
--------------------------------------------------
--------------------------------------------------
--------------------------------------------------
--------------------------------------------------
--------------------------------------------------
--------------------------------------------------
--------------------------------------------------
--------------------------------------------------
--------------------------------------------------
--------------------------------------------------
--
>Rousettus aegyptiacus
----MK----------------TTILLF----------------CLL---
--------G-----------------------------------------
---------------STRA-------------------------------
--------------------------------------------------
--------------------------------------------------
--------------------------------------------------
--------------------------------------------------
--------------------------------------------------
--------------------------------------------------
--------------------------------------------------
------------------------------------------------L-
P-------------------------------------------------
----------IQ--LNPAL--RL---PPT---KLAPDQAT--LLNQQQPN
--------------------------------QVFPSLGL----------
------IPLTQMLTLGSDLQ--------------LLN--PAA-GMAPTAQ
TLPL--TLGALNVQQQLQ-PQ-----------------------------
--------------------------------------------------
--------------------------------------------------
-----------------------------------MLPVIVAQLGAQG--
-------------TILSSEEL--------PVASQILAGLIF-QPLLSGAI
-LPTSQAN------PDVQ----NGIL--------PAGQA------GINPP
IRGAPG-------SPFPTPSG--EGNDFGV-TTP-AGIQRGMLTTEETTT
------------GSPN-----------------------------G-IR-
--------------------------------------------------
--------------------------------------------------
--------------------------------------------------
--------------------------------------------------
--------------------------------------------------
--------------------------------------------------
--------------------------------------------------
--------------------------------------------------
--------------------------------------------------
--------------------------------------------------
--------------------------------------------------
--------------------------------------------------
--------------------------------------------------
--------------------------------------------------
--------------------------------------------------
--------------------------------------------------
--------------------------------------------------
--------------------------------------------------
--------------------------------------------------
--------------------------------------------------
--------------------------------------------------
--------------------------------------------------
--
>Mustela erminea
----MK----------------TMILLL----------------YLL---
--------G-----------------------------------------
---------------STQS-------------------------------
--------------------------------------------------
--------------------------------------------------
--------------------------------------------------
--------------------------------------------------
--------------------------------------------------
--------------------------------------------------
--------------------------------------------------
------------------------------------------------L-
P-------------------------------------------------
----------TQ--LNPVL--GL---PPT---KPAPHQAT--LLNQQQPN
--------------------------------QVLPSLSL----------
------IPLTQLFTLGSDLQ--------------LLN--PAA-GMPPGTQ
TLPL--SLGGLNTQQQLQ-SQ-----------------------------
--------------------------------------------------
--------------------------------------------------
-----------------------------------MLPVIVAHLGAHG--
-------------AIISSEEL--------PVAPKIFAGLLF-QPLFPGSI
-LPTSPAN------PDAQ----NGIL--------PAGQA------GVNPA
IQGTAE-------GFSTTPSD--IDDDFGV-TAP-AGIQKGMHTTQETTT
------------GSPN-----------------------------G-IQ-
--------------------------------------------------
--------------------------------------------------
--------------------------------------------------
--------------------------------------------------
--------------------------------------------------
--------------------------------------------------
--------------------------------------------------
--------------------------------------------------
--------------------------------------------------
--------------------------------------------------
--------------------------------------------------
--------------------------------------------------
--------------------------------------------------
--------------------------------------------------
--------------------------------------------------
--------------------------------------------------
--------------------------------------------------
--------------------------------------------------
--------------------------------------------------
--------------------------------------------------
--------------------------------------------------
--------------------------------------------------
--
>Arvicola amphibius
----MK----------------TTILLF----------------CLL---
--------G-----------------------------------------
---------------STQS-------------------------------
--------------------------------------------------
--------------------------------------------------
--------------------------------------------------
--------------------------------------------------
--------------------------------------------------
--------------------------------------------------
--------------------------------------------------
------------------------------------------------L-
P-------------------------------------------------
----------KQ--INPAL--GL---PPT----KTPDQVA--VLSQQQPN
--------------------------------QIFPSISL----------
------IPLAQLLTWGSDLQ--------------LLN--PAT-GLTHGAQ
TLPF--TLGPLNRPQQLQ-PQ-----------------------------
--------------------------------------------------
--------------------------------------------------
-----------------------------------MLPIIVAQLGAQG--
-------------TLLSSEEL--------PLASQIFTGLLI-HPLFPGGI
-LPSSQTG----ANPDAQ----NGVP--------PTRQA------GTSPA
IQGTTQ-------GHVTTPAVT-DDDDYEM-STP-AGMRRGTHTTEGTTT
------------DPPN-----------------------------RDKL-
--------------------------------------------------
--------------------------------------------------
--------------------------------------------------
--------------------------------------------------
--------------------------------------------------
--------------------------------------------------
--------------------------------------------------
--------------------------------------------------
--------------------------------------------------
--------------------------------------------------
--------------------------------------------------
--------------------------------------------------
--------------------------------------------------
--------------------------------------------------
--------------------------------------------------
--------------------------------------------------
--------------------------------------------------
--------------------------------------------------
--------------------------------------------------
--------------------------------------------------
-----------NEENVKFKNIIK---------------------------
--------------------------------------------------
--
>Sorex araneus
----MK----------------TTILLL----------------CLL---
--------G-----------------------------------------
---------------STQS-------------------------------
--------------------------------------------------
--------------------------------------------------
--------------------------------------------------
--------------------------------------------------
--------------------------------------------------
--------------------------------------------------
--------------------------------------------------
------------------------------------------------L-
P-------------------------------------------------
----------MQ--LNHAL--GL---PPI---NLVPDQAT---LNQQQSN
--------------------------------QVFPSLSL----------
------IPLTQILTLGSDLQ--------------LRN--APA----PGAQ
TLPL--SLGAVNGQQQLQ-PQ-----------------------------
--------------------------------------------------
--------------------------------------------------
-----------------------------------MLPVIVAQLGAQG--
-------------TILSSEEL--------PVASPLLTGLVF-QPLLQGAI
-LPNSQVN------PDMH----NRIL--------PAGQA------KPNPA
LHGTPE-------GPLPTPSG--IDDDFVV-TTP-AGIPRGLHRPEETTT
------------ESPE-------------------------------VS-
--------------------------------------------------
--------------------------------------------------
--------------------------------------------------
--------------------------------------------------
--------------------------------------------------
--------------------------------------------------
--------------------------------------------------
--------------------------------------------------
--------------------------------------------------
--------------------------------------------------
--------------------------------------------------
--------------------------------------------------
--------------------------------------------------
--------------------------------------------------
--------------------------------------------------
--------------------------------------------------
--------------------------------------------------
--------------------------------------------------
--------------------------------------------------
--------------------------------------------------
AESLNLSNLKGQEVNGPESTR-----------------------------
--------------------------------------------------
--
>Trichechus manatus latirostris
----MK----------------TMILLF----------------CLL---
--------G-----------------------------------------
---------------STQS-------------------------------
--------------------------------------------------
--------------------------------------------------
--------------------------------------------------
--------------------------------------------------
--------------------------------------------------
--------------------------------------------------
--------------------------------------------------
------------------------------------------------L-
P-------------------------------------------------
----------TQ--LNTAL--GP---LPA---KLVPDQAT--LLNQQQPD
--------------------------------QVFPSLSL----------
------IPLTQLLTPGSDLQ--------------LLN--TAT-GMAPGAQ
TLPL--NLGGLAVQQQLQ-SQ-----------------------------
--------------------------------------------------
--------------------------------------------------
-----------------------------------LLPIIIAQLGAQG--
-------------VILSSEEL--------AVAPQIFAGLLI-QPLFPGAI
-LPTSQAG----ATPEVQ----EGIL--------PAGQA------GVNPA
IQRTPE-------GHLPTPSG--TDDMYGV-TTP-SGLQRGMHTTEETTT
------------DSPD-----------------------------GKFS-
--------------------------------------------------
--------------------------------------------------
--------------------------------------------------
--------------------------------------------------
--------------------------------------------------
--------------------------------------------------
--------------------------------------------------
--------------------------------------------------
--------------------------------------------------
--------------------------------------------------
--------------------------------------------------
--------------------------------------------------
--------------------------------------------------
--------------------------------------------------
--------------------------------------------------
--------------------------------------------------
--------------------------------------------------
--------------------------------------------------
--------------------------------------------------
------------------------------------------------EA
GKCPGP--------------------------------------------
--------------------------------------------------
--
>Trachypithecus francoisi
----MK----------------TTILLL----------------CLL---
--------G-----------------------------------------
---------------STQS-------------------------------
--------------------------------------------------
--------------------------------------------------
--------------------------------------------------
--------------------------------------------------
--------------------------------------------------
--------------------------------------------------
--------------------------------------------------
------------------------------------------------L-
P-------------------------------------------------
-----------Q--LKPAL--GL---PPT---KLAPDQGT--LPNQQQSN
--------------------------------QVFPSLSL----------
------IPLTQMLTLGPDLH--------------LLN--PAA-GMTPGTQ
AHPL--TLGVLNLQHQLQ-PH-----------------------------
--------------------------------------------------
--------------------------------------------------
-----------------------------------MLPIFVTQVGAQG--
-------------TILSSEEL-----------PQIFTSLII-HSLFPGGI
-LPTNQAG----ANPDVQ----DGSP--------PAGQA------GVNPA
IQGTPA-------GRLPTPSG--TDDDFAV-TTP-AGIQRSTHATEETTT
------------ESPN-----------------------------G-IQ-
--------------------------------------------------
--------------------------------------------------
--------------------------------------------------
--------------------------------------------------
--------------------------------------------------
--------------------------------------------------
--------------------------------------------------
--------------------------------------------------
--------------------------------------------------
--------------------------------------------------
--------------------------------------------------
--------------------------------------------------
--------------------------------------------------
--------------------------------------------------
--------------------------------------------------
--------------------------------------------------
--------------------------------------------------
--------------------------------------------------
--------------------------------------------------
--------------------------------------------------
--------------------------------------------------
--------------------------------------------------
--
>Gekko japonicus
----MK----------------IVILLL----------------SLL---
--------G-----------------------------------------
---------------LTIA-------------------------------
--------------------------------------------------
--------------------------------------------------
--------------------------------------------------
--------------------------------------------------
--------------------------------------------------
--------------------------------------------------
--------------------------------------------------
------------------------------------------------F-
P---------------------------INQLSRAIAASNSKEVFRLLQR
YRATGNNPQQTQQRSNPGY--GL---PPA---KLVPDQTA---LTNQLPN
EVTPLEWPFINFPVTLPKTPSELGATNW----QPVPGFQL----------
------LPYSQMAPIDINV---------------LMA--LLGHRLFPSTQ
ILPG--GGDGLNIPQQLLPPPQ----------------------------
--------------------------------------------------
--------------------------------------------------
-----------------------------------ILPIILSHMGPQG--
-------------AVLSSEEA--------ESPSQVFTGLIL--PGMPGIL
-IPSGQAE----APPDGQ----EGLL--------PAGQA------GSNP-
--GNSA-------GQLPFPEG--TADATAL-----AGIQKISPAMNDDLS
GAATGLH-----PTPS-----------------------------GFRQ-
--------------------------------------------------
--------------------------------------------------
--------------------------------------------------
--------------------------------------------------
--------------------------------------------------
--------------------------------------------------
--------------------------------------------------
--------------------------------------------------
--------------------------------------------------
--------------------------------------------------
--------------------------------------------------
--------------------------------------------------
--------------------------------------------------
--------------------------------------------------
--------------------------------------------------
--------------------------------------------------
--------------------------------------------------
--------------------------------------------------
--------------------------------------------------
--------------------------PGYEHGVTQDPFAEPTVFIKINME
PSELREPPTTVARPENDKIVGGHTLAQSLVRGDSHMPVTTMESKPLREP-
--------------------------------------------------
--
>Theropithecus gelada
----MK----------------TMILLF----------------CLL---
--------G-----------------------------------------
---------------STQS-------------------------------
--------------------------------------------------
--------------------------------------------------
--------------------------------------------------
--------------------------------------------------
--------------------------------------------------
--------------------------------------------------
--------------------------------------------------
------------------------------------------------L-
P-------------------------------------------------
-----------Q--LKPAL--GL---PPT---KMAPDQGT--LPNQQQSN
--------------------------------QVFPSLSL----------
------IPLTQMLTLGPDLH--------------LLN--PAA-GMTSGTQ
AHPL--TLGVLNLQQQLQ-PH-----------------------------
--------------------------------------------------
--------------------------------------------------
-----------------------------------MLPIFVTQLGAQG--
-------------TILSSEEL-----------PQIFTSLII-HSLFPGGI
-LPTSQAG----ANPDVQ----DGSL--------PAGQA------GVNPA
IQGTPA-------GRLPTPSG--TDDDFAV-TTP-AGIQRSTHATEETTT
---------------------------------------------E----
--------------------------------------------------
--------------------------------------------------
--------------------------------------------------
--------------------------------------------------
--------------------------------------------------
--------------------------------------------------
--------------------------------------------------
--------------------------------------------------
--------------------------------------------------
--------------------------------------------------
--------------------------------------------------
--------------------------------------------------
--------------------------------------------------
--------------------------------------------------
--------------------------------------------------
--------------------------------------------------
--------------------------------------------------
--------------------------------------------------
--------------------------------------------------
--------------------------------------------------
--------------------------------------------------
--------------------------------------------------
--
>Geotrypetes seraphini
----MAS----------------VLFLYNSSSKRKQEVASQVADCAKRIY
DDLKKNVPG-----------------------------------------
---------------SSSNQANEEEFKASRGWFFKFKKRCGIHSVTMHGE
AGSADKKEAEKFSINFQKFIKDEGYCPQQVFNADETGLFWKRMPSRTFIT
KEEKKLPGHKAMKDRLTLMFSSNASGDLKIKPLLVYHSENPRIFKKNNVI
KSKLPVHWKSNQKAWVTQVIFNEWILETFAPAVKKFLLEKELPLKALLIL
DNAPAHPKDLEEILQENYPFIKVQYLPPNTTSIIQPMDQQVIANFKKLYT
RALFNKVFEECEFGGDNMTVRKFWKEKFDVLMAIRLIQKAWEEVSQRTLI
SAWKMLVPSWTQEEAVVDDTEVVKDIITVAQRLELEVEEEDVEELIEEHE
EELTTEELQALLVQQQDNAQREASSDDEEQQSNNKPIPTADIKNILVKWK
AVQEFTNAHYPDSAEANRINDLYSDTLVRYFRQMLEKREKQTTLDRFFMK
P------------------SAKKQKMDEDVQDSLVNTGFGLPPAQIVPDH
TTLQLQQDPNQQ--MNPGF--RL---PPA---QLVPDHST--LQLQQDPN
--------------------------------QLIPSINL----------
------IPLTSLMAPGQDIQ--------------PVN--PSG-GGIPMAQ
TLPI--MIGGINALPQMLPPQP----------------------------
--------------------------------------------------
--------------------------------------------------
-----------------------------------MYPIIVAQFGQQE--
--------------------------------NTFFTGIFM-PPFLPG-L
-LPVGQAG----VSVDGQ----DTVIAVDGDEAIPAGQT------GANTP
VLGTAT---------SAVSDGIHNEQEMFV-TAP-AGVRKSGPEGDIIGE
GNGDRFSSY---TTPA-----------------------------GFIK-
--------------------------------------------------
--------------------------------------------------
--------------------------------------------------
--------------------------------------------------
--------------------------------------------------
--------------------------------------------------
--------------------------------------------------
--------------------------------------------------
--------------------------------------------------
--------------------------------------------------
--------------------------------------------------
--------------------------------------------------
--------------------------------------------------
--------------------------------------------------
--------------------------------------------------
--------------------------------------------------
--------------------------------------------------
--------------------------------------------------
--------------------------------------------------
--------------------------------------------------
PFTESGTNVIFVEPTALVDMAPREPNIVPYSELNVPRNGKVFYSHISQGQ
KLSAPVRGDDHLPVKATDAKLLRNHKKSRV--------------------
--
>Ailuropoda melanoleuca
----MK----------------TMILLL----------------YLL---
--------G-----------------------------------------
---------------STRS-------------------------------
--------------------------------------------------
--------------------------------------------------
--------------------------------------------------
--------------------------------------------------
--------------------------------------------------
--------------------------------------------------
--------------------------------------------------
------------------------------------------------L-
P-------------------------------------------------
----------TQ--LNPAL--GL---PPT---KPAPHQAK--LLNQQQPN
--------------------------------QVFPSLSL----------
------IPLTQMFTLGSDLQ--------------LLN--PAA-GMAPGIQ
TLPL--SLGSLNAQQQLQ-PQ-----------------------------
--------------------------------------------------
--------------------------------------------------
-----------------------------------MLPVIVAHLGTHEKS
WLTSIKMCPFDFVCLFLSSFQ--------PVAPQIFTGLLF-QPLFPGAI
-LPTSPAN------PDAQ----NGIL--------PAGQA------GANPA
IQGTPE-------GFSPTPSD--TDDDFGV-TAP-AGIQRGMHTTQETTA
------------GPPN-----------------------------G-IQ-
--------------------------------------------------
--------------------------------------------------
--------------------------------------------------
--------------------------------------------------
--------------------------------------------------
--------------------------------------------------
--------------------------------------------------
--------------------------------------------------
--------------------------------------------------
--------------------------------------------------
--------------------------------------------------
--------------------------------------------------
--------------------------------------------------
--------------------------------------------------
--------------------------------------------------
--------------------------------------------------
--------------------------------------------------
--------------------------------------------------
--------------------------------------------------
--------------------------------------------------
--------------------------------------------------
--------------------------------------------------
--
>Capra hircus
----MK----------------AAILLF----------------CLL---
--------G-----------------------------------------
---------------STLS-------------------------------
--------------------------------------------------
--------------------------------------------------
--------------------------------------------------
--------------------------------------------------
--------------------------------------------------
--------------------------------------------------
--------------------------------------------------
------------------------------------------------L-
P-------------------------------------------------
----------MQ--LNPAL--VL---PPT---KLVPDQAT--LLNPQQPS
--------------------------------QVFSSLSL----------
------IPLTHMLTLGSDLQ--------------LLN--PAA-GMPSGTQ
TLPL--ALGGLKVQQQLQ-PQ-----------------------------
--------------------------------------------------
--------------------------------------------------
-----------------------------------MLPVIVAHFGAQG--
-------------TILSSEEL--------QGTSQILTGLIF-HPLFPGAI
-LPTSQAN------PDAQ----NGIL--------PAGQA------GANPA
TQGTPE-------DPFSTPSG--TDDDFAA-TTP-AGIQRGRQTTEETPT
------------GSPK-----------------------------G-IQ-
--------------------------------------------------
--------------------------------------------------
--------------------------------------------------
--------------------------------------------------
--------------------------------------------------
--------------------------------------------------
--------------------------------------------------
--------------------------------------------------
--------------------------------------------------
--------------------------------------------------
--------------------------------------------------
--------------------------------------------------
--------------------------------------------------
--------------------------------------------------
--------------------------------------------------
--------------------------------------------------
--------------------------------------------------
--------------------------------------------------
--------------------------------------------------
--------------------------------------------------
--------------------------------------------------
--------------------------------------------------
--
>Mesocricetus auratus
----MK----------------TTILLF----------------CLL---
--------G-----------------------------------------
---------------STQS-------------------------------
--------------------------------------------------
--------------------------------------------------
--------------------------------------------------
--------------------------------------------------
--------------------------------------------------
--------------------------------------------------
--------------------------------------------------
------------------------------------------------L-
P-------------------------------------------------
----------KQ--ISPAL--GL---PAT----KTADQVT--LLTQQQSN
--------------------------------QVFPSISL----------
------IPLTQLLTLGSDLQ--------------LLN--PAT-GLAHGAQ
ALPF--TLGSVNRQQQLQ-PQ-----------------------------
--------------------------------------------------
--------------------------------------------------
-----------------------------------MLPIIVAQLGAQG--
-------------TLLSSEEL--------PLASQIFTGLLI-HPLLPGGI
-LPSSQTG----AKPDVQ----NGVL--------PTRQA------GANPA
VQGTTQ-------GYITTPGVT-DDDDYEM-STP-AGIRRGTHTTEGTPI
------------DTPN-----------------------------R-TQ-
--------------------------------------------------
--------------------------------------------------
--------------------------------------------------
--------------------------------------------------
--------------------------------------------------
--------------------------------------------------
--------------------------------------------------
--------------------------------------------------
--------------------------------------------------
--------------------------------------------------
--------------------------------------------------
--------------------------------------------------
--------------------------------------------------
--------------------------------------------------
--------------------------------------------------
--------------------------------------------------
--------------------------------------------------
--------------------------------------------------
--------------------------------------------------
--------------------------------------------------
--------------------------------------------------
--------------------------------------------------
--
>Rhinopithecus roxellana
----MK----------------TTILLF----------------CLL---
--------G-----------------------------------------
---------------STQS-------------------------------
--------------------------------------------------
--------------------------------------------------
--------------------------------------------------
--------------------------------------------------
--------------------------------------------------
--------------------------------------------------
--------------------------------------------------
------------------------------------------------L-
P-------------------------------------------------
-----------Q--LKPAL--GL---PPT---KLAPDQGT--LPNQQQSN
--------------------------------QVFPSLSL----------
------IPLTQMLTLGSDLH--------------LLN--PAA-GMTPGTQ
AHPL--TLGVLNLQHQLQ-PH-----------------------------
--------------------------------------------------
--------------------------------------------------
-----------------------------------MLPIFVTQVGAQG--
-------------TILSSEEL-----------PQIFTSLII-HSLFPGGI
-LPTSQAG----ANPDVQ----DRSP--------PAGQA------GVNPA
IQGTPA-------GHLPTPSG--TDDDFAV-TTP-AGIQRSTHATEETTT
------------ESPN-----------------------------G-IQ-
--------------------------------------------------
--------------------------------------------------
--------------------------------------------------
--------------------------------------------------
--------------------------------------------------
--------------------------------------------------
--------------------------------------------------
--------------------------------------------------
--------------------------------------------------
--------------------------------------------------
--------------------------------------------------
--------------------------------------------------
--------------------------------------------------
--------------------------------------------------
--------------------------------------------------
--------------------------------------------------
--------------------------------------------------
--------------------------------------------------
--------------------------------------------------
--------------------------------------------------
--------------------------------------------------
--------------------------------------------------
--
>Grammomys surdaster
----MK----------------TMILLL----------------CLL---
--------G-----------------------------------------
---------------SAQS-------------------------------
--------------------------------------------------
--------------------------------------------------
--------------------------------------------------
--------------------------------------------------
--------------------------------------------------
--------------------------------------------------
--------------------------------------------------
------------------------------------------------L-
P-------------------------------------------------
----------KQ--LSPAA--GV---PPT---KLTPGQAT--TLPQQPPN
--------------------------------QVFPSISL----------
------IPLTQLLTLGSDLP--------------LFN--PAA--VPHGAQ
TLPF--TLGPLNGQQQLQ-PQ-----------------------------
--------------------------------------------------
--------------------------------------------------
-----------------------------------MLPIIVAQLGAQG--
-------------ALLSSEEL--------PLASQIFTGLLI-HPLFPGAI
-PPSGQAG----AKPDVQ----NGVL--------PTRQA------GANPA
NQGTTP-------AHVTTPGVT-DEDDYEM-STP-AGLRRATHTTEGTTT
------------DPPN-----------------------------R-TQ-
--------------------------------------------------
--------------------------------------------------
--------------------------------------------------
--------------------------------------------------
--------------------------------------------------
--------------------------------------------------
--------------------------------------------------
--------------------------------------------------
--------------------------------------------------
--------------------------------------------------
--------------------------------------------------
--------------------------------------------------
--------------------------------------------------
--------------------------------------------------
--------------------------------------------------
--------------------------------------------------
--------------------------------------------------
--------------------------------------------------
--------------------------------------------------
--------------------------------------------------
--------------------------------------------------
--------------------------------------------------
--
>Microcebus murinus
----MK----------------TTILLF----------------CLL---
--------G-----------------------------------------
---------------STQS-------------------------------
--------------------------------------------------
--------------------------------------------------
--------------------------------------------------
--------------------------------------------------
--------------------------------------------------
--------------------------------------------------
--------------------------------------------------
------------------------------------------------L-
P-------------------------------------------------
----------RH--LN-LL--XL---TPT---KLAPDQATQPLVSYINFN
AL------------------------------QVFPSLSV----------
------IPLTQMLTLGSDLH--------------LLN--PAV-GMTPGLQ
AHPL--PLGGLNVQQQLQ-PQ-----------------------------
--------------------------------------------------
--------------------------------------------------
-----------------------------------VLPIFIAQLGAQG--
-------------TILSSEEL--------PVAPHFFTGLII-HPLLPGGI
-LLPTQAG----ANPDGQ----GTSL--------PAGQA------GVNPA
THGTPE-------GHLPTPTD--TDDEFGV-TTP-AGLRRGLHTTEETTT
------------EPPN-----------------------------GKFL-
--------------------------------------------------
--------------------------------------------------
--------------------------------------------------
--------------------------------------------------
--------------------------------------------------
--------------------------------------------------
--------------------------------------------------
--------------------------------------------------
--------------------------------------------------
--------------------------------------------------
--------------------------------------------------
--------------------------------------------------
--------------------------------------------------
--------------------------------------------------
--------------------------------------------------
--------------------------------------------------
--------------------------------------------------
--------------------------------------------------
--------------------------------------------------
--------------------------------------------------
--QLRKAP------------------------------------------
--------------------------------------------------
--
>Halichoerus grypus
----MK----------------TMILLL----------------YLL---
--------G-----------------------------------------
---------------STQS-------------------------------
--------------------------------------------------
--------------------------------------------------
--------------------------------------------------
--------------------------------------------------
--------------------------------------------------
--------------------------------------------------
--------------------------------------------------
------------------------------------------------L-
P-------------------------------------------------
----------TQ--LNPAL--GL---PPT---KPAPHQAT--LLNQQQPN
--------------------------------QVFPSLSL----------
------IPLTQMFALGSDLQ--------------LLN--PAA-GMAPGTQ
TLPL--NLGGLNTQQQLQ-PQ-----------------------------
--------------------------------------------------
--------------------------------------------------
-----------------------------------MLPVIVAHLGAHG--
-------------AILSSEEL--------PVAPQIFTGLLF-QPLFPGAI
-LPPSPAN------PDAR----NGIL--------PAGQA------GMNPA
IQGTPE-------GFSPTPSD--TDDDFGV-TAP-AGIQRGMHTTQETST
------------GPPN-----------------------------G-IQ-
--------------------------------------------------
--------------------------------------------------
--------------------------------------------------
--------------------------------------------------
--------------------------------------------------
--------------------------------------------------
--------------------------------------------------
--------------------------------------------------
--------------------------------------------------
--------------------------------------------------
--------------------------------------------------
--------------------------------------------------
--------------------------------------------------
--------------------------------------------------
--------------------------------------------------
--------------------------------------------------
--------------------------------------------------
--------------------------------------------------
--------------------------------------------------
--------------------------------------------------
--------------------------------------------------
--------------------------------------------------
--
>Monodelphis domestica
----MK----------------TAVLLF----------------CLL---
--------G-----------------------------------------
---------------TIQS-------------------------------
--------------------------------------------------
--------------------------------------------------
--------------------------------------------------
--------------------------------------------------
--------------------------------------------------
--------------------------------------------------
--------------------------------------------------
------------------------------------------------L-
P----------------------------------------ILQLMSMYP
VPGHGQQQAQQQ--LYPGV--GL---PPP---KLGLEQPA--LFTPQQSN
--------------------------------QLFPPLGQ----------
------IPLTQMFSVGTDMQ--------------LMT--PAT-GLLPGIQ
ILPM--TLGDTSIAPQVN-PQQ----------------------------
--------------------------------------------------
--------------------------------------------------
-----------------------------------MLPVLVAQIGAQG--
-------------AVRSSEEL--------PIAPQIFTGLLI-QPFGTGAT
-LPTGQSG----IDANTQ----DAAL--------PAGQT------GGNPA
IWGTSE-------GQLPTPSS--PDDVFEA-TIP-VGIQK---ATEGSTT
------------EAPN-----------------------------GGFF-
--------------------------------------------------
--------------------------------------------------
--------------------------------------------------
--------------------------------------------------
--------------------------------------------------
--------------------------------------------------
--------------------------------------------------
--------------------------------------------------
--------------------------------------------------
--------------------------------------------------
--------------------------------------------------
--------------------------------------------------
--------------------------------------------------
--------------------------------------------------
--------------------------------------------------
--------------------------------------------------
--------------------------------------------------
--------------------------------------------------
--------------------------------------------------
------------------QTHIMPLGPKETAEGSMRQKFLGDPSTLADMN
PSNTREFPSSVSELIPTGGNLMIPLVAPQDPDSATSPTMLILRGDTHLPV
--------------------------------------------------
--
>Hipposideros armiger
----MK----------------TTILLF----------------CLL---
--------G-----------------------------------------
---------------STQS-------------------------------
--------------------------------------------------
--------------------------------------------------
--------------------------------------------------
--------------------------------------------------
--------------------------------------------------
--------------------------------------------------
--------------------------------------------------
------------------------------------------------L-
P-------------------------------------------------
----------MQ--LNPAL--GL---PPT---KLVPDQAT--LLNQQQLN
--------------------------------QVFPSLSL----------
------IPLTQMLTLGSDLQ--------------LLN--PAA-GMAPASQ
TLPL--TLGGLNVQQQLQ-PQ-----------------------------
--------------------------------------------------
--------------------------------------------------
-----------------------------------MLPVIVAQLGAQV--
-------------------RL--------FLAPQIFTGLIF-QPLFPGAI
-LPTSQAN------PDIQ----NAIL--------PAGQA------GVNPA
IHGTPE-------SPFPTPSD--TDDDFGV-NTP-AGFQRGTLTTEETTT
------------GSPN-----------------------------GTMF-
--------------------------------------------------
--------------------------------------------------
--------------------------------------------------
--------------------------------------------------
--------------------------------------------------
--------------------------------------------------
--------------------------------------------------
--------------------------------------------------
--------------------------------------------------
--------------------------------------------------
--------------------------------------------------
--------------------------------------------------
--------------------------------------------------
--------------------------------------------------
--------------------------------------------------
--------------------------------------------------
--------------------------------------------------
--------------------------------------------------
--------------------------------------------------
--------------------------------------------------
----------------AELLTVKE--------------------------
--------------------------------------------------
--
>Rhinolophus ferrumequinum
----MK----------------TTILLF----------------CLL---
--------G-----------------------------------------
---------------STQS-------------------------------
--------------------------------------------------
--------------------------------------------------
--------------------------------------------------
--------------------------------------------------
--------------------------------------------------
--------------------------------------------------
--------------------------------------------------
------------------------------------------------L-
P-------------------------------------------------
----------MQ--LNPAL--GL---PPA---KLVPDQAT--LVNQQQLN
--------------------------------QVFSSLGL----------
------IPLTQMLTLGSDLQ--------------LLN--PAA-GMAPAAQ
TLPL--TLGGLNVQQQLQ-PQ-----------------------------
--------------------------------------------------
--------------------------------------------------
-----------------------------------MLPVIVAQLGAQG--
-------------TILSSEEL--------PVAPQIFTGLLF-QPLFPGAI
-LPTSQVN------PDIQ----NAIL--------PAGQA------GVNPA
IQGTAE-------NPFPTPSG--TDDDFGV-TTP-AGIQRGMLTTEETTT
------------GSPNLLEVLAKAIRQEKEIK-------------G--I-
--------------------------------------------------
--------------------------------------------------
--------------------------------------------------
--------------------------------------------------
--------------------------------------------------
--------------------------------------------------
--------------------------------------------------
--------------------------------------------------
--------------------------------------------------
--------------------------------------------------
--------------------------------------------------
--------------------------------------------------
--------------------------------------------------
--------------------------------------------------
--------------------------------------------------
--------------------------------------------------
--------------------------------------------------
--------------------------------------------------
--------------------------------------------------
---------------------------------Q-------------IWN
EEVKLSLF--ADDMMLYIENPKDSTKKLLETINEYGSNSDPTFHLVAMFP
--------------------------------------------------
--
>Anolis carolinensis
----MK----------------IVILLL----------------SLL---
--------G-----------------------------------------
---------------LTFC-------------------------------
--------------------------------------------------
--------------------------------------------------
--------------------------------------------------
--------------------------------------------------
--------------------------------------------------
--------------------------------------------------
--------------------------------------------------
------------------------------------------------L-
P---------------------------VNQFGRRFATSNSREILRLMQR
YKAQGNVPQQTQQRSNPGI--GL---PPA---KLVPDQH---PLANHIPS
EIPAFERPFANYPILTAQNPQELGSPTL----QNFPGFNV----------
------LPLTQMVPI--DIN--------------YLA--LLL-GALSTTQ
TQPL--PGGGLNIPQQLLPPPQS---------------------------
--------------------------------------------------
--------------------------------------------------
-----------------------------------MFPIIFTQMGPQG--
-------------TVLSSEEM--------P-TSQVMAAFLL--PGLPGGL
-FPSGQSG----ALPEDQ----DELL--------PAGQV------GTNQG
NLPFPESTAAGIQKGSPATEDGLNVAPGAFYPTP-SGFRQPGVVTNEVFV
------------EPTG-----------------------------G-IH-
--------------------------------------------------
--------------------------------------------------
--------------------------------------------------
--------------------------------------------------
--------------------------------------------------
--------------------------------------------------
--------------------------------------------------
--------------------------------------------------
--------------------------------------------------
--------------------------------------------------
--------------------------------------------------
--------------------------------------------------
--------------------------------------------------
--------------------------------------------------
--------------------------------------------------
--------------------------------------------------
--------------------------------------------------
--------------------------------------------------
--------------------------------------------------
------------------------------------------------ME
PGELREPPTSLVGLDKGNNQKLQNLSQSPVRGDSYMPMTTTASKPLKAP-
--------------------------------------------------
--
>Chlorocebus sabaeus
----MK----------------TMILLF----------------CLL---
--------G-----------------------------------------
---------------STQS-------------------------------
--------------------------------------------------
--------------------------------------------------
--------------------------------------------------
--------------------------------------------------
--------------------------------------------------
--------------------------------------------------
--------------------------------------------------
------------------------------------------------L-
P-------------------------------------------------
-----------Q--LKPAL--GL---PPT---KLAPDQGT--LPNQQQSN
--------------------------------QVFPSLSL----------
------IPLTQMLTLGPDLH--------------LLN--PAA-GMTPGIQ
AHPL--TLGVLNLQQQLQ-PH-----------------------------
--------------------------------------------------
--------------------------------------------------
-----------------------------------MLPIFVTQLGAQG--
-------------TILSSEEL-----------PQIFTSLII-HSLFPGGI
-LPTSQAG----ANPDVQ----DGSL--------PAGQA------GVNPA
IQGTPA-------GRLPTPSG--TDDDFAV-TTP-AGIQRSTHATEETTT
---------------------------------------------E----
--------------------------------------------------
--------------------------------------------------
--------------------------------------------------
--------------------------------------------------
--------------------------------------------------
--------------------------------------------------
--------------------------------------------------
--------------------------------------------------
--------------------------------------------------
--------------------------------------------------
--------------------------------------------------
--------------------------------------------------
--------------------------------------------------
--------------------------------------------------
--------------------------------------------------
--------------------------------------------------
--------------------------------------------------
--------------------------------------------------
--------------------------------------------------
--------------------------------------------------
--------------------------------------------------
--------------------------------------------------
--
>Phoca vitulina
----MK----------------TMILLL----------------YLL---
--------G-----------------------------------------
---------------STQS-------------------------------
--------------------------------------------------
--------------------------------------------------
--------------------------------------------------
--------------------------------------------------
--------------------------------------------------
--------------------------------------------------
--------------------------------------------------
------------------------------------------------L-
P-------------------------------------------------
----------TQ--LNPAL--GL---PPT---KPAPHQAT--LLNQQQPN
--------------------------------QVFPSLSL----------
------IPLTQMFALGSDLQ--------------LLN--PAA-GMAPGTQ
TLPL--NLGGLNTQQQLQ-PQ-----------------------------
--------------------------------------------------
--------------------------------------------------
-----------------------------------MLPVIVAHLGAHG--
-------------AILSSEEL--------PVAPQIFTGLLF-QPLFPGAI
-LPPSPAN------PDAR----NGIL--------PAGQA------GVNPA
IQGTPE-------GFSPTPSD--TDNDFGV-TAP-AGIQRGMHTTQETST
------------GPPN-----------------------------G--K-
--------------------------------------------------
--------------------------------------------------
--------------------------------------------------
--------------------------------------------------
--------------------------------------------------
--------------------------------------------------
--------------------------------------------------
--------------------------------------------------
--------------------------------------------------
--------------------------------------------------
--------------------------------------------------
--------------------------------------------------
--------------------------------------------------
--------------------------------------------------
--------------------------------------------------
--------------------------------------------------
--------------------------------------------------
--------------------------------------------------
--------------------------------------------------
--------------------------------------------------
FSEPGKCLRKVICRVETEFFVLP---------------------------
--------------------------------------------------
--
>Equus caballus
----MK----------------TVILLF----------------CLL---
--------G-----------------------------------------
---------------STLS-------------------------------
--------------------------------------------------
--------------------------------------------------
--------------------------------------------------
--------------------------------------------------
--------------------------------------------------
--------------------------------------------------
--------------------------------------------------
------------------------------------------------L-
P-------------------------------------------------
----------MQ---FPAL--GL---PPT---KPVPDQAT--QLNQQQPN
--------------------------------QVFPSLNL----------
------IPLTQMLKLGSDLQ--------------LLN--PAA-GVAPGAQ
TLPL--TLGGLKAQQQLQ-SQ-----------------------------
--------------------------------------------------
--------------------------------------------------
-----------------------------------MLPIFVAQFGAQG--
-------------TILSSEEL--------PAAPQIFAGLIF-QPLFPGGI
-LPTSQAT------PDVQ----NGIL--------PAGQG------GVKPA
IQGTSE-------SPLPTTSD--TDDDFGG-TTP-AGIQRGMRTTEETIT
------------KSPN-----------------------------G-IQ-
--------------------------------------------------
--------------------------------------------------
--------------------------------------------------
--------------------------------------------------
--------------------------------------------------
--------------------------------------------------
--------------------------------------------------
--------------------------------------------------
--------------------------------------------------
--------------------------------------------------
--------------------------------------------------
--------------------------------------------------
--------------------------------------------------
--------------------------------------------------
--------------------------------------------------
--------------------------------------------------
--------------------------------------------------
--------------------------------------------------
--------------------------------------------------
--------------------------------------------------
--------------------------------------------------
--------------------------------------------------
--
>Mus musculus
----MK----------------TMILLL----------------CLL---
--------G-----------------------------------------
---------------SAQS-------------------------------
--------------------------------------------------
--------------------------------------------------
--------------------------------------------------
--------------------------------------------------
--------------------------------------------------
--------------------------------------------------
--------------------------------------------------
------------------------------------------------L-
P-------------------------------------------------
----------KQ--LNPAS--GV---PAT---KPTPGQVT--PLPQQQPN
--------------------------------QVFPSISL----------
------IPLTQLLTLGSDLP--------------LFN--PAA-G-PHGAH
TLPF--TLGPLNGQQQLQ-PQ-----------------------------
--------------------------------------------------
--------------------------------------------------
-----------------------------------MLPIIVAQLGAQG--
-------------ALLSSEEL--------PLASQIFTGLLI-HPLFPGAI
-PPSGQAG----TKPDVQ----NGVL--------PTRQA------GAKAV
NQGTTP-------GHVTTPGVT-DDDDYEM-STP-AGLRRATHTTEGTTI
------------DPPN-----------------------------R-TQ-
--------------------------------------------------
--------------------------------------------------
--------------------------------------------------
--------------------------------------------------
--------------------------------------------------
--------------------------------------------------
--------------------------------------------------
--------------------------------------------------
--------------------------------------------------
--------------------------------------------------
--------------------------------------------------
--------------------------------------------------
--------------------------------------------------
--------------------------------------------------
--------------------------------------------------
--------------------------------------------------
--------------------------------------------------
--------------------------------------------------
--------------------------------------------------
--------------------------------------------------
--------------------------------------------------
--------------------------------------------------
--
>Homo sapiens
----MRS---------------T-ILLF----------------CLL---
--------G-----------------------------------------
---------------STRS-------------------------------
--------------------------------------------------
--------------------------------------------------
--------------------------------------------------
--------------------------------------------------
--------------------------------------------------
--------------------------------------------------
--------------------------------------------------
------------------------------------------------L-
P-------------------------------------------------
-----------Q--LKPAL--GL---PPT---KLAPDQGT--LPNQQQSN
--------------------------------QVFPSLSL----------
------IPLTQMLTLGPDLH--------------LLN--PAA-GMTPGTQ
THPL--TLGGLNVQQQLH-PH-----------------------------
--------------------------------------------------
--------------------------------------------------
-----------------------------------VLPIFVTQLGAQG--
-------------TILSSEEL-----------PQIFTSLII-HSLFPGGI
-LPTSQAG----ANPDVQ----DGSL--------PAGGA------GVNPA
TQGTPA-------GRLPTPSG--TDDDFAV-TTP-AGIQRSTHAIEEATT
------------ESAN-----------------------------G-IQ-
--------------------------------------------------
--------------------------------------------------
--------------------------------------------------
--------------------------------------------------
--------------------------------------------------
--------------------------------------------------
--------------------------------------------------
--------------------------------------------------
--------------------------------------------------
--------------------------------------------------
--------------------------------------------------
--------------------------------------------------
--------------------------------------------------
--------------------------------------------------
--------------------------------------------------
--------------------------------------------------
--------------------------------------------------
--------------------------------------------------
--------------------------------------------------
--------------------------------------------------
--------------------------------------------------
--------------------------------------------------
--
>Talpa occidentalis
----MK----------------TTILLF----------------CLL---
--------G-----------------------------------------
---------------STQS-------------------------------
--------------------------------------------------
--------------------------------------------------
--------------------------------------------------
--------------------------------------------------
--------------------------------------------------
--------------------------------------------------
--------------------------------------------------
------------------------------------------------L-
P-------------------------------------------------
----------MQ--LNPAL--GL---PPT---KLVPDQTT--LLNQQQPN
--------------------------------QVFPSLSL----------
------IPLTQMLTLGSDLQ--------------LLN--PAA-GINPGTQ
NLPL--NLGGLNVQQQLQ-SQ-----------------------------
--------------------------------------------------
--------------------------------------------------
-----------------------------------MLPVIVAQLGAQG--
-------------TILSSEEL--------PVSPHIFTGLIF-QPLFPGAI
-LPTSQAN------PDAQ----NGIL--------PTGQV------GINPA
TQGTPE-------GHLPTPST--TDDDFGV-TTP-AGIQRGLHTTEETTT
------------GLPN-----------------------------G-IQ-
--------------------------------------------------
--------------------------------------------------
--------------------------------------------------
--------------------------------------------------
--------------------------------------------------
--------------------------------------------------
--------------------------------------------------
--------------------------------------------------
--------------------------------------------------
--------------------------------------------------
--------------------------------------------------
--------------------------------------------------
--------------------------------------------------
--------------------------------------------------
--------------------------------------------------
--------------------------------------------------
--------------------------------------------------
--------------------------------------------------
--------------------------------------------------
--------------------------------------------------
--------------------------------------------------
--------------------------------------------------
--
>Pteropus giganteus
----MK----------------TTILLF----------------CLL---
--------G-----------------------------------------
---------------STQA-------------------------------
--------------------------------------------------
--------------------------------------------------
--------------------------------------------------
--------------------------------------------------
--------------------------------------------------
--------------------------------------------------
--------------------------------------------------
------------------------------------------------L-
P-------------------------------------------------
----------IQ--LNPAL--RL---PPT---KLVPDQAT--LLNQQQPN
--------------------------------QVFPSLGV----------
------IPLTQMLTLGSDLQ--------------LLN--PAA-GMAPAAQ
TLPL--TLGALNVQQQLQ-PQ-----------------------------
--------------------------------------------------
--------------------------------------------------
-----------------------------------MLPVIVAQLGAQG--
-------------TILSSEEL--------PVAPQIFAGLIF-QPLLSGAI
-LPTSQAN------PDVQ----NGIL--------PAGQA------GINPP
IRGAPG-------SPFPTPSG--AGNDFGV-TTP-AGIQRGMLTTGETTT
------------GSPS-----------------------------G-IR-
--------------------------------------------------
--------------------------------------------------
--------------------------------------------------
--------------------------------------------------
--------------------------------------------------
--------------------------------------------------
--------------------------------------------------
--------------------------------------------------
--------------------------------------------------
--------------------------------------------------
--------------------------------------------------
--------------------------------------------------
--------------------------------------------------
--------------------------------------------------
--------------------------------------------------
--------------------------------------------------
--------------------------------------------------
--------------------------------------------------
--------------------------------------------------
--------------------------------------------------
--------------------------------------------------
--------------------------------------------------
--
>Puma yagouaroundi
----MK----------------TMILLL----------------YLL---
--------G-----------------------------------------
---------------STQS-------------------------------
--------------------------------------------------
--------------------------------------------------
--------------------------------------------------
--------------------------------------------------
--------------------------------------------------
--------------------------------------------------
--------------------------------------------------
------------------------------------------------L-
P-------------------------------------------------
----------TQ--LNPAL--GL----PT---KLALDQAT--LLNQQQLN
--------------------------------QVFPSLSL----------
------IPLTQMITLGADLQ--------------LLN--PPA-GLAPGTQ
TLPL--TLGGLNTQQPLQ-AQ-----------------------------
--------------------------------------------------
--------------------------------------------------
-----------------------------------MLPVIVAHLGAQG--
-------------TILSSEEL--------PMAPQIFTGLIF-QPLFPGSI
-LPNSQAN------PDAQ----NGIL--------PAGQA------GMNPA
IQGTSE-------GFSPTPSD--TDDDFEV-TAP-AGIRRGMHTTQETTT
------------GPPN-----------------------------G-NQ-
--------------------------------------------------
--------------------------------------------------
--------------------------------------------------
--------------------------------------------------
--------------------------------------------------
--------------------------------------------------
--------------------------------------------------
--------------------------------------------------
--------------------------------------------------
--------------------------------------------------
--------------------------------------------------
--------------------------------------------------
--------------------------------------------------
--------------------------------------------------
--------------------------------------------------
--------------------------------------------------
--------------------------------------------------
--------------------------------------------------
--------------------------------------------------
--------------------------------------------------
--------------------------------------------------
--------------------------------------------------
--
>Artibeus jamaicensis
----MK----------------TMILLF----------------FLL---
--------G-----------------------------------------
---------------STQA-------------------------------
--------------------------------------------------
--------------------------------------------------
--------------------------------------------------
--------------------------------------------------
--------------------------------------------------
--------------------------------------------------
--------------------------------------------------
------------------------------------------------L-
P-------------------------------------------------
----------MQ--LAPAL--GL---PPA---QLVPDQTT--LLNQQQPN
--------------------------------QVFHPLSL----------
------IPLTQMLTLGSDLQ--------------LLN--PPA-GVAPAAQ
TLPL--ALGALNVQQQLQ-PQ-----------------------------
--------------------------------------------------
--------------------------------------------------
-----------------------------------MLPLIVAQLGAQG--
-------------TILSSEEL--------PLGPHVFTGLIF-QPLLPGAI
-LPSSQAN------PDVQ----NRIL--------PAGQA------GTNPS
IQGTNS--------PFLTPGGTDTDDDFEV-TTP-AGIQKGVHVPEGTTT
------------GSPN-----------------------------G-IQ-
--------------------------------------------------
--------------------------------------------------
--------------------------------------------------
--------------------------------------------------
--------------------------------------------------
--------------------------------------------------
--------------------------------------------------
--------------------------------------------------
--------------------------------------------------
--------------------------------------------------
--------------------------------------------------
--------------------------------------------------
--------------------------------------------------
--------------------------------------------------
--------------------------------------------------
--------------------------------------------------
--------------------------------------------------
--------------------------------------------------
--------------------------------------------------
--------------------------------------------------
--------------------------------------------------
--------------------------------------------------
--
>Orcinus orca
----MK----------------ATILLF----------------CLL---
--------G-----------------------------------------
---------------STLS-------------------------------
--------------------------------------------------
--------------------------------------------------
--------------------------------------------------
--------------------------------------------------
--------------------------------------------------
--------------------------------------------------
--------------------------------------------------
------------------------------------------------L-
P-------------------------------------------------
----------MQ--LNPAL--VV---PPT---KLVPGQAT--LLNQQQPN
--------------------------------QVFPSLSL----------
------IPLTQMLTLGSDLQ--------------LLN--PAA-GMAPGTQ
TLPL--TLGGLKVQQQLQ-PQ-----------------------------
--------------------------------------------------
--------------------------------------------------
-----------------------------------VLPVIVAHLGAQG--
-------------AILSSEEL--------PATPQILTGFIF-HPLFPGAI
-LPTSQAT------PDVQ----NGIL--------PAGQA------GANPA
IRGNSE-------GPFPTTSG--TDDDFAE-TTP-VGIQRGIHTTEETTT
------------GSPK-------------------------------VS-
--------------------------------------------------
--------------------------------------------------
--------------------------------------------------
--------------------------------------------------
--------------------------------------------------
--------------------------------------------------
--------------------------------------------------
--------------------------------------------------
--------------------------------------------------
--------------------------------------------------
--------------------------------------------------
--------------------------------------------------
--------------------------------------------------
--------------------------------------------------
--------------------------------------------------
--------------------------------------------------
--------------------------------------------------
--------------------------------------------------
--------------------------------------------------
-----------------------------------------------LAG
GRSMNNQKVYDAQRSGQSPHLMWILTPETNSVDTHP--------------
--------------------------------------------------
--
>Phascolarctos cinereus
----MK----------------TAVLLF----------------CLL---
--------G-----------------------------------------
---------------TIQS-------------------------------
--------------------------------------------------
--------------------------------------------------
--------------------------------------------------
--------------------------------------------------
--------------------------------------------------
--------------------------------------------------
--------------------------------------------------
------------------------------------------------L-
P----------------------------------------VLQLTRTYP
VQGLGQQPPQQQ--FHPGL--GL---PPA---NLVLDQPT--LLSSQQPD
--------------------------------QLFSALGQ----------
------IALTHMFSLGTDMQ--------------LIN--PAT-GLVPSIQ
ILPM--TLADTNTAQQVS-PQQ----------------------------
--------------------------------------------------
--------------------------------------------------
-----------------------------------VLPIIVAQIGAQG--
-------------ALLSSEEL--------PTAPQIFTGFLI-QPFGTGAM
-LPTGQER----IDANTQ----DTAL--------PAGQI------GGNPA
FWGTPE-------GQFPTPSG--PDDVFEA-TVP-VGIQR---TTERSTI
------------EAPN-----------------------------GGFF-
--------------------------------------------------
--------------------------------------------------
--------------------------------------------------
--------------------------------------------------
--------------------------------------------------
--------------------------------------------------
--------------------------------------------------
--------------------------------------------------
--------------------------------------------------
--------------------------------------------------
--------------------------------------------------
--------------------------------------------------
--------------------------------------------------
--------------------------------------------------
--------------------------------------------------
--------------------------------------------------
--------------------------------------------------
--------------------------------------------------
--------------------------------------------------
------------------QTHKMPLGPKKTAEGSMRQMFLGDLSALADMN
PRNTGEPPSSASELTPTGGNLMIPLIVPQDPDSTTSPTMLMLRGDTHLPM
--------------------------------------------------
--
>Pipistrellus kuhlii
----MK----------------TVILLL----------------YLL---
--------G-----------------------------------------
---------------SAQS-------------------------------
--------------------------------------------------
--------------------------------------------------
--------------------------------------------------
--------------------------------------------------
--------------------------------------------------
--------------------------------------------------
--------------------------------------------------
------------------------------------------------L-
P-------------------------------------------------
----------MQ--LKPAL--GL---PPM---QLVPDQTT--LLNQQQPN
--------------------------------QVFPSLSL----------
------IPLTQLLTMGSDLQ--------------LLN--PPPARMAPAAH
ALPL--TLGGLNVQQQLQ-PQ-----------------------------
--------------------------------------------------
--------------------------------------------------
-----------------------------------MLPLIVAQLGAQG--
-------------TILSSEEL--------SVAPQIL-GLIF-HPLFSGAI
-LPTNHAN------ADVQ----NTIL--------SAGQA------GVNPA
IQGAPE-------GPSPTPSG--TDDDFEG-TTP-AGIQRGLHIPEETTT
------------GFPN-----------------------------G-IQ-
--------------------------------------------------
--------------------------------------------------
--------------------------------------------------
--------------------------------------------------
--------------------------------------------------
--------------------------------------------------
--------------------------------------------------
--------------------------------------------------
--------------------------------------------------
--------------------------------------------------
--------------------------------------------------
--------------------------------------------------
--------------------------------------------------
--------------------------------------------------
--------------------------------------------------
--------------------------------------------------
--------------------------------------------------
--------------------------------------------------
--------------------------------------------------
--------------------------------------------------
--------------------------------------------------
--------------------------------------------------
--
>Lacerta agilis
----MK----------------IVILLL----------------PLL---
--------G-----------------------------------------
---------------LTIS-------------------------------
--------------------------------------------------
--------------------------------------------------
--------------------------------------------------
--------------------------------------------------
--------------------------------------------------
--------------------------------------------------
--------------------------------------------------
------------------------------------------------L-
P---------------------------LNQMGRILATSNSREILRMMQR
YKAMGNNPQQTQ--QRPRL--GP-GLPPA---KLVPDQN---PSVNQVPN
E-QVAPLEWTFANFPVTYNFPQNPSELEGPNMQNFPGYSV----------
------LPFTQTLPM--DLN--------------SLA--ILL-GALTLPQ
TLPV--AGFGTTMPQQLLPPQS----------------------------
--------------------------------------------------
--------------------------------------------------
-----------------------------------MLPIIVAQMGPQG--
-------------AVLSSEEM--------PPQSQIV-GVLV--PG--GGF
-FPLGQSG----ALPEGQ----EGLL--------PANQA------GSNQG
NLPFPEGTAAAIQKISPTASDGLSEVASGLYPTP-SGFRQPGPVTNDVFA
------------EPTA-----------------------------G-MN-
--------------------------------------------------
--------------------------------------------------
--------------------------------------------------
--------------------------------------------------
--------------------------------------------------
--------------------------------------------------
--------------------------------------------------
--------------------------------------------------
--------------------------------------------------
--------------------------------------------------
--------------------------------------------------
--------------------------------------------------
--------------------------------------------------
--------------------------------------------------
--------------------------------------------------
--------------------------------------------------
--------------------------------------------------
--------------------------------------------------
--------------------------------------------------
-----------------------------------------------MEP
SELREPPTSLVRLDKDNNGKQQHNLSRSHVRGDSYVPLSTVESKPLKEP-
--------------------------------------------------
--
>Pteropus vampyrus
----MK----------------TTILLF----------------CLL---
--------G-----------------------------------------
---------------STQA-------------------------------
--------------------------------------------------
--------------------------------------------------
--------------------------------------------------
--------------------------------------------------
--------------------------------------------------
--------------------------------------------------
--------------------------------------------------
------------------------------------------------L-
P-------------------------------------------------
----------IQ--LNPAL--RL---PPT---KLVPDQAT--LLNQQQPN
--------------------------------QVFPSLGV----------
------IPLTQMLTLGSDLQ--------------LLN--PAA-GMAPAAQ
TLPL--TLGALNVQQQLQ-PQ-----------------------------
--------------------------------------------------
--------------------------------------------------
-----------------------------------MLPVIVAQLGAQG--
-------------TILSSEEL--------PVAPQIFAGLIF-QPLLSGAI
-LPTSQAN------PDVQ----NGIL--------PAGQA------GINPP
IRGAPG-------SPFPTPSG--AGNDFGV-TTP-AGIQRGMLTTGETTT
------------GSPS-----------------------------G-IR-
--------------------------------------------------
--------------------------------------------------
--------------------------------------------------
--------------------------------------------------
--------------------------------------------------
--------------------------------------------------
--------------------------------------------------
--------------------------------------------------
--------------------------------------------------
--------------------------------------------------
--------------------------------------------------
--------------------------------------------------
--------------------------------------------------
--------------------------------------------------
--------------------------------------------------
--------------------------------------------------
--------------------------------------------------
--------------------------------------------------
--------------------------------------------------
--------------------------------------------------
--------------------------------------------------
--------------------------------------------------
--
>Panthera pardus
----MK----------------TMILLL----------------YLL---
--------G-----------------------------------------
---------------STQS-------------------------------
--------------------------------------------------
--------------------------------------------------
--------------------------------------------------
--------------------------------------------------
--------------------------------------------------
--------------------------------------------------
--------------------------------------------------
------------------------------------------------L-
P-------------------------------------------------
----------TQ--LNPAL--GL----PT---KLALDQAT--LLNQHQLN
--------------------------------QVFPSLSL----------
------IPLTQMITLGADLQ--------------LLN--PPA-GLAPGTQ
TLPL--TLGGLNTQQPLQ-AQ-----------------------------
--------------------------------------------------
--------------------------------------------------
-----------------------------------MLPVIVAHLGAQG--
-------------TILSSEEL--------PMAPQIFTGLIF-QPLFPGSI
-LPNSQAN------PDAQ----NGIL--------PAGQA------GMNPA
IQGTSE-------GFSPTPSD--TDDDFEV-TAP-AGIRRGMHTTQETTT
------------GPPN-----------------------------G-NQ-
--------------------------------------------------
--------------------------------------------------
--------------------------------------------------
--------------------------------------------------
--------------------------------------------------
--------------------------------------------------
--------------------------------------------------
--------------------------------------------------
--------------------------------------------------
--------------------------------------------------
--------------------------------------------------
--------------------------------------------------
--------------------------------------------------
--------------------------------------------------
--------------------------------------------------
--------------------------------------------------
--------------------------------------------------
--------------------------------------------------
--------------------------------------------------
--------------------------------------------------
--------------------------------------------------
--------------------------------------------------
--
>Jaculus jaculus
----MR----------------TTILLL----------------CLL---
--------G-----------------------------------------
---------------STQS-------------------------------
--------------------------------------------------
--------------------------------------------------
--------------------------------------------------
--------------------------------------------------
--------------------------------------------------
--------------------------------------------------
--------------------------------------------------
------------------------------------------------L-
P-------------------------------------------------
----------KQ--LNPAS--GL---PPT---KPAPDQVM--LVKQQLPS
--------------------------------QVLPSLSL----------
------IPLTQVLALGADLQ--------------LIS--PST-GVAPGTQ
TRPV--SLGALNGQQQLQ-PQ-----------------------------
--------------------------------------------------
--------------------------------------------------
-----------------------------------MLPIIVAQLGAQG--
-------------TLLSSEEL--------PLASQVFTGLFL-HPLFPGSI
-LPTNQAG----SNPDAQ----KGVL--------PAGQT------G---T
IQGTTE-------GHIPVS----TDDDFAM-TTP-AGLRKGVHTTGETTP
------------ESTS-----------------------------GKKQ-
--------------------------------------------------
--------------------------------------------------
--------------------------------------------------
--------------------------------------------------
--------------------------------------------------
--------------------------------------------------
--------------------------------------------------
--------------------------------------------------
--------------------------------------------------
--------------------------------------------------
--------------------------------------------------
--------------------------------------------------
--------------------------------------------------
--------------------------------------------------
--------------------------------------------------
--------------------------------------------------
--------------------------------------------------
--------------------------------------------------
--------------------------------------------------
-------------------------------------------SLDLVIV
TIPKDRHYCSKLLRNNIEITQTEEMAQQMKCLHSSFSLDLQNHTELNTAA
EP------------------------------------------------
--
>Myotis lucifugus
----MK----------------TVILLF----------------YLL---
--------G-----------------------------------------
---------------STQS-------------------------------
--------------------------------------------------
--------------------------------------------------
--------------------------------------------------
--------------------------------------------------
--------------------------------------------------
--------------------------------------------------
--------------------------------------------------
------------------------------------------------L-
P-------------------------------------------------
----------MQ--LKPAL--GL---PPT---QLVPDQTT--LLNRQQPH
--------------------------------QVFPSLSL----------
------IPLTQMLTMVSDLQ--------------LLN--PPPAGMAPAAH
TLPL--ALGGLNVQQQLQ-PQ-----------------------------
--------------------------------------------------
--------------------------------------------------
-----------------------------------MLPLIVAQLGAQG--
-------------TILSSEEL--------PVAPQIFTGLLF-HPLFSGAI
-LPTSHAN------PDIQ----NTIL--------PAGQA------GVNPA
VQGAPE-------GPSPTPSG--TDDDFEV-TTP-AGIQRGMHIAEETTT
------------GFPH-----------------------------G-IQ-
--------------------------------------------------
--------------------------------------------------
--------------------------------------------------
--------------------------------------------------
--------------------------------------------------
--------------------------------------------------
--------------------------------------------------
--------------------------------------------------
--------------------------------------------------
--------------------------------------------------
--------------------------------------------------
--------------------------------------------------
--------------------------------------------------
--------------------------------------------------
--------------------------------------------------
--------------------------------------------------
--------------------------------------------------
--------------------------------------------------
--------------------------------------------------
--------------------------------------------------
--------------------------------------------------
--------------------------------------------------
--
>Globicephala melas
----MK----------------ATILLF----------------CLL---
--------G-----------------------------------------
---------------STLS-------------------------------
--------------------------------------------------
--------------------------------------------------
--------------------------------------------------
--------------------------------------------------
--------------------------------------------------
--------------------------------------------------
--------------------------------------------------
------------------------------------------------L-
P-------------------------------------------------
----------MQ--LNPAL--VV---PPT---KLVPGQAT--LLNQQQPN
--------------------------------QVFPSLSL----------
------IPLTQMLTLGSDLQ--------------LLN--PAA-GMAPGTQ
TLPL--TLGGLKVQQQLQ-PQ-----------------------------
--------------------------------------------------
--------------------------------------------------
-----------------------------------VLPVIVAHLGAQG--
-------------AILSSEEL--------PATPQILTGFIF-HPLFPGAI
-LPTSQAT------PDVQ----NGIL--------PAGQA------GANPA
IRGNSE-------GPFPTTSG--TDDDFAE-TTP-VGIQRGIHTTEETTT
------------GSPK-------------------------------VF-
--------------------------------------------------
--------------------------------------------------
--------------------------------------------------
--------------------------------------------------
--------------------------------------------------
--------------------------------------------------
--------------------------------------------------
--------------------------------------------------
--------------------------------------------------
--------------------------------------------------
--------------------------------------------------
--------------------------------------------------
--------------------------------------------------
--------------------------------------------------
--------------------------------------------------
--------------------------------------------------
--------------------------------------------------
--------------------------------------------------
--------------------------------------------------
---------------------------------TCLEQEESVQMTLLLLK
TRIPFLIAHSTVSLAGGRSMNNQKVYDAQRSGQSPHLMWILTPETKSVDT
HP------------------------------------------------
--
>Chinchilla lanigera
----MK----------------TAILLF----------------CLL---
--------G-----------------------------------------
---------------STQA-------------------------------
--------------------------------------------------
--------------------------------------------------
--------------------------------------------------
--------------------------------------------------
--------------------------------------------------
--------------------------------------------------
--------------------------------------------------
------------------------------------------------L-
P-------------------------------------------------
----------KQ--LNSAL--EV---SPT---KPAPDQVT--PLSQQQPG
--------------------------------QVFPSLSL----------
------IPLTHLLTLGSDLQ--------------LLS--PAP-GATPAAH
TLPL--PLGALNGQNQLQ-PQ-----------------------------
--------------------------------------------------
--------------------------------------------------
-----------------------------------MLPIFVAQFGAQA--
-------------AILSSEEL--------PLGPQIFTGLLL-HPLFPGGI
-LPTSQAG----ANPDGQ----DGAL--------PTGQT------GANAN
IQATTE-------GQLSTPGV--TDDDFEV-TTP-AGIQKATHTTKETTT
------------SSPN-----------------------------R-IH-
--------------------------------------------------
--------------------------------------------------
--------------------------------------------------
--------------------------------------------------
--------------------------------------------------
--------------------------------------------------
--------------------------------------------------
--------------------------------------------------
--------------------------------------------------
--------------------------------------------------
--------------------------------------------------
--------------------------------------------------
--------------------------------------------------
--------------------------------------------------
--------------------------------------------------
--------------------------------------------------
--------------------------------------------------
--------------------------------------------------
--------------------------------------------------
--------------------------------------------------
--------------------------------------------------
--------------------------------------------------
--
>Aotus nancymaae
----MK----------------TTILLF----------------CLL---
--------V-----------------------------------------
---------------STQS-------------------------------
--------------------------------------------------
--------------------------------------------------
--------------------------------------------------
--------------------------------------------------
--------------------------------------------------
--------------------------------------------------
--------------------------------------------------
------------------------------------------------L-
P-------------------------------------------------
-----------Q--LKPAL--GL---PPT---KLAPDQAT--LLNQQQSN
--------------------------------QVFPSLSL----------
------IPLTQMLTLGQDLQ--------------LLN--PAA-GMTPGTQ
THPL--TLGGLNVQQQLQ-PH-----------------------------
--------------------------------------------------
--------------------------------------------------
-----------------------------------MLPIFVTHLGAQG--
-------------TILSSEEL--------PLAPQIFTGLII-HSLFPGGI
-LPTSQAG----ANPNVQ----DGRL--------PAGQA------GVNPA
IQGTPA-------GHLPIPSS--TDDEFAM-TTP-AGIQRSTDAMEETTT
------------ESPN-----------------------------G-KF-
--------------------------------------------------
--------------------------------------------------
--------------------------------------------------
--------------------------------------------------
--------------------------------------------------
--------------------------------------------------
--------------------------------------------------
--------------------------------------------------
--------------------------------------------------
--------------------------------------------------
--------------------------------------------------
--------------------------------------------------
--------------------------------------------------
--------------------------------------------------
--------------------------------------------------
--------------------------------------------------
--------------------------------------------------
--------------------------------------------------
--------------------------------------------------
---------------------------------S----------------
--------------------------------------------------
--------------------------------------------------
--
>Notechis scutatus
----MK----------------IIILLL----------------SLL---
--------G-----------------------------------------
---------------LTFS-------------------------------
--------------------------------------------------
--------------------------------------------------
--------------------------------------------------
--------------------------------------------------
--------------------------------------------------
--------------------------------------------------
--------------------------------------------------
------------------------------------------------T-
P---------------------------INHIGGILATSSSKEILRLLHR
YIAIGNTPQQAQ--SRQRA--VL---PPA---KLVPDLN---LPVNQPPN
--------------------------------VNFPVLSL----------
-------PQNQVFPI--DMN--------------YLS------SLLGILS
TLPI--VGGGMTVPQQLPPGQA----------------------------
--------------------------------------------------
--------------------------------------------------
-----------------------------------MLPIIVTQMGPQG--
-------------AVLSSEEM---------SPSQFFTGLLI--PGMQGAM
-FPSGQAE----PPPEAQ----DGFL--------PVVQA------NPEGT
AAGIQK--------VFPTATDGLNEIPGELYPTP-SGFRQPDTGTSGLFV
------------EPTA-----------------------------D-IN-
--------------------------------------------------
--------------------------------------------------
--------------------------------------------------
--------------------------------------------------
--------------------------------------------------
--------------------------------------------------
--------------------------------------------------
--------------------------------------------------
--------------------------------------------------
--------------------------------------------------
--------------------------------------------------
--------------------------------------------------
--------------------------------------------------
--------------------------------------------------
--------------------------------------------------
--------------------------------------------------
--------------------------------------------------
--------------------------------------------------
--------------------------------------------------
------------------------------------------------ME
PSELREPPTSLVKFDMSNTQSPHNLSQQLVRGDRHIPINTVSSKPLNLP-
--------------------------------------------------
--
>Suricata suricatta
----MK----------------TLILLL----------------YLL---
--------G-----------------------------------------
---------------STQS-------------------------------
--------------------------------------------------
--------------------------------------------------
--------------------------------------------------
--------------------------------------------------
--------------------------------------------------
--------------------------------------------------
--------------------------------------------------
------------------------------------------------L-
P-------------------------------------------------
----------TQ--LSPAL--GF---PPA---KLAPDQAT--LLNQQQLN
--------------------------------QVFPSLNL----------
------IPLTQMFTLGSDLQ--------------LLH--PSA-GLAPGTQ
TLPL--ALGGLNAQQQLQ-PQ-----------------------------
--------------------------------------------------
--------------------------------------------------
-----------------------------------MLPVIVAHLGAQG--
-------------AILSSEEL--------PMAPQIFTGLIF-QPLLPGST
-LPNSQAN------AEAQ----NGIL--------PAGQA------RVNPA
IQGTPE-------GFSPTPSD--TDDDFEV-TAP-AGLQRDKPTTQETTT
------------GPPN-----------------------------G-NQ-
--------------------------------------------------
--------------------------------------------------
--------------------------------------------------
--------------------------------------------------
--------------------------------------------------
--------------------------------------------------
--------------------------------------------------
--------------------------------------------------
--------------------------------------------------
--------------------------------------------------
--------------------------------------------------
--------------------------------------------------
--------------------------------------------------
--------------------------------------------------
--------------------------------------------------
--------------------------------------------------
--------------------------------------------------
--------------------------------------------------
--------------------------------------------------
--------------------------------------------------
--------------------------------------------------
--------------------------------------------------
--
>Miniopterus natalensis
----MK----------------TMILLF----------------YLL---
--------G-----------------------------------------
---------------STQS-------------------------------
--------------------------------------------------
--------------------------------------------------
--------------------------------------------------
--------------------------------------------------
--------------------------------------------------
--------------------------------------------------
--------------------------------------------------
------------------------------------------------L-
P-------------------------------------------------
----------MQ--LNPAL--GL---PPA---QLVPDQTT--LSKHQQPN
--------------------------------QVFPSLSL----------
------IPLTQMLTLGSDLQ--------------LLN--LPA-GLAPAAQ
TLPL--ALGGLNVQQQLQ-PQ-----------------------------
--------------------------------------------------
--------------------------------------------------
-----------------------------------MLPLIVAQLGAQG--
-------------TILSSEEL--------PVAPHIFTGLIF-QPLFPGAI
-LPTSQAN------PDVQ----GRIL--------PAGQA------GVNPA
IQGTPE-------SPFLTPSL--TDDDLEV-TTP-AGIQRGMSLTEETTT
------------GSPN--------------------------------E-
--------------------------------------------------
--------------------------------------------------
--------------------------------------------------
--------------------------------------------------
--------------------------------------------------
--------------------------------------------------
--------------------------------------------------
--------------------------------------------------
--------------------------------------------------
--------------------------------------------------
--------------------------------------------------
--------------------------------------------------
--------------------------------------------------
--------------------------------------------------
--------------------------------------------------
--------------------------------------------------
--------------------------------------------------
--------------------------------------------------
--------------------------------------------------
--------------------------------KDESQTLVVSSQTLPTEG
ALCSETSKFETICKAIYNVRKMQELVAQKLHVLQAQWQVQPYHELDVSEQ
LSLLPPNICVQKELSDYDLAFDAGLSMGRY--------------------
--
>Myotis davidii
----MK----------------TVILLF----------------YLL---
--------G-----------------------------------------
---------------STQS-------------------------------
--------------------------------------------------
--------------------------------------------------
--------------------------------------------------
--------------------------------------------------
--------------------------------------------------
--------------------------------------------------
--------------------------------------------------
------------------------------------------------L-
P-------------------------------------------------
----------MQ--LKPAL--GL---PPT---QLVPDQTT--LLNRQQPH
--------------------------------QVFPSLSL----------
------IPLTQMLTMVSDLQ--------------LLN--PPPAGMAPAAH
TLPL--ALGGLNVQQQLQ-HQ-----------------------------
--------------------------------------------------
--------------------------------------------------
-----------------------------------VLPLIVAQLGAQG--
-------------TILSSEEL--------PVAPQIFTGLIF-HPLLSGAI
-LPTSQAN------PDIQ----NTIL--------PAGQA------GVNPA
IQGAPE-------GPSPTPSV--TDDDFEV-TTP-AGIQRGMHIAEETTT
------------GFHH-----------------------------G-IQ-
--------------------------------------------------
--------------------------------------------------
--------------------------------------------------
--------------------------------------------------
--------------------------------------------------
--------------------------------------------------
--------------------------------------------------
--------------------------------------------------
--------------------------------------------------
--------------------------------------------------
--------------------------------------------------
--------------------------------------------------
--------------------------------------------------
--------------------------------------------------
--------------------------------------------------
--------------------------------------------------
--------------------------------------------------
--------------------------------------------------
--------------------------------------------------
--------------------------------------------------
--------------------------------------------------
--------------------------------------------------
--
>Myotis myotis
----MK----------------TVILLF----------------YLL---
--------G-----------------------------------------
---------------STQS-------------------------------
--------------------------------------------------
--------------------------------------------------
--------------------------------------------------
--------------------------------------------------
--------------------------------------------------
--------------------------------------------------
--------------------------------------------------
------------------------------------------------L-
P-------------------------------------------------
----------MQ--LKPAL--GL---PPT---QLVPDQTT--LLNRQQPH
--------------------------------QVFPSLSL----------
------VPLTQMLTMVSDMQ--------------LLN--PPPAGMAPAAH
TLPL--ALGGLNVQQQLQ-PQ-----------------------------
--------------------------------------------------
--------------------------------------------------
-----------------------------------MLPLIVAQLGAQG--
-------------TILSSEEL--------PVAPQIFTGLIF-HPLLSGAI
-LPTSQAN------PDIQ----NTIL--------PAGQA------GVNPA
VQGAPE-------GPSPTPSG--TDDDFEV-TTP-AGIQRGMHIAEETTT
------------GFPH-----------------------------G-IQ-
--------------------------------------------------
--------------------------------------------------
--------------------------------------------------
--------------------------------------------------
--------------------------------------------------
--------------------------------------------------
--------------------------------------------------
--------------------------------------------------
--------------------------------------------------
--------------------------------------------------
--------------------------------------------------
--------------------------------------------------
--------------------------------------------------
--------------------------------------------------
--------------------------------------------------
--------------------------------------------------
--------------------------------------------------
--------------------------------------------------
--------------------------------------------------
--------------------------------------------------
--------------------------------------------------
--------------------------------------------------
--
>Heterocephalus glaber
----MK----------------TMILLF----------------CLL---
--------G-----------------------------------------
---------------TTQS-------------------------------
--------------------------------------------------
--------------------------------------------------
--------------------------------------------------
--------------------------------------------------
--------------------------------------------------
--------------------------------------------------
--------------------------------------------------
------------------------------------------------L-
P-------------------------------------------------
-----------Q--LNSAL--EV---SPT---KLAPDQVT--PLTQQQPS
--------------------------------QVFPSLNL----------
------IPLTQLLTLGSDLR--------------LLT--PAP-GLAPGAQ
KLPL--TLGALNGQNQQQ-PQ-----------------------------
--------------------------------------------------
--------------------------------------------------
-----------------------------------MLPIFVAQIGAQA--
-------------TILSSEEL--------PLGSQIFTGLLL-HPLFPGSI
-LPTSQSG----ANLDAQ----NGAL--------PGGQA------GENAN
IQATPE-------GHLLTPGV--TDDDFEA-TTP-AGIQRATHTTKGITT
------------GSPN-----------------------------G-EET
SVHQDTHRWSSNDGHARKRAKSNPKLKLVHSLAVCEEFFTPFADGPLEAQ
DIIQLHISSPSDKEEENPKKDVSEKEDKDKRKNKAPRKMLFSDSSQDYTH
STGIDLHEFLVNTLKKNPRDRMMLLKLEQEILAFINDNNNQFKXFPQMTS
YHXMLLQWVAAYFGMDHNVDQTVINQKTSNTKIPEWRFSEHIKDERNTEF
QQRFSLKRDDTSMDREDNQIRVPLQDGRRSKSTQKREEKYQRVQERIFAX
ETGQNGYLNDIRGTXEGLSQTSSSCQNTXDSELKSLESQPWSSTDSDGSV
QSMQPPVTKAISFSGISILTQGDSIGSSKGGSTGRLSRPGMALGASEVYN
RVTSPQSVWGLLPCTXQQQQQQQQQLPALYPHXSAQPPLNNHMISQXDGL
SNPFGQMSLSHQGSTEAADPSSALLQAPALISQHPQQSSFIMASPGQPLP
TSNYATSSHAPPAQQVLPLQGCMYPPQQIQVSYYPPGQHANSNXQYQPLS
YPVVYRPQHGQQLPQPTQKPGXQPMMPTQHQEAYQGMIGVQQPQNQGLLS
NQRNSMGXQMQSLMVQYTPLSSYQVSVGSDSQNVVQPPFXQPMLXPVSXS
VPGGLAEAGVPVYYSMISPIQQNSTSPSVGFLQPPGSEQYQMPQSPSPYS
LPQMLQQYSGVLPSGQGVVVMQLNIPNGPQPLQNLSMLQWNHCRYYSMDQ
QGQNPGDLCSPDNXPQANTQMSNNPVTSPTQSPALCLVTSLSNICTGLSS
LPILTQFPWPGSSAQGDGRYSXLGHPLQHNLSICPPLLCGQSTHLVHQEE
NRLKHGNWGKRQALMSASTDLWTADXLDVTDLPXGITSTEADKLFTQLIV
SXAKIQWLKDAXGGGGRDNSGTAENSCLLDLTALYTIMAVFPSPLAAQNA
SLCLNNSVSHFKLQVARKNYDLRILESQTPTETSALLGLKLANSGAGNTP
WVLLGFQIAADLAIVSLHQHMSHCLKINLFQLGTGTEHLDSVVVFVRTCF
GPTAEVPARALKAPHGGGWEQGSYRACDDHPSPTRRSSATAGGCAADRTA
DVICSSLPGCEQAVAAFKEKQYRYNQGIHLVNIILALALAPFFHILHMLH
Q-
>Monodon monoceros
MSGKPFGKEMEVKKDCSNLNRKARILLF----------------CLL---
--------G-----------------------------------------
---------------STLS-------------------------------
--------------------------------------------------
--------------------------------------------------
--------------------------------------------------
--------------------------------------------------
--------------------------------------------------
--------------------------------------------------
--------------------------------------------------
------------------------------------------------L-
P-------------------------------------------------
----------MQ--LNPAL--VV---PPT---KLVPGQAT--LLNQQQPN
--------------------------------QVFPSLSL----------
------IPLTQMLTLGSDLQ--------------LLN--PAA-GMAPGTQ
TLPL--TLGGLKVQQQLQ-PQ-----------------------------
--------------------------------------------------
--------------------------------------------------
-----------------------------------VLPVIVAHLGAQG--
-------------AILSSEEL--------PVTPQILTGFIF-HPLFPGAI
-LPTSQAT------PEVQ----NGIL--------PAGQA------GANPA
IRGTSE-------GLFPNTSG--TDDDFAE-TTP-VGIQRGIHTTEDTTT
------------GSPK----------------------------------
--------------------------------------------------
--------------------------------------------------
--------------------------------------------------
--------------------------------------------------
--------------------------------------------------
--------------------------------------------------
--------------------------------------------------
--------------------------------------------------
--------------------------------------------------
--------------------------------------------------
--------------------------------------------------
--------------------------------------------------
--------------------------------------------------
--------------------------------------------------
--------------------------------------------------
--------------------------------------------------
--------------------------------------------------
--------------------------------------------------
--------------------------------------------------
--------------------------------------------------
-----------VSLAGGRSMNNQKVYDAQRCGQSRHLMWILTPETKSVDT
HP------------------------------------------------
--
>Dasypus novemcinctus
MD--MKS--------------QTHS-------------------CLI---
--------------------------------------------------
---------------KYL--------------------------------
--------------------------------------------------
--------------------------------------------------
--------------------------------------------------
--------------------------------------------------
--------------------------------------------------
--------------------------------------------------
--------------------------------------------------
------------------------------------------------L-
P-------------------------------------------------
---------RKQ--FNSAL--AL---PSA---KLVPGQET--LLNQQLPN
--------------------------------------------------
----------------------------------QLN--PSA-EITSSTQ
TIAL--TLGDLYKQQQLQ-PQ-----------------------------
--------------------------------------------------
--------------------------------------------------
-----------------------------------ILPIILAQLGAQG--
-------------IILSSEEL--------PVAPQIFTGFLI-QSLFPGAI
-LPTTQPE----ANPDVQ----CGVL--------PAGQA------GINPS
IQGTPE-------GYFPIPRA--XEDGFGV-TVP-GGIQRHTHTTEETTM
------------KLSS-----------------------------ELFS-
--------------------------------------------------
--------------------------------------------------
--------------------------------------------------
--------------------------------------------------
--------------------------------------------------
--------------------------------------------------
--------------------------------------------------
--------------------------------------------------
--------------------------------------------------
--------------------------------------------------
--------------------------------------------------
--------------------------------------------------
--------------------------------------------------
--------------------------------------------------
--------------------------------------------------
--------------------------------------------------
--------------------------------------------------
--------------------------------------------------
--------------------------------------------------
--------------------------------------------------
----------TKEFFERVLKDNRGKEKD----------------------
--------------------------------------------------
--
>Lontra canadensis
----MK----------------TMILLL----------------YLL---
--------G-----------------------------------------
---------------STQS-------------------------------
--------------------------------------------------
--------------------------------------------------
--------------------------------------------------
--------------------------------------------------
--------------------------------------------------
--------------------------------------------------
--------------------------------------------------
------------------------------------------------L-
P-------------------------------------------------
----------TQ--LNPVL--GL---PPT---KPAPHQAT--LLNQQQPN
--------------------------------QVLPSLSL----------
------IPLTQMFTLGSDLQ--------------LLN--PAA-EMPPGTQ
TLPL--SLGVLNTQQQLQ-SQ-----------------------------
--------------------------------------------------
--------------------------------------------------
-----------------------------------MLPVIVAHVGAHG--
-------------AIISSEEL--------PVAPQIFTGLLF-QPLFPGSS
-LPTSPAN------PEAQ----NGIL--------PAGQA------GVNPA
VQGIPE-------GFSTTPSD--IDDDFGV-TAP-AGIQKGMHTTQETTT
------------GSPN-----------------------------G-IQ-
--------------------------------------------------
--------------------------------------------------
--------------------------------------------------
--------------------------------------------------
--------------------------------------------------
--------------------------------------------------
--------------------------------------------------
--------------------------------------------------
--------------------------------------------------
--------------------------------------------------
--------------------------------------------------
--------------------------------------------------
--------------------------------------------------
--------------------------------------------------
--------------------------------------------------
--------------------------------------------------
--------------------------------------------------
--------------------------------------------------
--------------------------------------------------
--------------------------------------------------
--------------------------------------------------
--------------------------------------------------
--
>Callorhinus ursinus
----MK----------------TMILLL----------------YLL---
--------G-----------------------------------------
---------------STQS-------------------------------
--------------------------------------------------
--------------------------------------------------
--------------------------------------------------
--------------------------------------------------
--------------------------------------------------
--------------------------------------------------
--------------------------------------------------
------------------------------------------------L-
P-------------------------------------------------
----------TQ--FNLAL--GL---PPT---KPAPHQAT--LLNQQQPN
--------------------------------QVFPSLSL----------
------IPLTQMFALGSDLQ--------------LLN--PAA-GMAPGTQ
TLPL--NLGGLNTQQQLQ-PQ-----------------------------
--------------------------------------------------
--------------------------------------------------
-----------------------------------------------G--
-------------AILSSEEL--------PVAPQIFTGLIF-QPLLPGAI
-LPPSPAN------PDAR----NGIL--------PAGQA------GVNPA
IQGTPE-------GFSPTPSD--TDDDFGV-TAP-AGIQRGMHTTQETST
------------GPPN-----------------------------G-KF-
--------------------------------------------------
--------------------------------------------------
--------------------------------------------------
--------------------------------------------------
--------------------------------------------------
--------------------------------------------------
--------------------------------------------------
--------------------------------------------------
--------------------------------------------------
--------------------------------------------------
--------------------------------------------------
--------------------------------------------------
--------------------------------------------------
--------------------------------------------------
--------------------------------------------------
--------------------------------------------------
--------------------------------------------------
--------------------------------------------------
--------------------------------------------------
--------------------------------------------------
-SEPGKCLRKVICRVETEFFVLP---------------------------
--------------------------------------------------
--
>Nomascus leucogenys
----MK----------------TTMLLF----------------CLL---
--------G-----------------------------------------
---------------STRS-------------------------------
--------------------------------------------------
--------------------------------------------------
--------------------------------------------------
--------------------------------------------------
--------------------------------------------------
--------------------------------------------------
--------------------------------------------------
------------------------------------------------L-
P-------------------------------------------------
-----------Q--LKPAL--GL---PPT---KLAPDQGT--LPNQQQSN
--------------------------------QVFPSLSL----------
------IPLTQMLTLGPDLH--------------LLN--PAA-GMTPGTQ
THPL--TLGGLNIQQQLH-PH-----------------------------
--------------------------------------------------
--------------------------------------------------
-----------------------------------ILPIFVTQLGAQG--
-------------TILSSEEL-----------PQIFTSLII-HSLFPGGI
-LPTSQAG----ANPDVQ----DGSL--------PAGGA------GVNPA
IQGTPA-------GHLPTPSG--TDDDFAV-TTP-AGIQRNTHAIEETTT
------------ESAN-----------------------------G-IE-
--------------------------------------------------
--------------------------------------------------
--------------------------------------------------
--------------------------------------------------
--------------------------------------------------
--------------------------------------------------
--------------------------------------------------
--------------------------------------------------
--------------------------------------------------
--------------------------------------------------
--------------------------------------------------
--------------------------------------------------
--------------------------------------------------
--------------------------------------------------
--------------------------------------------------
--------------------------------------------------
--------------------------------------------------
--------------------------------------------------
--------------------------------------------------
--------------------------------------------------
--------------------------------------------------
--------------------------------------------------
--
>Rattus norvegicus
----MK----------------TVVLLL----------------CLL---
--------G-----------------------------------------
---------------SAQS-------------------------------
--------------------------------------------------
--------------------------------------------------
--------------------------------------------------
--------------------------------------------------
--------------------------------------------------
--------------------------------------------------
--------------------------------------------------
------------------------------------------------L-
P-------------------------------------------------
----------RQ--LSPAL--GA---PAT---KPTPGQVT--PLTQQQPN
--------------------------------QVFPSISL----------
------IPLTQLLTLGSDLP--------------LFN--PAT--MPHGTQ
TLPF--TLGPLNGQQQLQ-PQ-----------------------------
--------------------------------------------------
--------------------------------------------------
-----------------------------------MLPIIVAQLGAQG--
-------------ALLSSEEL--------PLASQIFTGLLI-HPLFPGAI
-QPSGQTG----AKPDVQ----NGAL--------PTRQA------GASPA
NQATTP-------GH-TTPAVT-DDDDYEM-STP-AGLQRATHTTEGTTM
------------DPPN-----------------------------R-TK-
--------------------------------------------------
--------------------------------------------------
--------------------------------------------------
--------------------------------------------------
--------------------------------------------------
--------------------------------------------------
--------------------------------------------------
--------------------------------------------------
--------------------------------------------------
--------------------------------------------------
--------------------------------------------------
--------------------------------------------------
--------------------------------------------------
--------------------------------------------------
--------------------------------------------------
--------------------------------------------------
--------------------------------------------------
--------------------------------------------------
--------------------------------------------------
--------------------------------------------------
--------------------------------------------------
--------------------------------------------------
--
>Odocoileus virginianus texanus
----MK----------------AAILLF----------------CLL---
--------G-----------------------------------------
---------------STLS-------------------------------
--------------------------------------------------
--------------------------------------------------
--------------------------------------------------
--------------------------------------------------
--------------------------------------------------
--------------------------------------------------
--------------------------------------------------
------------------------------------------------L-
P-------------------------------------------------
----------MQ--LNPAL--VL---PPT---KLVPDQET--PLNQQQPS
--------------------------------QVFSSLSL----------
------IPLTHMLTLGSDLQ--------------LLN--PAA-GVASGTP
TLPL--ALGGLNVQQRLQ-PQ-----------------------------
--------------------------------------------------
--------------------------------------------------
-----------------------------------MLPVIVAHFGAQG--
-------------TILSSEEL--------QGTSQILTGLIF-HPLLAGAI
-LPTSQTN------PDAQ----NGIL--------PAGQA------GANPA
TQGTPE-------DPFSTPSG--TDDDFAA-TTP-AGIQRGRQTTEETPT
------------ASPK-----------------------------G-IQ-
--------------------------------------------------
--------------------------------------------------
--------------------------------------------------
--------------------------------------------------
--------------------------------------------------
--------------------------------------------------
--------------------------------------------------
--------------------------------------------------
--------------------------------------------------
--------------------------------------------------
--------------------------------------------------
--------------------------------------------------
--------------------------------------------------
--------------------------------------------------
--------------------------------------------------
--------------------------------------------------
--------------------------------------------------
--------------------------------------------------
--------------------------------------------------
--------------------------------------------------
--------------------------------------------------
--------------------------------------------------
--
>Papio anubis
----MK----------------TMLLLF----------------CLL---
--------G-----------------------------------------
---------------STQS-------------------------------
--------------------------------------------------
--------------------------------------------------
--------------------------------------------------
--------------------------------------------------
--------------------------------------------------
--------------------------------------------------
--------------------------------------------------
------------------------------------------------L-
P-------------------------------------------------
-----------Q--LKPAL--GL---PPT---KLAPDQGT--LPNQQQSN
--------------------------------QVFPSLSL----------
------IPLTQMLTLGPDLH--------------LLN--PAA-GMTPGTQ
AHPL--TLGVLNLQQQLQ-PH-----------------------------
--------------------------------------------------
--------------------------------------------------
-----------------------------------MLPIFVTQLGAQG--
-------------TILSSEEL-----------PQIFTSLII-HSLFPGGI
-LPTSQAG----ANPDVQ----DGSL--------PAGQA------GVNPA
IQGTPA-------GRLPTPSG--TDDDFAV-TTP-AGIQRSTHATEETTT
---------------------------------------------E----
--------------------------------------------------
--------------------------------------------------
--------------------------------------------------
--------------------------------------------------
--------------------------------------------------
--------------------------------------------------
--------------------------------------------------
--------------------------------------------------
--------------------------------------------------
--------------------------------------------------
--------------------------------------------------
--------------------------------------------------
--------------------------------------------------
--------------------------------------------------
--------------------------------------------------
--------------------------------------------------
--------------------------------------------------
--------------------------------------------------
--------------------------------------------------
--------------------------------------------------
--------------------------------------------------
--------------------------------------------------
--
>Dipodomys ordii
----MK----------------TAILLF----------------CLL---
--------G-----------------------------------------
---------------STQS-------------------------------
--------------------------------------------------
--------------------------------------------------
--------------------------------------------------
--------------------------------------------------
--------------------------------------------------
--------------------------------------------------
--------------------------------------------------
------------------------------------------------L-
P-------------------------------------------------
----------KQ--PNPTL--GY---PPT---KPTPEQVT--LLNQQQSH
--------------------------------QVFPSLSL----------
------IPLTHLFTLGSDLQ--------------LFN--HAT-GIAPGTH
TLPV--TLGALNGQQQLP-SQ-----------------------------
--------------------------------------------------
--------------------------------------------------
-----------------------------------MLPIIVASLGAQG--
-------------AILSSEEL--------PLASQIFTGLLI-HPLFPGNI
-LPTSQTG----PTPGAQ----DGVF--------PAGQA------GVKPA
IQGTTE-------SHISTPSV--TDDDFGG-TTP-AGIRRGMHTTVEETT
-----------------------------------------------AD-
--------------------------------------------------
--------------------------------------------------
--------------------------------------------------
--------------------------------------------------
--------------------------------------------------
--------------------------------------------------
--------------------------------------------------
--------------------------------------------------
--------------------------------------------------
--------------------------------------------------
--------------------------------------------------
--------------------------------------------------
--------------------------------------------------
--------------------------------------------------
--------------------------------------------------
--------------------------------------------------
--------------------------------------------------
--------------------------------------------------
--------------------------------------------------
--------------------------------------------------
--------------------------------------------------
--------------------------------------------------
--
>Orycteropus afer afer
--------------------------------------------------
--------------------------------------------------
--------------------------------------------------
--------------------------------------------------
--------------------------------------------------
--------------------------------------------------
--------------------------------------------------
--------------------------------------------------
--------------------------------------------------
--------------------------------------------------
--------------------------------------------------
--------------------------------------------------
--------------------------------------------------
--------------------------------------------------
--------------------------------------------------
--------------------------------------------------
--------------------------------------------------
--------------------------------------------------
-----------------------------------MLPIIVAQLGDQG--
-------------TIINSEEL--------PVAPQIFTGLLI-XALVPGAT
-LPTNQAR----ATPEIQ----DGIL--------PAEQA------GINHA
IQQTPE-------GHLPTSSG--TNDMFGV-TTP-ADFQRDMYTTEETTT
------------ESPN-----------------------------G-KF-
--------------------------------------------------
--------------------------------------------------
--------------------------------------------------
--------------------------------------------------
--------------------------------------------------
--------------------------------------------------
--------------------------------------------------
--------------------------------------------------
--------------------------------------------------
--------------------------------------------------
--------------------------------------------------
--------------------------------------------------
--------------------------------------------------
--------------------------------------------------
--------------------------------------------------
--------------------------------------------------
--------------------------------------------------
--------------------------------------------------
--------------------------------------------------
----------------------------------------------SEAG
K-------------------------------------------------
--------------------------------------------------
--
>Odobenus rosmarus divergens
----MK----------------TMILLL----------------YLL---
--------G-----------------------------------------
---------------STQS-------------------------------
--------------------------------------------------
--------------------------------------------------
--------------------------------------------------
--------------------------------------------------
--------------------------------------------------
--------------------------------------------------
--------------------------------------------------
------------------------------------------------L-
P-------------------------------------------------
----------TQ--FNLAL--GL---PPT---KPAPHQAT--LLNQQQPN
--------------------------------QVFPSLSL----------
------IPLTQMFTLGSDLQ--------------LLN--PAA-GMAPGTQ
TLPL--NLGGLNTQQQLQ-PQ-----------------------------
--------------------------------------------------
--------------------------------------------------
-----------------------------------MLPVIVAHLGAHG--
-------------AILSSEEL--------PVAPQIFTGLLF-QPLFPGAI
-LPPSPAN------PDAQ----NGIL--------PAGQA------GVNPG
IQGTPE-------GFSPTPSN--TDDDFGV-TAP-AGIQRGMHTTQETST
------------EPPN-----------------------------G-KF-
--------------------------------------------------
--------------------------------------------------
--------------------------------------------------
--------------------------------------------------
--------------------------------------------------
--------------------------------------------------
--------------------------------------------------
--------------------------------------------------
--------------------------------------------------
--------------------------------------------------
--------------------------------------------------
--------------------------------------------------
--------------------------------------------------
--------------------------------------------------
--------------------------------------------------
--------------------------------------------------
--------------------------------------------------
--------------------------------------------------
--------------------------------------------------
--------------------------------------------------
-SEPGKCLRKVICRVETEFFVLP---------------------------
--------------------------------------------------
--
>Lagenorhynchus obliquidens
----MK----------------ATILLF----------------CLL---
--------G-----------------------------------------
---------------STLS-------------------------------
--------------------------------------------------
--------------------------------------------------
--------------------------------------------------
--------------------------------------------------
--------------------------------------------------
--------------------------------------------------
--------------------------------------------------
------------------------------------------------L-
P-------------------------------------------------
----------MQ--LNPAL--VV---PPT---KLVPGQAT--LLNQQQPN
--------------------------------QVFPSLSL----------
------IPLTQMLTLGSDLQ--------------LLN--PAA-GMAPGTQ
TLPL--TLGGLKVQQQLQ-PQ-----------------------------
--------------------------------------------------
--------------------------------------------------
-----------------------------------VLPVIVAHLGAQG--
-------------AILSSEEL--------PATPQILTGFIF-HPLFPGAI
-LPTSQAT------PDVQ----NGIL--------PAGQA------GVNPA
IRGNSE-------GPFPTTSG--TDDDFAE-TTP-VGIQRGIQTTEETTT
------------GSPK-----------------------------G--I-
--------------------------------------------------
--------------------------------------------------
--------------------------------------------------
--------------------------------------------------
--------------------------------------------------
--------------------------------------------------
--------------------------------------------------
--------------------------------------------------
--------------------------------------------------
--------------------------------------------------
--------------------------------------------------
--------------------------------------------------
--------------------------------------------------
--------------------------------------------------
--------------------------------------------------
--------------------------------------------------
--------------------------------------------------
--------------------------------------------------
--------------------------------------------------
--------------------------------------------------
--------------------------------------------------
--------------------------------------------------
--
>Phyllostomus discolor
----MK----------------TMILLF----------------CLL---
--------G-----------------------------------------
---------------STQS-------------------------------
--------------------------------------------------
--------------------------------------------------
--------------------------------------------------
--------------------------------------------------
--------------------------------------------------
--------------------------------------------------
--------------------------------------------------
------------------------------------------------L-
P-------------------------------------------------
----------MQ--LSPAL--GL---PPA---QLVPDQTT--LLNQQQPN
--------------------------------QVFHSLSL----------
------IPLTQMLTLGSDLQ--------------LLN--PPA-GMAPAAQ
TLPL--TLGALNVQQQLQ-PQ-----------------------------
--------------------------------------------------
--------------------------------------------------
-----------------------------------MLPLIVAHLGAQG--
-------------TILSSEEL--------PVAPHIFTGLIF-QPLLPGAI
-LPSSQAN------PDVQ----NRIL--------PAGQA------GVNPS
IQGTES--------PFLTPSGTDTDDDFEV-TTP-AGIQRGAHIPEGTTT
------------GSPN-----------------------------G-VQ-
--------------------------------------------------
--------------------------------------------------
--------------------------------------------------
--------------------------------------------------
--------------------------------------------------
--------------------------------------------------
--------------------------------------------------
--------------------------------------------------
--------------------------------------------------
--------------------------------------------------
--------------------------------------------------
--------------------------------------------------
--------------------------------------------------
--------------------------------------------------
--------------------------------------------------
--------------------------------------------------
--------------------------------------------------
--------------------------------------------------
--------------------------------------------------
--------------------------------------------------
--------------------------------------------------
--------------------------------------------------
--
>Molossus molossus
----MK----------------TAILLF----------------YLL---
--------G-----------------------------------------
---------------STQS-------------------------------
--------------------------------------------------
--------------------------------------------------
--------------------------------------------------
--------------------------------------------------
--------------------------------------------------
--------------------------------------------------
--------------------------------------------------
------------------------------------------------L-
P-------------------------------------------------
--------------LNPAL--GL---PPA---QLVPDQTS--LLNQQQPT
--------------------------------QVFPSLSL----------
------IPLTQLLTLGSDLQ--------------LLN--PPP-GMAPATQ
TLPL--TLGGLNVQQQLQ-PQ-----------------------------
--------------------------------------------------
--------------------------------------------------
-----------------------------------MLPLIVAQLGAQG--
-------------TILSSEEL--------PVTPHIFTGLIL-QPLFSGAI
-LPTSQAN------PEVQ----NRIL--------PAGQT------GVNPA
IQGTPE-------NPFPTPSG--TDDDLEV-TTP-AGIQRGMHISEESTT
------------GSPH-----------------------------ERSR-
--------------------------------------------------
--------------------------------------------------
--------------------------------------------------
--------------------------------------------------
--------------------------------------------------
--------------------------------------------------
--------------------------------------------------
--------------------------------------------------
--------------------------------------------------
--------------------------------------------------
--------------------------------------------------
--------------------------------------------------
--------------------------------------------------
--------------------------------------------------
--------------------------------------------------
--------------------------------------------------
--------------------------------------------------
--------------------------------------------------
--------------------------------------------------
--------------------------------------------------
LASPGPESTVQASAADTTFQDEELDTDLVPPGDKFRSAGKSESPRVCPST
DIVGYQAILKDVG-------------------------------------
--
>Cebus imitator
----MK----------------TTILLF----------------CLL---
--------G-----------------------------------------
---------------STQS-------------------------------
--------------------------------------------------
--------------------------------------------------
--------------------------------------------------
--------------------------------------------------
--------------------------------------------------
--------------------------------------------------
--------------------------------------------------
------------------------------------------------L-
P-------------------------------------------------
-----------Q--LKPAL--GL---PPT---KMAPDQAT--LLNQQQSN
--------------------------------QVFPSLSL----------
------IPLTQMLTLGQDLQ--------------LLN--PAA-GMTPGTQ
THPL--ILGGLNVQQQLQ-PH-----------------------------
--------------------------------------------------
--------------------------------------------------
-----------------------------------MLPIFVAHLGAQG--
-------------TILSSEEL--------PLAPQIFTGLII-HSLFPGGI
-LPTSQAG----ANPNVQ----DGRL--------PAGQA------GVNPA
IQGTPA-------GHLPTPSS--TDDDFAM-TTP-AGIQRSTHAMEETTT
------------ESSN-----------------------------G-IQ-
--------------------------------------------------
--------------------------------------------------
--------------------------------------------------
--------------------------------------------------
--------------------------------------------------
--------------------------------------------------
--------------------------------------------------
--------------------------------------------------
--------------------------------------------------
--------------------------------------------------
--------------------------------------------------
--------------------------------------------------
--------------------------------------------------
--------------------------------------------------
--------------------------------------------------
--------------------------------------------------
--------------------------------------------------
--------------------------------------------------
--------------------------------------------------
--------------------------------------------------
--------------------------------------------------
--------------------------------------------------
--
>Pantherophis guttatus
----MK----------------IIILLL----------------SLL---
--------G-----------------------------------------
---------------LTFS-------------------------------
--------------------------------------------------
--------------------------------------------------
--------------------------------------------------
--------------------------------------------------
--------------------------------------------------
--------------------------------------------------
--------------------------------------------------
------------------------------------------------I-
P---------------------------INHIGGILATSSSKEILRLLQR
YIAVGNTPQQAQ--SRQRA--VL---PPA---KLVPDPN---LPGNQPPN
--------------------------------VNFPVFSL----------
-------PQNQVFPI--DMN--------------YLS--TLL-GILSTLQ
TLPL--VGGGMTVPQQLPPGQA----------------------------
--------------------------------------------------
--------------------------------------------------
-----------------------------------MLPIIVTQMGPQG--
-------------AVLSSEEM---------SPSQFFTGLLL--PGMQGAM
-FPSGQAE----PPPEGQ----DGFL--------PVGQA------NPEGT
AAGIQK--------VFPTATDGLSEIPGELYPTP-SGFRQPDTGTSGMFV
------------EPTA-----------------------------D-IN-
--------------------------------------------------
--------------------------------------------------
--------------------------------------------------
--------------------------------------------------
--------------------------------------------------
--------------------------------------------------
--------------------------------------------------
--------------------------------------------------
--------------------------------------------------
--------------------------------------------------
--------------------------------------------------
--------------------------------------------------
--------------------------------------------------
--------------------------------------------------
--------------------------------------------------
--------------------------------------------------
--------------------------------------------------
--------------------------------------------------
--------------------------------------------------
------------------------------------------------ME
PSELREPPTSLVKFDMGNMQNPQNLSQPLVRGDSHIPMNTVASKPLNVP-
--------------------------------------------------
--
>Carlito syrichta
----MK----------------TTILLF----------------CLL---
--------G-----------------------------------------
---------------SAQS-------------------------------
--------------------------------------------------
--------------------------------------------------
--------------------------------------------------
--------------------------------------------------
--------------------------------------------------
--------------------------------------------------
--------------------------------------------------
------------------------------------------------L-
P-------------------------------------------------
-----------Q--LNPAL--GL----PT---KLAPDQVT--LLNQQQPN
--------------------------------QVFP-LSL----------
------IPLTQMLTLGSDLQ--------------LLN--PAA-GMTPGAQ
THPL--TLGGLNVQQQLQ-PQ-----------------------------
--------------------------------------------------
--------------------------------------------------
-----------------------------------MLPIFLAQLGAQG--
-------------TILSSEEL--------PVGSPFFTGLIL-HPLFPGGI
-LPTSQAG----TKPDVQ----DGSL--------PAGQT------GANPA
IQGTPA-------G-LPTPSG--TDDEFGV-TTP-ASIQRGTHTVEETTT
------------ESPD-----------------------------G-IQ-
--------------------------------------------------
--------------------------------------------------
--------------------------------------------------
--------------------------------------------------
--------------------------------------------------
--------------------------------------------------
--------------------------------------------------
--------------------------------------------------
--------------------------------------------------
--------------------------------------------------
--------------------------------------------------
--------------------------------------------------
--------------------------------------------------
--------------------------------------------------
--------------------------------------------------
--------------------------------------------------
--------------------------------------------------
--------------------------------------------------
--------------------------------------------------
--------------------------------------------------
--------------------------------------------------
--------------------------------------------------
--
>Sus scrofa
----MK----------------TTILLF----------------CLL---
--------G-----------------------------------------
---------------STLS-------------------------------
--------------------------------------------------
--------------------------------------------------
--------------------------------------------------
--------------------------------------------------
--------------------------------------------------
--------------------------------------------------
--------------------------------------------------
------------------------------------------------L-
P-------------------------------------------------
----------MQ--FNPVL--GL---PPT---KLVPDQAT--LRNQQQPN
--------------------------------QVFPSLSL----------
------IPLTQMLTLGSDLQ--------------LLN--PAI-GMVPSSQ
TLPL--TLGALNVQQQLQ-PQVSSRTYS----------------------
--------------------------------------------------
--------------------------------------------------
-----------------------------------MIPVIVAHLGAQG--
-------------AILSSEELFLSFIPFQPATRQILTGLIF-HTLFPGAI
-LPPSPAK------PDAQ----NGIH--------PAGQA------GANPA
VQGTPR-------GPFPTSSG--TDDDFDV-TTP-AGLQRGTHATEETTT
------------GSPN-----------------------------GKFS-
--------------------------------------------------
--------------------------------------------------
--------------------------------------------------
--------------------------------------------------
--------------------------------------------------
--------------------------------------------------
--------------------------------------------------
--------------------------------------------------
--------------------------------------------------
--------------------------------------------------
--------------------------------------------------
--------------------------------------------------
--------------------------------------------------
--------------------------------------------------
--------------------------------------------------
--------------------------------------------------
--------------------------------------------------
--------------------------------------------------
--------------------------------------------------
--------------------------------------------------
--KPGKCP------------------------------------------
--------------------------------------------------
--
>Macaca nemestrina
----MK----------------TMILLF----------------CLL---
--------G-----------------------------------------
---------------STQS-------------------------------
--------------------------------------------------
--------------------------------------------------
--------------------------------------------------
--------------------------------------------------
--------------------------------------------------
--------------------------------------------------
--------------------------------------------------
------------------------------------------------L-
P-------------------------------------------------
-----------Q--LKPAL--GL---PPT---KLAPDQGT--LPNQQQSN
--------------------------------QVFPSLSL----------
------IPLTQMLTLGPDLH--------------LLN--PAA-GMTPGTQ
AHPL--TLGVLNLPQQLQ-PH-----------------------------
--------------------------------------------------
--------------------------------------------------
-----------------------------------MLPIFVTQLGAQG--
-------------TILSSEEL-----------PQIFTSLII-HSLFPGGI
-LPTSQAG----ANPDVQ----DGSL--------PAGQA------GVNPA
IQGTPA-------GRLPTPSG--TDDDFAV-TTP-AGIQRSTHATEETTT
---------------------------------------------E----
--------------------------------------------------
--------------------------------------------------
--------------------------------------------------
--------------------------------------------------
--------------------------------------------------
--------------------------------------------------
--------------------------------------------------
--------------------------------------------------
--------------------------------------------------
--------------------------------------------------
--------------------------------------------------
--------------------------------------------------
--------------------------------------------------
--------------------------------------------------
--------------------------------------------------
--------------------------------------------------
--------------------------------------------------
--------------------------------------------------
--------------------------------------------------
--------------------------------------------------
--------------------------------------------------
--------------------------------------------------
--
>Ursus maritimus
----MK----------------TLILLL----------------YLL---
--------G-----------------------------------------
---------------STRS-------------------------------
--------------------------------------------------
--------------------------------------------------
--------------------------------------------------
--------------------------------------------------
--------------------------------------------------
--------------------------------------------------
--------------------------------------------------
------------------------------------------------L-
P-------------------------------------------------
----------TQ--LNPAL--GL---PPT---KPAPHQAT--LLNQQQPN
--------------------------------QVFPSLSL----------
------IPLTQMFTLGSDLQ--------------LLN--PAA-GMAPGTQ
TLPL--SLGGLNAQQQLQ-PQ-----------------------------
--------------------------------------------------
--------------------------------------------------
-----------------------------------MLPVIVAHLGTHG--
-------------AILSSEEL--------PVAPQIFTGLLF-QPLFPGAI
-LPTSPAN------PDAQ----NGIL--------PAGQA------GASPA
IQGTPE-------GFSPTPSD--TDDDFGA-TAP-AGIQRGVHTTQETTA
------------GPPN-----------------------------G-KF-
--------------------------------------------------
--------------------------------------------------
--------------------------------------------------
--------------------------------------------------
--------------------------------------------------
--------------------------------------------------
--------------------------------------------------
--------------------------------------------------
--------------------------------------------------
--------------------------------------------------
--------------------------------------------------
--------------------------------------------------
--------------------------------------------------
--------------------------------------------------
--------------------------------------------------
--------------------------------------------------
--------------------------------------------------
--------------------------------------------------
--------------------------------------------------
--------------------------------------------------
-SEPGKCLRKVICRVETEFFLLS---------------------------
--------------------------------------------------
--
>Peromyscus maniculatus bairdii
----MK----------------TTILLF----------------CLL---
--------G-----------------------------------------
---------------STQS-------------------------------
--------------------------------------------------
--------------------------------------------------
--------------------------------------------------
--------------------------------------------------
--------------------------------------------------
--------------------------------------------------
--------------------------------------------------
------------------------------------------------L-
P-------------------------------------------------
----------KQ--IRPTL--GF---PPT----TSPDQGT--RLTQEQAN
--------------------------------QVFPSISL----------
------IPLAQLLTLGSDLQ--------------LLN--PAT-GPAHGTQ
TFPF--PLGPLNRPQQLQ-PQ-----------------------------
--------------------------------------------------
--------------------------------------------------
-----------------------------------MLPIIVAPLGAQG--
-------------ALLSSEEL--------PLASQIFTGLLIHHPLFPGGI
-LPSSQTG----AKPDAQ----TGVL--------PTRQA------GASPA
VQGTTQ-------SQVTTPGVT-DDDDYET-STP-AGMRRGTHTTEGTTL
------------DPPN-----------------------------SKLS-
--------------------------------------------------
--------------------------------------------------
--------------------------------------------------
--------------------------------------------------
--------------------------------------------------
--------------------------------------------------
--------------------------------------------------
--------------------------------------------------
--------------------------------------------------
--------------------------------------------------
--------------------------------------------------
--------------------------------------------------
--------------------------------------------------
--------------------------------------------------
--------------------------------------------------
--------------------------------------------------
--------------------------------------------------
--------------------------------------------------
--------------------------------------------------
--------------------------------------------------
--QLTPCSSPGRSSAEWQRGVLCLCTDKNRPQ------------------
--------------------------------------------------
--
>Microtus ochrogaster
----MK----------------TTILLF----------------CLL---
--------G-----------------------------------------
---------------SAQS-------------------------------
--------------------------------------------------
--------------------------------------------------
--------------------------------------------------
--------------------------------------------------
--------------------------------------------------
--------------------------------------------------
--------------------------------------------------
------------------------------------------------L-
P-------------------------------------------------
----------KQ--INPAL--GL---PPT----KTPDQVA--LLSQQQPN
--------------------------------QIFPSISL----------
------IPLAQLLTWNSDLQ--------------LLN--PAT-GLAHGAQ
TLPF--TLGPLSRSQQLQ-PQ-----------------------------
--------------------------------------------------
--------------------------------------------------
-----------------------------------MLPIIVTQLGAQG--
-------------TFLSSEEL--------PLASQIFTGLLI-HPLFPGGI
-LPSSQTG----AKPDAQ----NGVL--------PTRQA------GTSPA
TQGPTQ-------GHVTTPAVT-DDDDYEM-STA-AGMRRGTHTTDGTTT
------------DPPN-----------------------------S-KL-
--------------------------------------------------
--------------------------------------------------
--------------------------------------------------
--------------------------------------------------
--------------------------------------------------
--------------------------------------------------
--------------------------------------------------
--------------------------------------------------
--------------------------------------------------
--------------------------------------------------
--------------------------------------------------
--------------------------------------------------
--------------------------------------------------
--------------------------------------------------
--------------------------------------------------
--------------------------------------------------
--------------------------------------------------
--------------------------------------------------
--------------------------------------------------
--------------------------------------------------
--------SLLIPCSSP---------------------------------
--------------------------------------------------
--
>Protobothrops mucrosquamatus
----MK----------------IIILLL----------------SLL---
--------G-----------------------------------------
---------------LTFS-------------------------------
--------------------------------------------------
--------------------------------------------------
--------------------------------------------------
--------------------------------------------------
--------------------------------------------------
--------------------------------------------------
--------------------------------------------------
------------------------------------------------I-
P---------------------------INHFGRILATSSSKEILRLLQR
YIAIGNTP--QQ--AQPPQRAVL---PPA---KLVPDPS---LPGNQPPN
--------------------------------VNFPVISL----------
-------PQNQMFPI--DMN--------------YLS--TLL-GILSTMQ
TLPI--VGGGMTVPQQLPPGQA----------------------------
--------------------------------------------------
--------------------------------------------------
-----------------------------------MLPIIVTQMGPQG--
-------------AVLSSEEM---------SPSQFFTGLLL--PGMQGAM
-FPSGQAE----PPPEGQ----DGFL--------PVGQA------NPEGT
AAGIQK--------VFPTATDGLSEIPGELYPTP-SGFRQPDAGTSDMFV
------------EPTA-----------------------------D-IN-
--------------------------------------------------
--------------------------------------------------
--------------------------------------------------
--------------------------------------------------
--------------------------------------------------
--------------------------------------------------
--------------------------------------------------
--------------------------------------------------
--------------------------------------------------
--------------------------------------------------
--------------------------------------------------
--------------------------------------------------
--------------------------------------------------
--------------------------------------------------
--------------------------------------------------
--------------------------------------------------
--------------------------------------------------
--------------------------------------------------
--------------------------------------------------
------------------------------------------------ME
PSELREPPTSLVKFDMGNMQSPHNLSQSPVRGDSPIPMNTVASKPLNVP-
--------------------------------------------------
--
>Equus przewalskii
----MK----------------TVILLF----------------CLL---
--------G-----------------------------------------
---------------STLS-------------------------------
--------------------------------------------------
--------------------------------------------------
--------------------------------------------------
--------------------------------------------------
--------------------------------------------------
--------------------------------------------------
--------------------------------------------------
------------------------------------------------L-
P-------------------------------------------------
----------MQ---FPAL--GL---PPT---KPVPDQAT--QLNQQQPN
--------------------------------QVFPSLNL----------
------IPLTQMLKLGSDLQ--------------LLN--PAA-GVAPGAQ
TLPL--TLGGLKAQQQLQ-SQ-----------------------------
--------------------------------------------------
--------------------------------------------------
-----------------------------------MLPIFVAQFGAQG--
-------------TILSSEEL--------PAAPQIFAGLIF-QPLFPGGI
-LPTSQAT------PDVQ----NGIL--------PAGQG------GVKPA
IQGTSE-------SPLPTTSD--TDDDFGG-TTP-AGIQRGMRTTEETIT
------------KSPN-----------------------------G-IQ-
--------------------------------------------------
--------------------------------------------------
--------------------------------------------------
--------------------------------------------------
--------------------------------------------------
--------------------------------------------------
--------------------------------------------------
--------------------------------------------------
--------------------------------------------------
--------------------------------------------------
--------------------------------------------------
--------------------------------------------------
--------------------------------------------------
--------------------------------------------------
--------------------------------------------------
--------------------------------------------------
--------------------------------------------------
--------------------------------------------------
--------------------------------------------------
--------------------------------------------------
--------------------------------------------------
--------------------------------------------------
--
>Pseudonaja textilis
----MK----------------IIILLL----------------SLL---
--------G-----------------------------------------
---------------LTFS-------------------------------
--------------------------------------------------
--------------------------------------------------
--------------------------------------------------
--------------------------------------------------
--------------------------------------------------
--------------------------------------------------
--------------------------------------------------
------------------------------------------------T-
P---------------------------INHIGGILATSSSKEILRLLHR
YIAIGNTPQQAQ--SRQRA--VL---PPA---KLVPDLN---LPVNQPPN
--------------------------------VNFPVLSL----------
-------PQNQVFPI--DMN--------------YLS------SLLGILS
TLPI--VGGGMTVPQQLPPGQA----------------------------
--------------------------------------------------
--------------------------------------------------
-----------------------------------MLPIIVTQMGPQG--
-------------AVLSSEEM---------SPSQFFTGLLI--PGMQGAM
-FPSGQAE----PPPEAQ----DGFL--------PVGQA------NPEGT
AAGIQK--------VFPTTTDGLNEIPGELYPTP-SAFRQPDTGTSGLFV
------------EPTP-----------------------------D-IN-
--------------------------------------------------
--------------------------------------------------
--------------------------------------------------
--------------------------------------------------
--------------------------------------------------
--------------------------------------------------
--------------------------------------------------
--------------------------------------------------
--------------------------------------------------
--------------------------------------------------
--------------------------------------------------
--------------------------------------------------
--------------------------------------------------
--------------------------------------------------
--------------------------------------------------
--------------------------------------------------
--------------------------------------------------
--------------------------------------------------
--------------------------------------------------
------------------------------------------------ME
PSELREPPTSLVKFDMSNTQSPHNLSQQLVRGDRHIPINTVASKPLNLP-
--------------------------------------------------
--
>Puma concolor
----MK----------------TMILLL----------------YLL---
--------G-----------------------------------------
---------------STQS-------------------------------
--------------------------------------------------
--------------------------------------------------
--------------------------------------------------
--------------------------------------------------
--------------------------------------------------
--------------------------------------------------
--------------------------------------------------
------------------------------------------------L-
P-------------------------------------------------
----------TQ--LNPAL--GL----PT---KLALDQAT--LLNQQQLN
--------------------------------QVFPSLSL----------
------IPLTQMITLGADLQ--------------LLN--PPA-GLAPGTQ
TLPL--TLGGLNTQQPLQ-AQ-----------------------------
--------------------------------------------------
--------------------------------------------------
-----------------------------------MLPVIVAHLGAQG--
-------------TILSSEEL--------PMAPQIFTGLIF-QPLFPGSI
-LPNSQAN------PDAQ----NGIL--------PAGQA------GMNPA
IQGTSE-------GFSPTPSD--TDDDFEV-TAP-AGIRRGMHTTQETTT
------------GPPN-----------------------------GKYS-
--------------------------------------------------
--------------------------------------------------
--------------------------------------------------
--------------------------------------------------
--------------------------------------------------
--------------------------------------------------
--------------------------------------------------
--------------------------------------------------
--------------------------------------------------
--------------------------------------------------
--------------------------------------------------
--------------------------------------------------
--------------------------------------------------
--------------------------------------------------
--------------------------------------------------
--------------------------------------------------
--------------------------------------------------
--------------------------------------------------
--------------------------------------------------
--------------------------------------------------
--EPGKCLVKVICRVGAELSCLDKYGS-----------------------
--------------------------------------------------
--
>Pan paniscus
----MR----------------STILLF----------------CLL---
--------G-----------------------------------------
---------------STRS-------------------------------
--------------------------------------------------
--------------------------------------------------
--------------------------------------------------
--------------------------------------------------
--------------------------------------------------
--------------------------------------------------
--------------------------------------------------
------------------------------------------------L-
P-------------------------------------------------
-----------Q--LKPAL--GL---PPT---KLAPDQGT--LPNQQQSN
--------------------------------QVFPSLSL----------
------IPLTQMLTLGPDLH--------------LLN--PAA-GMTPGTQ
THPL--TLGGLNVQQQLH-PH-----------------------------
--------------------------------------------------
--------------------------------------------------
-----------------------------------VLPIFVTQLGAQG--
-------------TILSSEEL-----------PQIFTSLII-HSLFPGGI
-LPTSQAG----ANPDVR----DGSL--------PAGGA------GVNPA
TQGTPA-------GRLPTPSG--TDDDFAV-TTP-ADIQRSTRAIEEATT
------------ESAN-----------------------------G-IQ-
--------------------------------------------------
--------------------------------------------------
--------------------------------------------------
--------------------------------------------------
--------------------------------------------------
--------------------------------------------------
--------------------------------------------------
--------------------------------------------------
--------------------------------------------------
--------------------------------------------------
--------------------------------------------------
--------------------------------------------------
--------------------------------------------------
--------------------------------------------------
--------------------------------------------------
--------------------------------------------------
--------------------------------------------------
--------------------------------------------------
--------------------------------------------------
--------------------------------------------------
--------------------------------------------------
--------------------------------------------------
--
>Oryctolagus cuniculus
----MK----------------TAILLF----------------CLL---
--------G-----------------------------------------
---------------STQS-------------------------------
--------------------------------------------------
--------------------------------------------------
--------------------------------------------------
--------------------------------------------------
--------------------------------------------------
--------------------------------------------------
--------------------------------------------------
------------------------------------------------L-
P-------------------------------------------------
-----------Q--LNPAL--EL---PPT---KQAPDQET--PLNQQQPT
--------------------------------QVFPSLSL----------
------IPLTQMLTL--------------------LN--PAA-GMAPGAQ
TLPL--TLEKLDGQQQLQ-PQ-----------------------------
--------------------------------------------------
--------------------------------------------------
-----------------------------------ILPIIVAQLGTQG--
-------------TILSSEEV--------PAAPHIFTGLLL-HPLF----
---TSQTA----ANADSQ----DEVL--------PTGQA------GVNPA
IRATP------------------ADDDIGV-TTP-AGIQRSTPVTEETTS
------------ESPK-----------------------------GNHY-
--------------------------------------------------
--------------------------------------------------
--------------------------------------------------
--------------------------------------------------
--------------------------------------------------
--------------------------------------------------
--------------------------------------------------
--------------------------------------------------
--------------------------------------------------
--------------------------------------------------
--------------------------------------------------
--------------------------------------------------
--------------------------------------------------
--------------------------------------------------
--------------------------------------------------
--------------------------------------------------
--------------------------------------------------
--------------------------------------------------
--------------------------------------------------
--------------------------------------------------
-----PCQTCLVWKKLPRCYRADSDQDIV---------------------
--------------------------------------------------
--
>Vulpes vulpes
----MK----------------TMILLL----------------YLL---
--------G-----------------------------------------
---------------STQS-------------------------------
--------------------------------------------------
--------------------------------------------------
--------------------------------------------------
--------------------------------------------------
--------------------------------------------------
--------------------------------------------------
--------------------------------------------------
------------------------------------------------L-
P-------------------------------------------------
----------AQ--LNPAL--GL---PPT---KLTPHQAT--LLNQQQPN
--------------------------------QVFPSLSL----------
------IPLTQMFTLASDLQ--------------LLN--PAA-GMASGTQ
TLPL--SLGVLNTQQQLQ-PQ-----------------------------
--------------------------------------------------
--------------------------------------------------
-----------------------------------MLPVIVAHLGAHG--
-------------AILSSEEL--------PGSPQIFTGLIF-QPLFPGAI
-LPTSPAN------PDAQ----NGIL--------PAGQA------GGNPA
IQGTPE-------SFSTTPSD--TDDDFGV-TAP-AGIQRGTQTTQETTS
------------GPPN-----------------------------G-KF-
--------------------------------------------------
--------------------------------------------------
--------------------------------------------------
--------------------------------------------------
--------------------------------------------------
--------------------------------------------------
--------------------------------------------------
--------------------------------------------------
--------------------------------------------------
--------------------------------------------------
--------------------------------------------------
--------------------------------------------------
--------------------------------------------------
--------------------------------------------------
--------------------------------------------------
--------------------------------------------------
--------------------------------------------------
--------------------------------------------------
--------------------------------------------------
--------------------------------------------------
-SEPGKCCRSHRRVGTGFFVLP----------------------------
--------------------------------------------------
--
>Macaca mulatta
----MK----------------TMILLF----------------CLL---
--------G-----------------------------------------
---------------STQS-------------------------------
--------------------------------------------------
--------------------------------------------------
--------------------------------------------------
--------------------------------------------------
--------------------------------------------------
--------------------------------------------------
--------------------------------------------------
------------------------------------------------L-
P-------------------------------------------------
-----------Q--LKPAL--GL---PPT---KLAPDQGT--LPNQQQSN
--------------------------------QVFPSLSL----------
------IPLTQMLTLGPDLH--------------LLN--PAA-GMTPGTQ
AHPL--TLGVLNLPQQLQ-PH-----------------------------
--------------------------------------------------
--------------------------------------------------
-----------------------------------MLPIFVTQLGAQG--
-------------TILSSEEL-----------PQIFTSLII-HSLFPGGI
-LPTSQAG----ANPDVQ----DGSL--------PAGQA------GVNPA
IQGTPA-------GRLPTPSG--TDDDFAV-TTP-AGIQRSTHATEETTT
---------------------------------------------E----
--------------------------------------------------
--------------------------------------------------
--------------------------------------------------
--------------------------------------------------
--------------------------------------------------
--------------------------------------------------
--------------------------------------------------
--------------------------------------------------
--------------------------------------------------
--------------------------------------------------
--------------------------------------------------
--------------------------------------------------
--------------------------------------------------
--------------------------------------------------
--------------------------------------------------
--------------------------------------------------
--------------------------------------------------
--------------------------------------------------
--------------------------------------------------
--------------------------------------------------
--------------------------------------------------
--------------------------------------------------
--
>Mus caroli
----MK----------------TMILLL----------------CLL---
--------G-----------------------------------------
---------------SAQS-------------------------------
--------------------------------------------------
--------------------------------------------------
--------------------------------------------------
--------------------------------------------------
--------------------------------------------------
--------------------------------------------------
--------------------------------------------------
------------------------------------------------L-
P-------------------------------------------------
----------KQ--LNPAL--GG---PAT---KPTPGQVT--PLPQQQPN
--------------------------------QVFPSISL----------
------IPLTQLLTLGSDLP--------------LFN--PAA-G-PHGAH
TLPF--TLGPLNGQQQLQ-PQ-----------------------------
--------------------------------------------------
--------------------------------------------------
-----------------------------------MLPIIVAQLGAQG--
-------------TLLSSEEL--------PLASQIFTGLLI-HPLFPGAI
-PPSGQAG----AKPDVQ----NGVL--------PTRQA------GANAV
NQGTTP-------AHVTTPGVT-DDDDYEM-STP-AGLRRATHTTEGTTI
------------DPPN-----------------------------R-TQ-
--------------------------------------------------
--------------------------------------------------
--------------------------------------------------
--------------------------------------------------
--------------------------------------------------
--------------------------------------------------
--------------------------------------------------
--------------------------------------------------
--------------------------------------------------
--------------------------------------------------
--------------------------------------------------
--------------------------------------------------
--------------------------------------------------
--------------------------------------------------
--------------------------------------------------
--------------------------------------------------
--------------------------------------------------
--------------------------------------------------
--------------------------------------------------
--------------------------------------------------
--------------------------------------------------
--------------------------------------------------
--
>Oryx dammah
----MK----------------AAILLF----------------CLL---
--------G-----------------------------------------
---------------STLS-------------------------------
--------------------------------------------------
--------------------------------------------------
--------------------------------------------------
--------------------------------------------------
--------------------------------------------------
--------------------------------------------------
--------------------------------------------------
------------------------------------------------L-
P-------------------------------------------------
----------MQ--LNPAL--VL---PPT---KLVPDQAT--VLNPQQPS
--------------------------------QVFSSLSL----------
------IPLTHMLTLGSDLQ--------------LLN--PAA-GMPSGTQ
TLPL--ALGGLKVQQQLQ-PQ-----------------------------
--------------------------------------------------
--------------------------------------------------
-----------------------------------MLPVIVAHFGAQG--
-------------TILSSEEL--------QGTSQILTGLIF-HPLFPGAI
-LPTIQAN------PDAQ----NGIL--------PAGQA------GANPA
TQGTPE-------DPFSTPSG--TDDDFAA-TTP-AGIQRGRQTTEETPT
------------GSPK-----------------------------G-IQ-
--------------------------------------------------
--------------------------------------------------
--------------------------------------------------
--------------------------------------------------
--------------------------------------------------
--------------------------------------------------
--------------------------------------------------
--------------------------------------------------
--------------------------------------------------
--------------------------------------------------
--------------------------------------------------
--------------------------------------------------
--------------------------------------------------
--------------------------------------------------
--------------------------------------------------
--------------------------------------------------
--------------------------------------------------
--------------------------------------------------
--------------------------------------------------
--------------------------------------------------
--------------------------------------------------
--------------------------------------------------
--
>Ovis aries
----MK----------------AAILLF----------------CLL---
--------G-----------------------------------------
---------------STLS-------------------------------
--------------------------------------------------
--------------------------------------------------
--------------------------------------------------
--------------------------------------------------
--------------------------------------------------
--------------------------------------------------
--------------------------------------------------
------------------------------------------------L-
P-------------------------------------------------
----------MQ--LNPAL--VL---PPT---KLVPDQAT--LLNPQQPS
--------------------------------QVFSSLSL----------
------IPLTHMLTLGSDLQ--------------LLN--PAA-GMPSGTQ
TLPL--ALGGLKVQQQLQ-PQ-----------------------------
--------------------------------------------------
--------------------------------------------------
-----------------------------------MLPVIVAHFGAQG--
-------------TILSSEEL--------QGTSQILTGLIF-HPLFPGAI
-LPTSQAN------PDAQ----NGIL--------PAGQA------GANPA
TQGTPE-------DPFSTPSG--TDDDFAA-TTP-AGIQRGRQTTEEAPT
------------GSPK-----------------------------GRFS-
--------------------------------------------------
--------------------------------------------------
--------------------------------------------------
--------------------------------------------------
--------------------------------------------------
--------------------------------------------------
--------------------------------------------------
--------------------------------------------------
--------------------------------------------------
--------------------------------------------------
--------------------------------------------------
--------------------------------------------------
--------------------------------------------------
--------------------------------------------------
--------------------------------------------------
--------------------------------------------------
--------------------------------------------------
--------------------------------------------------
--------------------------------------------------
------------------------------------------------KP
GRHPRAMRVICGVREKGSLSCLDKYRS-----------------------
--------------------------------------------------
--
>Mus pahari
----MK----------------TMILLL----------------CLL---
--------G-----------------------------------------
---------------SAQS-------------------------------
--------------------------------------------------
--------------------------------------------------
--------------------------------------------------
--------------------------------------------------
--------------------------------------------------
--------------------------------------------------
--------------------------------------------------
------------------------------------------------L-
P-------------------------------------------------
----------KQ--LNPAL--GV---PAT---KPTPGQVT--PLPQQQPN
--------------------------------QVFPSISL----------
------IPLTQLLTLGSELP--------------LFN--PAA--VPHGTQ
TLPF--TLGPLNGQQQLQ-PQ-----------------------------
--------------------------------------------------
--------------------------------------------------
-----------------------------------MLPIIVAQLGAQG--
-------------TLLSSEEL--------PLASQIFTGLLI-HPLFPGAI
-PPSGQAG----AKPDVQ----NGVL--------PTRQA------GANAA
NQGTTP-------GHVTTPGVT-DDDDYEM-STP-AGLRRATHTTEGTTI
------------DPPN-----------------------------R-TQ-
--------------------------------------------------
--------------------------------------------------
--------------------------------------------------
--------------------------------------------------
--------------------------------------------------
--------------------------------------------------
--------------------------------------------------
--------------------------------------------------
--------------------------------------------------
--------------------------------------------------
--------------------------------------------------
--------------------------------------------------
--------------------------------------------------
--------------------------------------------------
--------------------------------------------------
--------------------------------------------------
--------------------------------------------------
--------------------------------------------------
--------------------------------------------------
--------------------------------------------------
--------------------------------------------------
--------------------------------------------------
--
>Hylobates moloch
----MK----------------TTMLLF----------------CLL---
--------G-----------------------------------------
---------------STRS-------------------------------
--------------------------------------------------
--------------------------------------------------
--------------------------------------------------
--------------------------------------------------
--------------------------------------------------
--------------------------------------------------
--------------------------------------------------
------------------------------------------------L-
P-------------------------------------------------
-----------Q--LKPAL--GL---PPT---KLAPDQGT--LPNQQQSN
--------------------------------QVFPSLSL----------
------IPLTQMLTLGPDLH--------------LLN--PAA-GMTPGTQ
THPL--TLGGLNIQQQLH-PH-----------------------------
--------------------------------------------------
--------------------------------------------------
-----------------------------------ILPIFVTQLGAQG--
-------------TILSSEEL-----------PQIFTSLII-HSLFPGGI
-LPTSQAG----ANPDVQ----DGSL--------PAGGA------GVNPA
IQGTPA-------GHLPTPSG--TDDDFAV-TTP-AGIQRNTHAIEETTT
------------ESAN-----------------------------G-IQ-
--------------------------------------------------
--------------------------------------------------
--------------------------------------------------
--------------------------------------------------
--------------------------------------------------
--------------------------------------------------
--------------------------------------------------
--------------------------------------------------
--------------------------------------------------
--------------------------------------------------
--------------------------------------------------
--------------------------------------------------
--------------------------------------------------
--------------------------------------------------
--------------------------------------------------
--------------------------------------------------
--------------------------------------------------
--------------------------------------------------
--------------------------------------------------
--------------------------------------------------
--------------------------------------------------
--------------------------------------------------
--
>Echinops telfairi
----MK----------------TIILLF----------------CLL---
--------G-----------------------------------------
---------------STQS-------------------------------
--------------------------------------------------
--------------------------------------------------
--------------------------------------------------
--------------------------------------------------
--------------------------------------------------
--------------------------------------------------
--------------------------------------------------
------------------------------------------------L-
P-------------------------------------------------
--------------------------------------------------
---------------------------------VFPSLSL----------
------IPLTQMLALGSDLQ--------------MLN--TAT-GVGPGTQ
TLPV--NLGGVTVQQQLQ-PQ-----------------------------
--------------------------------------------------
--------------------------------------------------
-----------------------------------MLPIFVAQLGTQG--
-------------AILSSEEL--------PVAPQVYTGLLI-HPWFPGAF
-LPTSQAG----STPEGQ----DGAL--------PAGQA------AAHPA
IQGTPE-------GHLPTPSG--TDYLSGV-TAP-AGLQRDMHTTEEATT
DGLG--------SEPR-----------------------------QRID-
--------------------------------------------------
--------------------------------------------------
--------------------------------------------------
--------------------------------------------------
--------------------------------------------------
--------------------------------------------------
--------------------------------------------------
--------------------------------------------------
--------------------------------------------------
--------------------------------------------------
--------------------------------------------------
--------------------------------------------------
--------------------------------------------------
--------------------------------------------------
--------------------------------------------------
--------------------------------------------------
--------------------------------------------------
--------------------------------------------------
--------------------------------------------------
--------------------------------------------------
---------DDVLFHSRILEEPHIFLT-----------------------
--------------------------------------------------
--
>Otolemur garnettii
----MK----------------TMILLF----------------CLL---
--------G-----------------------------------------
---------------PAQS-------------------------------
--------------------------------------------------
--------------------------------------------------
--------------------------------------------------
--------------------------------------------------
--------------------------------------------------
--------------------------------------------------
--------------------------------------------------
------------------------------------------------L-
P-------------------------------------------------
-----------H--LSPTL--GL---QPT---KLAPDEAT--LPTQQQPN
--------------------------------QVLPSISL----------
------IPLTQMLTLGSDLR--------------LLS--PAA-GLAPGAQ
AHSP--SLGGLNA-QQLQ-PQ-----------------------------
--------------------------------------------------
--------------------------------------------------
-----------------------------------MLPIFVAQLGAQG--
-------------TILSSEEL--------PVAPQIFTGLII-HPLFPGGV
-LPASQAR----ANPDVQ----GGNL--------PA--------------
--GTPE-------GHLTTPR---DDDESGV-TPP-AGIRRGTSTAQDTTT
------------ELPN-----------------------------G-IQ-
--------------------------------------------------
--------------------------------------------------
--------------------------------------------------
--------------------------------------------------
--------------------------------------------------
--------------------------------------------------
--------------------------------------------------
--------------------------------------------------
--------------------------------------------------
--------------------------------------------------
--------------------------------------------------
--------------------------------------------------
--------------------------------------------------
--------------------------------------------------
--------------------------------------------------
--------------------------------------------------
--------------------------------------------------
--------------------------------------------------
--------------------------------------------------
--------------------------------------------------
--------------------------------------------------
--------------------------------------------------
--
>Mirounga leonina
----MK----------------AMILLL----------------YLL---
--------G-----------------------------------------
---------------STQS-------------------------------
--------------------------------------------------
--------------------------------------------------
--------------------------------------------------
--------------------------------------------------
--------------------------------------------------
--------------------------------------------------
--------------------------------------------------
------------------------------------------------L-
P-------------------------------------------------
----------TQ--LNPAL--GL---PPT---KPAPHQAT--LLNQQQPN
--------------------------------QIFPSLSL----------
------IPLTQMFALGSDLQ--------------LLN--PAA-GMAPGTQ
ALPL--NLGGLNTQQQLQ-PQ-----------------------------
--------------------------------------------------
--------------------------------------------------
-----------------------------------MLPVIVAHLGAHG--
-------------AILSSEEL--------PVAPQIFTGLLF-QPLFPGAI
-LPPSPAN------PDAR----NGIL--------PAGQA------GVNPA
IQGTPE-------GFSPTPSD--TDDDFGV-TAP-AGIQRGMHTTQETST
------------GPPN-----------------------------G-IQ-
--------------------------------------------------
--------------------------------------------------
--------------------------------------------------
--------------------------------------------------
--------------------------------------------------
--------------------------------------------------
--------------------------------------------------
--------------------------------------------------
--------------------------------------------------
--------------------------------------------------
--------------------------------------------------
--------------------------------------------------
--------------------------------------------------
--------------------------------------------------
--------------------------------------------------
--------------------------------------------------
--------------------------------------------------
--------------------------------------------------
--------------------------------------------------
--------------------------------------------------
--------------------------------------------------
--------------------------------------------------
--
>Onychomys torridus
----MK----------------TTILLF----------------CLL---
--------G-----------------------------------------
---------------STQS-------------------------------
--------------------------------------------------
--------------------------------------------------
--------------------------------------------------
--------------------------------------------------
--------------------------------------------------
--------------------------------------------------
--------------------------------------------------
------------------------------------------------L-
P-------------------------------------------------
----------KQ--IGPTL--GL---PPT----KSPDQVT--LLTQQQAN
--------------------------------QVFPSISL----------
------IPLAQLLTLGSDLQ--------------VLN--PAT-GPARGTQ
MLPF--PLGPLNRPQQLQ-PQ-----------------------------
--------------------------------------------------
--------------------------------------------------
-----------------------------------MLPIIVAPLGAQG--
-------------TLLSSEEL--------PLASQMFTGLLI-HPLFPGGI
-LPSSQTG----VKPDVQ----KGVL--------PTRQA------GASPA
VQGTTQ-------GQVTTPGVT-DDDDYET-STP-VGMRRGTHTTDGTTL
------------DPPN-----------------------------SKLS-
--------------------------------------------------
--------------------------------------------------
--------------------------------------------------
--------------------------------------------------
--------------------------------------------------
--------------------------------------------------
--------------------------------------------------
--------------------------------------------------
--------------------------------------------------
--------------------------------------------------
--------------------------------------------------
--------------------------------------------------
--------------------------------------------------
--------------------------------------------------
--------------------------------------------------
--------------------------------------------------
--------------------------------------------------
--------------------------------------------------
--------------------------------------------------
--------------------------------------------------
---MLITKKVICRVAERSSLPLH---------------------------
--------------------------------------------------
--
>Mastomys coucha
----MK----------------TMILLL----------------CLL---
--------G-----------------------------------------
---------------SAQS-------------------------------
--------------------------------------------------
--------------------------------------------------
--------------------------------------------------
--------------------------------------------------
--------------------------------------------------
--------------------------------------------------
--------------------------------------------------
------------------------------------------------L-
P-------------------------------------------------
----------KQ--LSPAL--GV---PAT---KPTPGQVT--PLPQQQPN
--------------------------------QVFPSINL----------
------IPLTQLLTLGSDLP--------------LFN--PAA--VSHGTQ
MLPF--TLGPLNGQQQLQ-PQ-----------------------------
--------------------------------------------------
--------------------------------------------------
-----------------------------------MLPIIVAQLGAQG--
-------------TLLSSEEL--------PLASQIFTGLLI-HPLFPGAI
-QPSSQAG----AKPDRQ----SGVL--------PTRQA------GASPA
NQRTTP-------GHVTTAGVT-DDDDYEM-STP-AGLRRATHTTDGTTI
------------DPPN-----------------------------R-TQ-
--------------------------------------------------
--------------------------------------------------
--------------------------------------------------
--------------------------------------------------
--------------------------------------------------
--------------------------------------------------
--------------------------------------------------
--------------------------------------------------
--------------------------------------------------
--------------------------------------------------
--------------------------------------------------
--------------------------------------------------
--------------------------------------------------
--------------------------------------------------
--------------------------------------------------
--------------------------------------------------
--------------------------------------------------
--------------------------------------------------
--------------------------------------------------
--------------------------------------------------
--------------------------------------------------
--------------------------------------------------
--
>Ceratotherium simum simum
----MK----------------TAILLF----------------CLL---
--------G-----------------------------------------
---------------STLS-------------------------------
--------------------------------------------------
--------------------------------------------------
--------------------------------------------------
--------------------------------------------------
--------------------------------------------------
--------------------------------------------------
--------------------------------------------------
------------------------------------------------L-
P-------------------------------------------------
----------MQ--LSPPL--GL---PPT---KLVPDQAT--LLNQQQPN
--------------------------------QVFPSLSL----------
------MPLTQMLTLGSDRQ--------------QLN--PAA-GVAPGAQ
TLP-----------QQLQ-PQ-----------------------------
--------------------------------------------------
--------------------------------------------------
-----------------------------------MLPVFVAQIGAQG--
-------------TILSSEEL--------PVARQIFTSLIF-QPLFPGAI
-LPTSQAN------PDVQ----NGIL--------PAGQG------GVKPA
IQGTSE-------SPFPTPSD--PDDDLGG-TTP-AGIQRGTHTTKETTT
------------RSPN-------------------------------VS-
--------------------------------------------------
--------------------------------------------------
--------------------------------------------------
--------------------------------------------------
--------------------------------------------------
--------------------------------------------------
--------------------------------------------------
--------------------------------------------------
--------------------------------------------------
--------------------------------------------------
--------------------------------------------------
--------------------------------------------------
--------------------------------------------------
--------------------------------------------------
--------------------------------------------------
--------------------------------------------------
--------------------------------------------------
--------------------------------------------------
--------------------------------------------------
--------------------------------------------------
LAGERSVNNQKVRSVRGSSWSQHLMVPRNYECGRSAPVVLNQGLVATSDK
VGTDPHGPHTTLNQMR----------------------------------
--
>Caiman crocodilus
----MK----------------TVILLL----------------CLL---
--------G-----------------------------------------
---------------TAFS-------------------------------
--------------------------------------------------
--------------------------------------------------
--------------------------------------------------
--------------------------------------------------
--------------------------------------------------
--------------------------------------------------
--------------------------------------------------
------------------------------------------------L-
P---------------------------VRQAGTFLPVSNSREILQLMRL
YSSLGNIPQQTQQQVNPGL--GL---PPA---QLLPDQTA---LLAQQAN
--------------------------------QVFPTLNF----------
------IPLTRVWPFGADIN--------------LVN--GAA-GGVPITQ
TLPT--GAGGANTPHLVPQQG-----------------------------
--------------------------------------------------
--------------------------------------------------
-----------------------------------VLPLILGQMGPQG--
-------------LGVSSEEM--------QTDAQILAGLIL---LGLQGF
-LQANQAS----INSEGP----DIVF--------PAGQT------GMN--
-QGAP--------GQLPSPEG--TADVSGA-TLP-AGIKKGSQTPESITE
AASGVY------TTPP-----------------------------GFRQ-
--------------------------------------------------
--------------------------------------------------
--------------------------------------------------
--------------------------------------------------
--------------------------------------------------
--------------------------------------------------
--------------------------------------------------
--------------------------------------------------
--------------------------------------------------
--------------------------------------------------
--------------------------------------------------
--------------------------------------------------
--------------------------------------------------
--------------------------------------------------
--------------------------------------------------
--------------------------------------------------
--------------------------------------------------
--------------------------------------------------
--------------------------------------------------
-----------------------------LDSEQVTDASFAEPAILLNME
ANEIQAPPTTDIGTGTINSINLQTQGYVNQIGVSPVRGDRALPLANRDVR
ALREYKSRSA----------------------------------------
--
>Physeter catodon
----MK----------------TMILLF----------------CLL---
--------G-----------------------------------------
---------------STLS-------------------------------
--------------------------------------------------
--------------------------------------------------
--------------------------------------------------
--------------------------------------------------
--------------------------------------------------
--------------------------------------------------
--------------------------------------------------
------------------------------------------------L-
P-------------------------------------------------
----------MQ--LNPAL--VL---PPT---KLVPDQAT--RLNQQQPN
--------------------------------QAFPSLSL----------
------IPLTQMLTLGSDLQ--------------LLN--PAA-GMAPGSQ
TLPL--TLGGLKVQQQLQ-PQ-----------------------------
--------------------------------------------------
--------------------------------------------------
-----------------------------------VLPVIVAHLGAQG--
-------------TILSSEEL--------PATPQILTGFIF-HPLFPGAI
-LPTSQAT------PDVQ----NGIL--------PAGQA------GANPA
IQGTPE-------GPFPTTSG--RDDNFAE-TTP-AGLQRGTHTTEETTT
------------GSPK-----------------------------DPNN-
--------------------------------------------------
--------------------------------------------------
--------------------------------------------------
--------------------------------------------------
--------------------------------------------------
--------------------------------------------------
--------------------------------------------------
--------------------------------------------------
--------------------------------------------------
--------------------------------------------------
--------------------------------------------------
--------------------------------------------------
--------------------------------------------------
--------------------------------------------------
--------------------------------------------------
--------------------------------------------------
--------------------------------------------------
--------------------------------------------------
--------------------------------------------------
--------------------------------------------------
IREPPYALTFDSSDVREYFYWATNAIGSIQKEDI----------------
--------------------------------------------------
--
>Condylura cristata
----MK----------------TTILLF----------------CLL---
--------G-----------------------------------------
---------------STQS-------------------------------
--------------------------------------------------
--------------------------------------------------
--------------------------------------------------
--------------------------------------------------
--------------------------------------------------
--------------------------------------------------
--------------------------------------------------
------------------------------------------------L-
P-------------------------------------------------
----------MQ--LNPVL--GL---PPT---KLVPDQAT--LLNQQQPT
--------------------------------QVFPSLSL----------
------IPLTQMLTLGSDLH--------------LLH--PTA-GITPGTQ
TLPL--TLGGLNAQQQLQ-PQ-----------------------------
--------------------------------------------------
--------------------------------------------------
-----------------------------------MLPVIVAQLGAQG--
-------------TILSSEEL--------PVSQHIFAGLIF-QPLFPGAI
-LPTSQAN------PDAQ----NGIL--------PAGQV------GINPA
IQGTPE-------GPFLTPSA--IDDDYGV-TTP-AGIQRGLHTTEETTT
------------GLPD-----------------------------G-IQ-
--------------------------------------------------
--------------------------------------------------
--------------------------------------------------
--------------------------------------------------
--------------------------------------------------
--------------------------------------------------
--------------------------------------------------
--------------------------------------------------
--------------------------------------------------
--------------------------------------------------
--------------------------------------------------
--------------------------------------------------
--------------------------------------------------
--------------------------------------------------
--------------------------------------------------
--------------------------------------------------
--------------------------------------------------
--------------------------------------------------
--------------------------------------------------
--------------------------------------------------
--------------------------------------------------
--------------------------------------------------
--
>Eumetopias jubatus
----MK----------------TMILLL----------------YLL---
--------G-----------------------------------------
---------------STQS-------------------------------
--------------------------------------------------
--------------------------------------------------
--------------------------------------------------
--------------------------------------------------
--------------------------------------------------
--------------------------------------------------
--------------------------------------------------
------------------------------------------------L-
P-------------------------------------------------
----------TQ--FNLAL--GL---PPT---KPAPHQAT--LLNQQQPN
--------------------------------QVFPSLSL----------
------IPLTQMFALGSDLQ--------------LLN--PAA-GMAPGTQ
TLPL--NLGGLNTQQQLQ-PQ-----------------------------
--------------------------------------------------
--------------------------------------------------
-----------------------------------MLPVIVAHLGAHG--
-------------AILSSEEL--------PVAPQIFTGLIF-QPLLPGAL
-LPPSPAN------PDAR----NGIL--------PAGQA------GVNPA
IQGTPE-------GFSPTPSD--TDDDFGV-TAP-AGIQRGMHTTRETST
------------GPPN-----------------------------G-KF-
--------------------------------------------------
--------------------------------------------------
--------------------------------------------------
--------------------------------------------------
--------------------------------------------------
--------------------------------------------------
--------------------------------------------------
--------------------------------------------------
--------------------------------------------------
--------------------------------------------------
--------------------------------------------------
--------------------------------------------------
--------------------------------------------------
--------------------------------------------------
--------------------------------------------------
--------------------------------------------------
--------------------------------------------------
--------------------------------------------------
--------------------------------------------------
--------------------------------------------------
-SEPGKCLRKVICRVETEFFVLP---------------------------
--------------------------------------------------
--
>Hyaena hyaena
----MK----------------TVILLL----------------YLL---
--------G-----------------------------------------
---------------STQS-------------------------------
--------------------------------------------------
--------------------------------------------------
--------------------------------------------------
--------------------------------------------------
--------------------------------------------------
--------------------------------------------------
--------------------------------------------------
------------------------------------------------L-
P-------------------------------------------------
----------TQ--LNLAS--GL---PPA---KLAPDQAT--LLTQQQLN
--------------------------------QIFPSLNL----------
------IPLTQMLTLGSDLQ--------------LLH--PSA-VLAPGTQ
TIPL--TLGGLNTQQQLQ-PQ-----------------------------
--------------------------------------------------
--------------------------------------------------
-----------------------------------MLPVIVAHLGAHG--
-------------AVLSSEEL--------PMAPQIFTGLIF-QPLFPGSI
-LPNSPAN------PDAQ----NGIL--------PAGQA------GVNPD
IQGTPE-------GFSPTPSD--KDDDFEV-TAP-AGIRRGLHTTQETTT
------------GPPN-----------------------------G-NQ-
--------------------------------------------------
--------------------------------------------------
--------------------------------------------------
--------------------------------------------------
--------------------------------------------------
--------------------------------------------------
--------------------------------------------------
--------------------------------------------------
--------------------------------------------------
--------------------------------------------------
--------------------------------------------------
--------------------------------------------------
--------------------------------------------------
--------------------------------------------------
--------------------------------------------------
--------------------------------------------------
--------------------------------------------------
--------------------------------------------------
--------------------------------------------------
--------------------------------------------------
--------------------------------------------------
--------------------------------------------------
--
>Sturnira hondurensis
----MK----------------TMILLV----------------FLL---
--------G-----------------------------------------
---------------STQA-------------------------------
--------------------------------------------------
--------------------------------------------------
--------------------------------------------------
--------------------------------------------------
--------------------------------------------------
--------------------------------------------------
--------------------------------------------------
------------------------------------------------L-
P-------------------------------------------------
----------MQ--LTPAL--GL---PPA---QLVPDQTT--LPNQQQPN
--------------------------------QVFHSLSL----------
------IPLTQMLTLGSDLQ--------------LLN--PPA-GMAPAAQ
TLPL--TLGALNVQQQLQ-PQ-----------------------------
--------------------------------------------------
--------------------------------------------------
-----------------------------------MLPLIVAQLGAQG--
-------------TILSSEEL--------PLGPHIFTGLIF-QPLLPGAI
-LPSSQAN------PDVQ----NRIL--------PAGQA------GVNPS
TQGTNS--------PFLTPSGTDTDDDFEV-TTP-AGIQRGVHVPEGTTT
------------GPPN-----------------------------G-IQ-
--------------------------------------------------
--------------------------------------------------
--------------------------------------------------
--------------------------------------------------
--------------------------------------------------
--------------------------------------------------
--------------------------------------------------
--------------------------------------------------
--------------------------------------------------
--------------------------------------------------
--------------------------------------------------
--------------------------------------------------
--------------------------------------------------
--------------------------------------------------
--------------------------------------------------
--------------------------------------------------
--------------------------------------------------
--------------------------------------------------
--------------------------------------------------
--------------------------------------------------
--------------------------------------------------
--------------------------------------------------
--
>Pongo abelii
----MK----------------TTILLF----------------CLL---
--------G-----------------------------------------
---------------STRS-------------------------------
--------------------------------------------------
--------------------------------------------------
--------------------------------------------------
--------------------------------------------------
--------------------------------------------------
--------------------------------------------------
--------------------------------------------------
------------------------------------------------L-
P-------------------------------------------------
-----------Q--LKPAL--GL---PPT---KRAPDQGT--LPNQQQSN
--------------------------------QVFPSLSL----------
------IPLTQMLTLGPDLH--------------LLN--PAA-GMTPGTQ
THPL--TLGGLNVQQQLH-PH-----------------------------
--------------------------------------------------
--------------------------------------------------
-----------------------------------MLPIFVTQLGAQG--
-------------TILSSEEL-----------PQIFTSLII-HSLFPGGI
-LPTSQAG----ANPDVQ----DGSL--------PGGGA------GVNPA
IQGTPA-------GRLPTPSG--TDDDFAV-TTP-AGIQRNTRAIEETNT
------------ESAN-----------------------------G-IQ-
--------------------------------------------------
--------------------------------------------------
--------------------------------------------------
--------------------------------------------------
--------------------------------------------------
--------------------------------------------------
--------------------------------------------------
--------------------------------------------------
--------------------------------------------------
--------------------------------------------------
--------------------------------------------------
--------------------------------------------------
--------------------------------------------------
--------------------------------------------------
--------------------------------------------------
--------------------------------------------------
--------------------------------------------------
--------------------------------------------------
--------------------------------------------------
--------------------------------------------------
--------------------------------------------------
--------------------------------------------------
--
>Galeopterus variegatus
----MK----------------TAILLF----------------CLL---
--------G-----------------------------------------
---------------STQS-------------------------------
--------------------------------------------------
--------------------------------------------------
--------------------------------------------------
--------------------------------------------------
--------------------------------------------------
--------------------------------------------------
--------------------------------------------------
------------------------------------------------L-
P-------------------------------------------------
-----------Q--LNPAL--GL---PPT---KVALNQAT--PLNQQQPN
--------------------------------QVFPSLSL----------
------IPLTQMLTLGSNLQ--------------LLH--PTA-GMTPGAQ
TLPL--TLGALNVQHHLQ-PQ-----------------------------
--------------------------------------------------
--------------------------------------------------
-----------------------------------MLPIFVAPLGAQG--
-------------TILSSEEL--------PVAQQIFTGLII-HPLYPGDL
-LPSSQAG----ANPDVQ----ARIP--------SAGQA------GANPA
FQRT-----------LPTPRG--TDDDFEV-ATP-AGIQRGLHTTEETTT
------------ESPN----------------------------------
--------------------------------------------------
--------------------------------------------------
--------------------------------------------------
--------------------------------------------------
--------------------------------------------------
--------------------------------------------------
--------------------------------------------------
--------------------------------------------------
--------------------------------------------------
--------------------------------------------------
--------------------------------------------------
--------------------------------------------------
--------------------------------------------------
--------------------------------------------------
--------------------------------------------------
--------------------------------------------------
--------------------------------------------------
--------------------------------------------------
--------------------------------------------------
--------------------------------------------------
----------DSANLNDIFMNHQGFHDQ----------------------
--------------------------------------------------
--
>Sarcophilus harrisii
----MK----------------TAVLLF----------------CLL---
--------G-----------------------------------------
---------------TIQS-------------------------------
--------------------------------------------------
--------------------------------------------------
--------------------------------------------------
--------------------------------------------------
--------------------------------------------------
--------------------------------------------------
--------------------------------------------------
------------------------------------------------L-
P----------------------------------------ILQLMRMYP
VQGFGQQQVQQQ--LHSGV--GL---PPT---NLVLDQPT--LLTPQQPS
--------------------------------QLFPPLSQ----------
------IPLSQIFSVGTDMP--------------LIN--PAT-GLVPNIQ
ILPM--TLADTNIAQQVS-PQQ----------------------------
--------------------------------------------------
--------------------------------------------------
-----------------------------------VLPVIVAQIGAPG--
-------------AFLSSEEL--------PMAPQIFTGLLI-QPFGTGAI
-LPTGQER----IDANTQ----DAAL--------PAGQT------GGNSA
IWGTPE-------GQLPTPSG--PDDVFEA-TNP-VGIQR----IEGSTT
------------EAPN-----------------------------GGFF-
--------------------------------------------------
--------------------------------------------------
--------------------------------------------------
--------------------------------------------------
--------------------------------------------------
--------------------------------------------------
--------------------------------------------------
--------------------------------------------------
--------------------------------------------------
--------------------------------------------------
--------------------------------------------------
--------------------------------------------------
--------------------------------------------------
--------------------------------------------------
--------------------------------------------------
--------------------------------------------------
--------------------------------------------------
--------------------------------------------------
--------------------------------------------------
------------------QTHKMSLGPKKTAEGSMRQKFLGDPSALANMN
PSNTRELPSSTSELTPTGGNLMIPLIAPQDPDSTTSPTILMLRGDTHLSI
--------------------------------------------------
--
>Thamnophis sirtalis
----MK----------------IIILLL----------------SLL---
--------G-----------------------------------------
---------------LTFS-------------------------------
--------------------------------------------------
--------------------------------------------------
--------------------------------------------------
--------------------------------------------------
--------------------------------------------------
--------------------------------------------------
--------------------------------------------------
------------------------------------------------I-
P---------------------------INHIGGILATSSSKEILRLLQR
YIAIGNTPQQAQ--SRQRA--VL---PPA---KLVPDPN---LPGNQPPN
--------------------------------MNFPVISL----------
-------PQNQVFPI--DMN--------------YLS--TLL-GILSTMQ
TLPI--VGGGMTVPQQLPPGQA----------------------------
--------------------------------------------------
--------------------------------------------------
-----------------------------------MLPIIVTQMGPQG--
-------------AVLSSEEM---------SPSQFFTGLLV--PGMQGAM
-FPSGQAE----PPPDGQ----DGFL--------PVGQA------NPEGT
AAGIQK--------VFPTATDGLSEIPGELYPTP-SGFRQPDAGTSGMFV
------------EPTA-----------------------------D-IN-
--------------------------------------------------
--------------------------------------------------
--------------------------------------------------
--------------------------------------------------
--------------------------------------------------
--------------------------------------------------
--------------------------------------------------
--------------------------------------------------
--------------------------------------------------
--------------------------------------------------
--------------------------------------------------
--------------------------------------------------
--------------------------------------------------
--------------------------------------------------
--------------------------------------------------
--------------------------------------------------
--------------------------------------------------
--------------------------------------------------
--------------------------------------------------
------------------------------------------------ME
PSELREPPTSLVKFDMGNMQSPHNLSQPLVRGDSHIPMNTAASKPLNVP-
--------------------------------------------------
--
>Ictidomys tridecemlineatus
----MK----------------TTILLF----------------CLL---
--------G-----------------------------------------
---------------STQS-------------------------------
--------------------------------------------------
--------------------------------------------------
--------------------------------------------------
--------------------------------------------------
--------------------------------------------------
--------------------------------------------------
--------------------------------------------------
------------------------------------------------L-
P-------------------------------------------------
----------KQ--FN--L--GL---APT---KPAPDQAS--QLNQQQPN
--------------------------------QVFSSLSL----------
------IPLTQLLTLGADLQ--------------LFN--PAI-GMAPGAQ
TLPL--TLGALNGQQQLQ-SQ-----------------------------
--------------------------------------------------
--------------------------------------------------
-----------------------------------MLPIIVAQLGAQG--
-------------TILSSEEL--------PLAPQIFTGLLI-HPLFPGGI
-QPTNQAG----ANPDAQ----DGVL--------PAGQT------GVNPT
NQGTPA-------SHLATPTGI-DDDEFGE-TTP-AGIRRGTQTTDETTT
------------ESPN-----------------------------RKFS-
--------------------------------------------------
--------------------------------------------------
--------------------------------------------------
--------------------------------------------------
--------------------------------------------------
--------------------------------------------------
--------------------------------------------------
--------------------------------------------------
--------------------------------------------------
--------------------------------------------------
--------------------------------------------------
--------------------------------------------------
--------------------------------------------------
--------------------------------------------------
--------------------------------------------------
--------------------------------------------------
--------------------------------------------------
--------------------------------------------------
--------------------------------------------------
--------------------------------------------------
--------------------HLGKCLQP----------------------
--------------------------------------------------
--
>Crotalus tigris
----MK----------------IIILLL----------------SLL---
--------G-----------------------------------------
---------------LTFS-------------------------------
--------------------------------------------------
--------------------------------------------------
--------------------------------------------------
--------------------------------------------------
--------------------------------------------------
--------------------------------------------------
--------------------------------------------------
------------------------------------------------I-
P---------------------------INHVGRILATSSSKEILRLLQR
YIAVGNTP--QQ--AQSRQRAVQ---PPA---KLVPDPS---LPGNQPPN
--------------------------------VNFPVFSP----------
-------PQNQVFPI--DMN--------------YLS--TLL-QILSTMQ
TLPI--FGGGMTVPQQLPPGQA----------------------------
--------------------------------------------------
--------------------------------------------------
-----------------------------------MLPIIVTQMGPQG--
-------------AVLSSEEM---------SPSQFFTGLLL--PGMQGAM
-FPSGQAE----PPPEGQ----DGLL--------PVGQA------NPEGT
AAGIQK--------VFPTATDGLSEIPGELYPTP-SGFRQPNAGTSDMFV
------------EPTA-----------------------------D-IN-
--------------------------------------------------
--------------------------------------------------
--------------------------------------------------
--------------------------------------------------
--------------------------------------------------
--------------------------------------------------
--------------------------------------------------
--------------------------------------------------
--------------------------------------------------
--------------------------------------------------
--------------------------------------------------
--------------------------------------------------
--------------------------------------------------
--------------------------------------------------
--------------------------------------------------
--------------------------------------------------
--------------------------------------------------
--------------------------------------------------
--------------------------------------------------
------------------------------------------------ME
PSELREPPTSLVKFDMGNMQSPHNLSQSPVRGDSPIPMNTVASKPLNVP-
--------------------------------------------------
--
>Xenopus tropicalis
---------------------MVMFLLL----------------CLL---
--------R-----------------------------------------
---------------ASLG-------------------------------
--------------------------------------------------
--------------------------------------------------
--------------------------------------------------
--------------------------------------------------
--------------------------------------------------
--------------------------------------------------
--------------------------------------------------
------------------------------------------------F-
P-------------------------------------------------
------MLHLMQ--MFNLL--GR-----------VPEQS-----------
--------------------------------QRIPHLFV----------
------APSQLVQLHGTQLR--------------YMH--PFQ--MSPIMF
AQLRQQALSGSDSEENVLPGVI----------------------------
--------------------------------------------------
--------------------------------------------------
-----------------------------------MIPLSAGLDENIA--
-------------TVHQAGVI-------------IDNSILQEQPVL----
-NPAGQHG----VSTAIQ----NKIL-PELPWVIPTQAA------QNDVS
VTGIIK---GSYTDPLPTNT---PDIDLNA-PEPTMSMGRDNDLTVNAHT
------------MGEE-----------------------------NWIL-
--------------------------------------------------
--------------------------------------------------
--------------------------------------------------
--------------------------------------------------
--------------------------------------------------
--------------------------------------------------
--------------------------------------------------
--------------------------------------------------
--------------------------------------------------
--------------------------------------------------
--------------------------------------------------
--------------------------------------------------
--------------------------------------------------
--------------------------------------------------
--------------------------------------------------
--------------------------------------------------
--------------------------------------------------
--------------------------------------------------
--------------------------------------------------
--------------------------------------------------
-----------CNSYVPDLCELHNIVRGDGYIPIKTPVYFKNGQIQGNRN
TESY----------------------------------------------
--
>Rhinatrema bivittatum
----MK----------------TVILLL----------------CLW---
--------G-----------------------------------------
---------------TSLS-------------------------------
--------------------------------------------------
--------------------------------------------------
--------------------------------------------------
--------------------------------------------------
--------------------------------------------------
--------------------------------------------------
--------------------------------------------------
------------------------------------------------M-
P--------------------------MPQAYRMLSASNSREMQIMQLYN
ALGNSAKQAQQQ--ISPGF--GL---PPA---QMVSDHTT--LQLQQQPH
QDLPVDPTFGNLPVISQLSLQPGFQ-------QLFPSINL----------
------VPLTRIMALGQDMQ--------------PGN--PSA-GLIP--I
THPL--TIGGMNAQSQMLPHQA----------------------------
--------------------------------------------------
--------------------------------------------------
-----------------------------------ILPIIVAQIGQQG--
-------------MAVSSEEM--------EITPQIFAGVLM-PPFAPG-L
-FPIGQTG----VNIDGQ----DAVISVGIDGDTPAGQT------GANTA
VLGTAA-------SPVPDGTLIHEQEMFGV-TVP-AGVRKS--VTEGNII
------------GAGN-----------------------------G-DR-
--------------------------------------------------
--------------------------------------------------
--------------------------------------------------
--------------------------------------------------
--------------------------------------------------
--------------------------------------------------
--------------------------------------------------
--------------------------------------------------
--------------------------------------------------
--------------------------------------------------
--------------------------------------------------
--------------------------------------------------
--------------------------------------------------
--------------------------------------------------
--------------------------------------------------
--------------------------------------------------
--------------------------------------------------
--------------------------------------------------
--------------------------------------------------
---------------------------------FPPYTTPP------TDS
VTDVIFVE--PTALAEMSLNEPKKVPFSELNVPLAPRNGKFINSNMSQGR
KLNAPVRGDDHLPLKAIAGKFLRFHKKRQA--------------------
--
>Piliocolobus tephrosceles
----MK----------------TTILLF----------------CLL---
--------G-----------------------------------------
---------------STQS-------------------------------
--------------------------------------------------
--------------------------------------------------
--------------------------------------------------
--------------------------------------------------
--------------------------------------------------
--------------------------------------------------
--------------------------------------------------
------------------------------------------------L-
P-------------------------------------------------
-----------Q--LKPAL--GL---PPT---KLALDQGT--LPNQQQSN
--------------------------------QVFPSLSL----------
------IPLTQMLTLGPDLH--------------LLN--PAA-GMTPGAQ
AHPL--TLGVLNLQQQLQ-PH-----------------------------
--------------------------------------------------
--------------------------------------------------
-----------------------------------MLPIFVTQVGAQG--
-------------TILSSEEL-----------PQIFTSLII-HSLFPGGI
-LPTSQAG----ANPDVQ----DGSL--------PAGQA------GVNPA
IQGTPA-------GRLPTPSG--TDDDFAV-TTP-AGIQRSTHATEETTT
------------ESPN-----------------------------G-IQ-
--------------------------------------------------
--------------------------------------------------
--------------------------------------------------
--------------------------------------------------
--------------------------------------------------
--------------------------------------------------
--------------------------------------------------
--------------------------------------------------
--------------------------------------------------
--------------------------------------------------
--------------------------------------------------
--------------------------------------------------
--------------------------------------------------
--------------------------------------------------
--------------------------------------------------
--------------------------------------------------
--------------------------------------------------
--------------------------------------------------
--------------------------------------------------
--------------------------------------------------
--------------------------------------------------
--------------------------------------------------
--
>Nannospalax galili
----MK----------------TTILLF----------------CLL---
--------G-----------------------------------------
---------------STQS-------------------------------
--------------------------------------------------
--------------------------------------------------
--------------------------------------------------
--------------------------------------------------
--------------------------------------------------
--------------------------------------------------
--------------------------------------------------
------------------------------------------------L-
P-------------------------------------------------
----------KQ--LSPAL--GL---PPT---KPTPNQVT--LQNQQQPS
--------------------------------QVFPSLNL----------
------IPLTQLLTLGSDLQ--------------LLS--PAT-GMAPGAQ
TIPL--TLGSLNGQQQLQ-PQ-----------------------------
--------------------------------------------------
--------------------------------------------------
-----------------------------------MLPIIVARLGAQG--
-------------TLLSSEEL--------PLAPQIFTGLLI-HPLFPGGI
-LPSSQAG----ANPGVQ----NGVL--------PTGQA------GANSA
IQGTTQ-------GHLPTPGV--TDDDYGM-STP-AGMRRGTHTPEETTT
------------ESPN-----------------------------DNEQ-
--------------------------------------------------
--------------------------------------------------
--------------------------------------------------
--------------------------------------------------
--------------------------------------------------
--------------------------------------------------
--------------------------------------------------
--------------------------------------------------
--------------------------------------------------
--------------------------------------------------
--------------------------------------------------
--------------------------------------------------
--------------------------------------------------
--------------------------------------------------
--------------------------------------------------
--------------------------------------------------
--------------------------------------------------
--------------------------------------------------
--------------------------------------------------
--------------------------------------------------
PVVHPDNRIVTQCEEEMSYQAMEQPKGNKFVLVNEIF-------------
--------------------------------------------------
--
>Ursus arctos horribilis
----MK----------------TLILLL----------------YLL---
--------G-----------------------------------------
---------------STRS-------------------------------
--------------------------------------------------
--------------------------------------------------
--------------------------------------------------
--------------------------------------------------
--------------------------------------------------
--------------------------------------------------
--------------------------------------------------
------------------------------------------------L-
P-------------------------------------------------
----------TQ--LNPAL--GL---PPT---KPAPHQAT--LLNQQQPN
--------------------------------QVFPSLSL----------
------IPLTQMFTLGSDLQ--------------LLN--PAA-GMAPGTQ
TLPL--SLGGLNAQQQLQ-PQ-----------------------------
--------------------------------------------------
--------------------------------------------------
-----------------------------------MLPVIVAHLGTHG--
-------------AILSSEEL--------PVAPQIFTGLLF-QPLFPGAI
-LPTSPAN------PDAQ----NGIL--------PAGQA------GASPA
IQGTPE-------GFSPTPSD--TDDDFGA-TAP-AGIQRGVHTTQETTA
------------GPPN-----------------------------G-KF-
--------------------------------------------------
--------------------------------------------------
--------------------------------------------------
--------------------------------------------------
--------------------------------------------------
--------------------------------------------------
--------------------------------------------------
--------------------------------------------------
--------------------------------------------------
--------------------------------------------------
--------------------------------------------------
--------------------------------------------------
--------------------------------------------------
--------------------------------------------------
--------------------------------------------------
--------------------------------------------------
--------------------------------------------------
--------------------------------------------------
--------------------------------------------------
--------------------------------------------------
-SEPGKCLRKVICRVETEFFLLS---------------------------
--------------------------------------------------
--
>Phocoena sinus
----MK----------------ARILLF----------------CLL---
--------G-----------------------------------------
---------------STLS-------------------------------
--------------------------------------------------
--------------------------------------------------
--------------------------------------------------
--------------------------------------------------
--------------------------------------------------
--------------------------------------------------
--------------------------------------------------
------------------------------------------------S-
P-------------------------------------------------
----------VS--LNPAL--VV---PPP---KLVPGQAT--LLNQQQPN
--------------------------------QVFPSLSL----------
------IPLTQTLTLGSDLQ--------------LLN--PAA-GIASGTQ
TLPL--TLGGLKVQQQLQ--Q-----------------------------
--------------------------------------------------
--------------------------------------------------
-----------------------------------VLPVIVAHLGPQG--
-------------AILSSEEL--------PVTPQILTGFIF-HPLFPGAI
-LPTSQAT------PEVQ----NGIL--------SAGQA------GANPA
IRGTSE-------GPFPTTSG--TDDDFSE-TTP-VGIQRGIHTTEETTT
------------GSPK-------------------------------VS-
--------------------------------------------------
--------------------------------------------------
--------------------------------------------------
--------------------------------------------------
--------------------------------------------------
--------------------------------------------------
--------------------------------------------------
--------------------------------------------------
--------------------------------------------------
--------------------------------------------------
--------------------------------------------------
--------------------------------------------------
--------------------------------------------------
--------------------------------------------------
--------------------------------------------------
--------------------------------------------------
--------------------------------------------------
--------------------------------------------------
--------------------------------------------------
-----------------------------------------------LAG
GRSMNNQKVYDAQRSGQSRHLMWILTPETKSVDTHP--------------
--------------------------------------------------
--
>Bubalus bubalis
----MK----------------AAILLF----------------CLL---
--------G-----------------------------------------
---------------STLS-------------------------------
--------------------------------------------------
--------------------------------------------------
--------------------------------------------------
--------------------------------------------------
--------------------------------------------------
--------------------------------------------------
--------------------------------------------------
------------------------------------------------L-
P-------------------------------------------------
----------MQ--LNPAL--VL---PPT---KLVPDQAT--LLNPQQPS
--------------------------------QVFSSLSL----------
------IPLTHMLTLGSDLQ--------------LLN--PAA-GMPSGTQ
TLPL--ALGGLKVQQQLQ-PQ-----------------------------
--------------------------------------------------
--------------------------------------------------
-----------------------------------MLPVIVAHFGAQG--
-------------TILSSEEL--------QGTSQILTGLIF-HPLFPGAI
-LPTSQAN------PDAQ----NGIL--------PAGQA------GANPA
SQGTPE-------DPFSTPSG--TDDDFAA-TTP-AGIQRGRPTTEETPT
------------GSPK-----------------------------G-IQ-
--------------------------------------------------
--------------------------------------------------
--------------------------------------------------
--------------------------------------------------
--------------------------------------------------
--------------------------------------------------
--------------------------------------------------
--------------------------------------------------
--------------------------------------------------
--------------------------------------------------
--------------------------------------------------
--------------------------------------------------
--------------------------------------------------
--------------------------------------------------
--------------------------------------------------
--------------------------------------------------
--------------------------------------------------
--------------------------------------------------
--------------------------------------------------
--------------------------------------------------
--------------------------------------------------
--------------------------------------------------
--
>Leptonychotes weddellii
----MK----------------AMILLL----------------YLL---
--------G-----------------------------------------
---------------STQS-------------------------------
--------------------------------------------------
--------------------------------------------------
--------------------------------------------------
--------------------------------------------------
--------------------------------------------------
--------------------------------------------------
--------------------------------------------------
------------------------------------------------L-
P-------------------------------------------------
----------TQ--LNPAL--GL---PPT---KPAPHQAT--LLNQQQPN
--------------------------------QVFPSLSL----------
------IPLTQMFALGSDLQ--------------LLN--PAA-GMAPGTQ
TLPL--NLRGLNTQQQLQ-PQ-----------------------------
--------------------------------------------------
--------------------------------------------------
-----------------------------------MLPVIVAYLGAHG--
-------------AILSSEEL--------PVAPQIFTGLLF-QPLFPGAI
-LPPSPAN------PDAR----NGIL--------PAGQA------GVNPA
IQGTPE-------GFSPTPSD--TDDDFGV-TAP-AGIQRGMHTTQETST
------------GPPN-----------------------------G--K-
--------------------------------------------------
--------------------------------------------------
--------------------------------------------------
--------------------------------------------------
--------------------------------------------------
--------------------------------------------------
--------------------------------------------------
--------------------------------------------------
--------------------------------------------------
--------------------------------------------------
--------------------------------------------------
--------------------------------------------------
--------------------------------------------------
--------------------------------------------------
--------------------------------------------------
--------------------------------------------------
--------------------------------------------------
--------------------------------------------------
--------------------------------------------------
--------------------------------------------------
FSEPGKCLRKVICRVETEFFILP---------------------------
--------------------------------------------------
--
>Erinaceus europaeus
----MK----------------TTFLLF----------------CLL---
--------G-----------------------------------------
---------------STHT-------------------------------
--------------------------------------------------
--------------------------------------------------
--------------------------------------------------
--------------------------------------------------
--------------------------------------------------
--------------------------------------------------
--------------------------------------------------
------------------------------------------------L-
P-----------------------------------------------IN
LCLLTYLSSQMQ--LNPAL--GL---PPS---KLVPDQAT--LLSQPQPN
--------------------------------QVFPSLNL----------
------IPLTQMLTLGSDLQ--------------LLN--PTA-GMTPGPQ
TLPL--TLGGLNVQQQLQ-PQ-----------------------------
--------------------------------------------------
--------------------------------------------------
-----------------------------------MLPIIVAQLGAQG--
-------------TILSSEEL--------PVASQIL-GLLF-QPLLPGSI
-LSTSKAN------PDTQ----NGIL--------PSGQV------GANPA
IQEDTE-------APFSTPSG--IDDDFGM-TTP-AGIQRGLQPTEETTT
------------GSPN-------------------------------VQ-
--------------------------------------------------
--------------------------------------------------
--------------------------------------------------
--------------------------------------------------
--------------------------------------------------
--------------------------------------------------
--------------------------------------------------
--------------------------------------------------
--------------------------------------------------
--------------------------------------------------
--------------------------------------------------
--------------------------------------------------
--------------------------------------------------
--------------------------------------------------
--------------------------------------------------
--------------------------------------------------
--------------------------------------------------
--------------------------------------------------
--------------------------------------------------
------------------------------------------------CP
KPGSLSSGEWGCSRDASEIKQLEQFDYTQVT-------------------
--------------------------------------------------
--
>Gorilla gorilla gorilla
----MR----------------STILLF----------------CLL---
--------G-----------------------------------------
---------------STRS-------------------------------
--------------------------------------------------
--------------------------------------------------
--------------------------------------------------
--------------------------------------------------
--------------------------------------------------
--------------------------------------------------
--------------------------------------------------
------------------------------------------------L-
P-------------------------------------------------
-----------Q--LKPAL--GL---PPT---KLAPDQGT--LPNQQQSN
--------------------------------QVFPSLSL----------
------IPLTQMLTLGPDLH--------------LLN--PAA-GMTPGTQ
THPL--TLGGLNVQQQLH-PH-----------------------------
--------------------------------------------------
--------------------------------------------------
-----------------------------------MLPIFVTQLGAQG--
-------------TILSSEEL-----------PQIFTSLII-HSLFPGGI
-LPTSQAG----ANPDVQ----DGSL--------PAGGA------GVNPA
IQGTPA-------GRLPTPSG--TDDDSAV-TTP-AGIQRSTRAIEETTI
------------ESAN-----------------------------G-IQ-
--------------------------------------------------
--------------------------------------------------
--------------------------------------------------
--------------------------------------------------
--------------------------------------------------
--------------------------------------------------
--------------------------------------------------
--------------------------------------------------
--------------------------------------------------
--------------------------------------------------
--------------------------------------------------
--------------------------------------------------
--------------------------------------------------
--------------------------------------------------
--------------------------------------------------
--------------------------------------------------
--------------------------------------------------
--------------------------------------------------
--------------------------------------------------
--------------------------------------------------
--------------------------------------------------
--------------------------------------------------
--
>Thamnophis elegans
MLGQPVEALQGHQELQGPEAQRDLLGLQ----------------GLL---
--------GLRGLLGLQVAQVLQDLQAPQVLQEAQALQVLQAPQALQAPQ
VLLVPQDPRVPQDPQDPQD-------------------------------
--------------------------------------------------
--------------------------------------------------
--------------------------------------------------
--------------------------------------------------
--------------------------------------------------
--------------------------------------------------
--------------------------------------------------
------------------------------------------------L-
PEAKPVLLTGDTEHASNTEVLEGVFINHIGGILATSSSKEVNNILRLLQR
YIAIGNTPQQAQ--SRQRA--VL---PPA---KLVPDPN---LPGNQPPN
--------------------------------MNFPVISL----------
-------PQNQVFPI--DMN--------------FLS--TLL-GILSTMQ
TLPI--VGGGMTVPQQLPPGQA----------------------------
--------------------------------------------------
--------------------------------------------------
-----------------------------------MLPIIVTQMGPQG--
-------------AVLSSEEM---------SPSQFFTGLLV--PGMQGAM
-FPSGQAE----PPPDGQ----DGFL--------PVGQA------NPEGT
AAGIQK--------VFPTATDGLSEIPGELYPTP-SGFRQPDAGTSGMFV
------------EPTA-----------------------------D-IN-
--------------------------------------------------
--------------------------------------------------
--------------------------------------------------
--------------------------------------------------
--------------------------------------------------
--------------------------------------------------
--------------------------------------------------
--------------------------------------------------
--------------------------------------------------
--------------------------------------------------
--------------------------------------------------
--------------------------------------------------
--------------------------------------------------
--------------------------------------------------
--------------------------------------------------
--------------------------------------------------
--------------------------------------------------
--------------------------------------------------
--------------------------------------------------
------------------------------------------------ME
PSELREPPTSLVKFDMGNMQSPHNLSQPLVRGDSHIPMNTAASKPLNVP-
--------------------------------------------------
--
>Peromyscus leucopus
----MK----------------TTILLF----------------CLL---
--------G-----------------------------------------
---------------STQS-------------------------------
--------------------------------------------------
--------------------------------------------------
--------------------------------------------------
--------------------------------------------------
--------------------------------------------------
--------------------------------------------------
--------------------------------------------------
------------------------------------------------L-
P-------------------------------------------------
----------KQ--IRPTL--GF---PAT----TSPDQGT--RLTQEQAN
--------------------------------QVFPSISL----------
------IPLAQLLTLGSDLQ--------------LLN--PAT-GPAHGTQ
TFPF--PLGPLNRPQQLQ-PQ-----------------------------
--------------------------------------------------
--------------------------------------------------
-----------------------------------MLPIIVAPLGAQG--
-------------ALLSSEEL--------PLASQIFTGLLIHHPLFPGGI
-LPSSQTG----AKPDAQ----TGVL--------PTRQA------GASPA
VQGTTQ-------GQVTTPGVT-DDDDYET-STP-AGMRRGTHTTEGTTL
------------DPPN-----------------------------S-KL-
--------------------------------------------------
--------------------------------------------------
--------------------------------------------------
--------------------------------------------------
--------------------------------------------------
--------------------------------------------------
--------------------------------------------------
--------------------------------------------------
--------------------------------------------------
--------------------------------------------------
--------------------------------------------------
--------------------------------------------------
--------------------------------------------------
--------------------------------------------------
--------------------------------------------------
--------------------------------------------------
--------------------------------------------------
--------------------------------------------------
--------------------------------------------------
-----------------------------------------------S--
---------QLTPCSSPGRSSAEWQRGVLCLCIDKNRPQ-----------
--------------------------------------------------
--
>Callithrix jacchus
----MK----------------TTILLF----------------CLL---
--------G-----------------------------------------
---------------STQS-------------------------------
--------------------------------------------------
--------------------------------------------------
--------------------------------------------------
--------------------------------------------------
--------------------------------------------------
--------------------------------------------------
--------------------------------------------------
------------------------------------------------L-
P-------------------------------------------------
-----------Q--LKPAL--GL---PPT---KLALDQAT--LLNQQQSN
--------------------------------QVFPSLSL----------
------IPLTQMLTLGQDLQ--------------LLN--PAA-GMTAGTQ
THPL--TLGGLNVQQQLQ-PH-----------------------------
--------------------------------------------------
--------------------------------------------------
-----------------------------------MLPIFVTHLGAQG--
-------------TILSSEEL--------PLAPQIFTGLII-HSLLPGGI
-LPTSQAG----ANPNVQ----DGRL--------PAGQA------GVNSA
IQGTPA-------GHLPIPSS--TDDDFAM-TTP-AGIQRSTHAMEETTT
------------ESPN-----------------------------G-IQ-
--------------------------------------------------
--------------------------------------------------
--------------------------------------------------
--------------------------------------------------
--------------------------------------------------
--------------------------------------------------
--------------------------------------------------
--------------------------------------------------
--------------------------------------------------
--------------------------------------------------
--------------------------------------------------
--------------------------------------------------
--------------------------------------------------
--------------------------------------------------
--------------------------------------------------
--------------------------------------------------
--------------------------------------------------
--------------------------------------------------
--------------------------------------------------
--------------------------------------------------
--------------------------------------------------
--------------------------------------------------
--
>Camelus ferus
----MK----------------TTILLF----------------CLL---
--------G-----------------------------------------
---------------STLS-------------------------------
--------------------------------------------------
--------------------------------------------------
--------------------------------------------------
--------------------------------------------------
--------------------------------------------------
--------------------------------------------------
--------------------------------------------------
------------------------------------------------L-
P-------------------------------------------------
----------MQ--LNPTL--GL---PPA---KLVPDQAT--PLNQQQPN
--------------------------------PVFPSLSL----------
------IPLTQMLTLGSDLQ--------------LLN--P---GVAPGSQ
TLPL--TLGGLNMKQQLQ-PQ-----------------------------
--------------------------------------------------
--------------------------------------------------
-----------------------------------ILPVIVAHLGVQG--
-------------TILSSEEL--------PAAPQIFTGLIF-HPLFPGAI
-QPTSQAN------PDVQ----NGIL--------PAGQA------GVNSA
NQGTPW-------GPLPTPSG--TDDDFVV-TTP-AGIQRGTHTMEETTT
------------PSPN-----------------------------G-IQ-
--------------------------------------------------
--------------------------------------------------
--------------------------------------------------
--------------------------------------------------
--------------------------------------------------
--------------------------------------------------
--------------------------------------------------
--------------------------------------------------
--------------------------------------------------
--------------------------------------------------
--------------------------------------------------
--------------------------------------------------
--------------------------------------------------
--------------------------------------------------
--------------------------------------------------
--------------------------------------------------
--------------------------------------------------
--------------------------------------------------
--------------------------------------------------
--------------------------------------------------
--------------------------------------------------
--------------------------------------------------
--
>Bos mutus
----MK----------------AAILLF----------------CLL---
--------G-----------------------------------------
---------------STLS-------------------------------
--------------------------------------------------
--------------------------------------------------
--------------------------------------------------
--------------------------------------------------
--------------------------------------------------
--------------------------------------------------
--------------------------------------------------
------------------------------------------------L-
P-------------------------------------------------
----------MQ--LNPAL--VL---PPT---KLVPDQAT--LLNPQQPN
--------------------------------QVFSSLSL----------
------IPLTHMLTLGSNLQ--------------LLN--PAA-GMPSGTQ
TLPL--ALGGLKVQQQLQ-PQ-----------------------------
--------------------------------------------------
--------------------------------------------------
-----------------------------------MLPVIVAHFGAQG--
-------------TILSSEEL--------QGTSQILTGLIF-HPLFPGAI
-LPTSQAN------PDAQ----NGIL--------PAGQA------GANPA
AQGTPE-------DPFSTPSG--TDDDFAS-TTP-AGIQRGRPTTEETPT
------------GSPK-----------------------------G-IQ-
--------------------------------------------------
--------------------------------------------------
--------------------------------------------------
--------------------------------------------------
--------------------------------------------------
--------------------------------------------------
--------------------------------------------------
--------------------------------------------------
--------------------------------------------------
--------------------------------------------------
--------------------------------------------------
--------------------------------------------------
--------------------------------------------------
--------------------------------------------------
--------------------------------------------------
--------------------------------------------------
--------------------------------------------------
--------------------------------------------------
--------------------------------------------------
--------------------------------------------------
--------------------------------------------------
--------------------------------------------------
--
>Neophocaena asiaeorientalis asiaeorientalis
----MK----------------ARILLF----------------CLL---
--------G-----------------------------------------
---------------STLS-------------------------------
--------------------------------------------------
--------------------------------------------------
--------------------------------------------------
--------------------------------------------------
--------------------------------------------------
--------------------------------------------------
--------------------------------------------------
------------------------------------------------S-
P-------------------------------------------------
----------VS--LNPAL--VV---PPP---KLVPGQAT--LLNQQQPN
--------------------------------QVFPSLSL----------
------IPLTQTLTLGSDLQ--------------LLN--PAA-GIASGTQ
TLPL--TLGGLKVQQQLQ--Q-----------------------------
--------------------------------------------------
--------------------------------------------------
-----------------------------------VLPVIVAHLGPQG--
-------------AILSSEEL--------PVTPQILTGFIF-HPLFPGAI
-LPTSQAT------PEVQ----NGIL--------SAGQA------GANPA
IRGTSE-------GPFPTTSG--TDDDFSE-TTP-VGIQRGIHTTEETTT
------------GSPK-------------------------------VS-
--------------------------------------------------
--------------------------------------------------
--------------------------------------------------
--------------------------------------------------
--------------------------------------------------
--------------------------------------------------
--------------------------------------------------
--------------------------------------------------
--------------------------------------------------
--------------------------------------------------
--------------------------------------------------
--------------------------------------------------
--------------------------------------------------
--------------------------------------------------
--------------------------------------------------
--------------------------------------------------
--------------------------------------------------
--------------------------------------------------
--------------------------------------------------
-----------------------------------------------LAG
GRSMNNQKVYDAQRSGQSRHLMWILTPETKSVDTHP--------------
--------------------------------------------------
--
>Lipotes vexillifer
----MK----------------TTILLF----------------CLL---
--------G-----------------------------------------
---------------STLS-------------------------------
--------------------------------------------------
--------------------------------------------------
--------------------------------------------------
--------------------------------------------------
--------------------------------------------------
--------------------------------------------------
--------------------------------------------------
------------------------------------------------L-
P-------------------------------------------------
----------MQ--LNPAL--VL---PPT---KLAPGRAT--LLNQQQPN
--------------------------------QVFPSLSL----------
------IPLTQMLTLGSDLQ--------------QLN--PAA-GMAPGAQ
TLPL--TLGGLKVQQQLQ-PQ-----------------------------
--------------------------------------------------
--------------------------------------------------
-----------------------------------VLPVIVAHLGAQG--
-------------AILSSEEL--------PATPQILTGFIF-HPLFPGAI
-LPTSQAT------PDVQ----NGIL--------PAGQA------GANPA
IRGTPE-------GPFPTTSG--TDDDFAE-TTP-AGIQRGIHTTEETTT
------------GSPK-----------------------------DLEN-
--------------------------------------------------
--------------------------------------------------
--------------------------------------------------
--------------------------------------------------
--------------------------------------------------
--------------------------------------------------
--------------------------------------------------
--------------------------------------------------
--------------------------------------------------
--------------------------------------------------
--------------------------------------------------
--------------------------------------------------
--------------------------------------------------
--------------------------------------------------
--------------------------------------------------
--------------------------------------------------
--------------------------------------------------
--------------------------------------------------
--------------------------------------------------
-----------------------------------------------ACD
NSNAIDTKYDERKVNMERNRCLHRL-------------------------
--------------------------------------------------
--
>Marmota flaviventris
----MV------------------IL-D----------------KKE---
--------H-----------------------------------------
---------------PSKD-------------------------------
--------------------------------------------------
--------------------------------------------------
--------------------------------------------------
--------------------------------------------------
--------------------------------------------------
--------------------------------------------------
--------------------------------------------------
------------------------------------------------LK
Q-------------------------------------------------
----------KQ--FN--L--GL---APT---KPAPDQAS--QLNQQQPN
--------------------------------QVFSSLSL----------
------IPLTQLLTLGADLQ--------------LFN--PAI-GMAPGAQ
TLPL--TLGALNGQQQLQ-SQ-----------------------------
--------------------------------------------------
--------------------------------------------------
-----------------------------------MLPIIVAQLGAQG--
-------------TILSSEEL--------PLAPQIFTGLLI-HPLFPGGI
-QPTNQAG----ANPDAQ----DGVL--------PAGQT------GVNPT
NQGTPA-------SHLATPTGT-DDDEFGE-TTP-AGIRRGTQTTEETTT
------------ESPN-------------------------------RK-
--------------------------------------------------
--------------------------------------------------
--------------------------------------------------
--------------------------------------------------
--------------------------------------------------
--------------------------------------------------
--------------------------------------------------
--------------------------------------------------
--------------------------------------------------
--------------------------------------------------
--------------------------------------------------
--------------------------------------------------
--------------------------------------------------
--------------------------------------------------
--------------------------------------------------
--------------------------------------------------
--------------------------------------------------
--------------------------------------------------
--------------------------------------------------
--------------------------------------------------
------------------FSHLGKCLQP----------------------
--------------------------------------------------
--
>Bos indicus
----MK----------------AAILLF----------------CLL---
--------G-----------------------------------------
---------------STLS-------------------------------
--------------------------------------------------
--------------------------------------------------
--------------------------------------------------
--------------------------------------------------
--------------------------------------------------
--------------------------------------------------
--------------------------------------------------
------------------------------------------------L-
P-------------------------------------------------
----------MQ--LNPAL--VL---PPT---KLVPDQAT--LLNPQQPS
--------------------------------QVFSSLSL----------
------IPLTHMLTLGSNLQ--------------LLN--PAA-GMPSGTQ
TLPL--ALGGLKVQQQLQ-PQ-----------------------------
--------------------------------------------------
--------------------------------------------------
-----------------------------------MLPVIVAHFGAQG--
-------------TILSSEEL--------QGTSQILTGLIF-HPLFPGAI
-LPTSQAN------PDAQ----NGIL--------PAGQA------GANPA
AQGTPE-------DPFSTPSG--TDDDFAS-TTP-AGIQRGRPTTEETPT
------------GSPK-----------------------------G-RF-
--------------------------------------------------
--------------------------------------------------
--------------------------------------------------
--------------------------------------------------
--------------------------------------------------
--------------------------------------------------
--------------------------------------------------
--------------------------------------------------
--------------------------------------------------
--------------------------------------------------
--------------------------------------------------
--------------------------------------------------
--------------------------------------------------
--------------------------------------------------
--------------------------------------------------
--------------------------------------------------
--------------------------------------------------
--------------------------------------------------
--------------------------------------------------
---------------------------------S--------------KP
GXHPRAMNIICGVREKGSLSCLDKYRS-----------------------
--------------------------------------------------
--
