# Supplementary material for: Early evolution of enamel matrix proteins is reflected by pleiotropy of physiological functions
Source: Sci Rep. 2023 Jan 26;13:1471. doi: 10.1038/s41598-023-28388-4 (PMC9879986; doi:10.1038/s41598-023-28388-4)
Supplement: Supplementary file 2 — Supplementary Information 2. [file 41598_2023_28388_MOESM2_ESM.zip › FASTA-ENAM.txt]

>Polypterus senegalus
--------------------------------------------------
--------------------------------------------------
--------------------------------------------------
------------------------------------------MKRGLLLL
CFLGTALASP--V-----GPVALSASQEALMQQRWNALLGAF---QQQKE
RMPYGYGPQ--RWGYTSY--VSGT-QMLPF-----FPFGFPQKVR----P
QS-----------VEDDEMP----------------------APSR----
---PQMPPQQ----------------------------------------
-----------------------TPQMTP--PYGSV--------------
------PQETPGSQTPN-----------------GV--------------
--PAN---GKDPQPTGS---------------------------------
------EPQAPSQQEPQ-VKP----------------------------S
NGNSP------NQPEQTKPNGYPT--------------------------
---------------FGNPAQ-----ET----PQK-------PPAPD---
-----SNVGSSFGSSQ----QTRPQQPQFSYPE---QTIPSYGE------
-----------------------TAQVR-----PQQPLQPNPEITSQFGN
----A--P---------P--------------------------------
--------------------------------------------------
--------------------------------------------------
--------------------------------------------------
--------------------------------------------------
-RRTEMTQQHHQEVITTWASAGLRRQQPPQ--------------------
--YPAQGN--PPMNGTPQQRPQQPAPEIHQQFHNGQQPQPQAPSPDVQVS
QQFNNMPQ-LRPLHPYPSLNQPFNNAPQVRPQQQQQ-------------P
--------PP--SVEVIPSFGALP-QPRPQLPLP--EVLQPYGNI-----
----P--RQTHIP------RPQELPQVNQPFSNMPQF-RPQQ--------
-PN-------------V------E--VIPSYA-------VVPQIPLPRPQ
----------------------------QPMQPQ-------PNVI-----
-------PSYGAIPPVRQQQP--------------------------MLP
-----NPEIS-------------------TSYANLPRQAPFPRQQD----
-QQQQQQQQQQ-FSSFG-FQHQVPVQQQQGQAGNYPKVVYIQLPS-----
----PPMAGTGPNRAAPAES---EEGGQPQYAGY-MPPAYG-------YG
PYGGYGH----FGKXM--PLS-------EEI------NEEGPAKAEG---
-GKEPTKPPKAEEATPT----PGGTATKPDGAAPNTEG----------GA
-PAAGGSPPAAEGSPN------GQGGTPTNPEANPPASGGNSPANGQSQP
D--RG--DSPNQGVNQPNPAQGINPMYPGNVNP------FSGVFLPAGIR
KVT-------P---------SPDT-GSTQILPGGFVPS-ADGGATIPVTS
S-PSGNNNAVLNIPYYPSNGGNINPVGMRKTPVKNGCNMGNHGPTTVE--
PVAPSAGN-SEIPSFGEGILMAAAEAGS-DGEGRT-PCRVHD--TATAGK
ES----N-F--YY-
>Xenopus laevis
MYA-----------------------------------------------
--------------------------------------------------
--------------------------------------GLG---------
--------------------LWL--YKEIPVSDGGKALPRQLMLPIILLL
CFLISSNAFP--M----RFSHMSSNSEEGMPYGPYAYQN-PQ---MPSV-
GSMFGFGH-------PHY-LQ-MM-Q-LQQ-----ALGRQPSPWL----P
QNTARTQQIHKE-AIPPNLP---RF-HLQPV---QS--------QL----
PQLQMPPVQQ---------PQFN----PP---------PSK-SNYV----
-----------------------TKQPQQ---------------------
------PLQLPPSPDPQ---------------------------------
------------------AQTPLGNYFGLFGMGGRAPYNSEE--MNEDD-
-EPAKPEKEPPKTESPV-AE-----TSNTTIVDNNSTT--IPQSQGNTTT
NNGSM----AGDISQSPTIHLN--------------------------GQ
NGHIEGPPVIALV-HNKN---------TL---HGA-------SRQEHYLV
RSPNPDTILSNHQLHQ----KYHIADKILVGRGGLPSQNAYYRQ------
---EQMTAKEPLTNIHNSEK---ASYIRYV---PQTNSDKIPLRTVATKD
----A-DINSFVREARGM--------------------------------
--------------------------------------------------
--------------------------------------------------
----------------------------------------------Y---
----------------------------------HDPTVN-TIGNEGIQQ
YYRNN--------VPDNTSPKG--------------------------EE
N---------KHVEEYLSFLVNENKTPNQKIILVQNRGLDNFPGHIVKSV
TENEYTPR-EIFSSNRNMPPNAEIKKEEQKISVPNN-------------G
-------DYTGNTNAPYIKSEDLF-RGIEFLQHH--EKPSFYQNE-----
----GRASDIGMA------KPGQQPESIYLVKQ-----VPADHIQVSADN
SPK----QNPSHLLSNT-WQKKTDPLGSPRNY-LLGQK-ENYLYSDTELY
-HRTNNEL------------PSGIQHSENGIDFS-NVQYENPGSPMYY--
---LQG---SQRKLSIASNNG-EEF---------YIVKDRQPTDQLKYLL
ISKL-DPSKN-TGISTFTTNEPLNQNGYIT--NQEAHLQMQNKKSP-FII
NRSISSTDGNL-YIAVD--------------EPHASQN---SPIH-LKLS
PHSKTHSGTNSPGAFYSLQT---VNT-NNGFHSS------S-LRGQSLNH
RETGH------FSCTI--PETGVDPALELNNRLILF------CCK----L
TDMEQSHPSANEDNIHHLQVVLN---EYKESVP-HQDQ--VHRQHTRDVI
ESPKLTIQNNVMITRN------NSSNNHDNIQSSGGKTSDSVPYIAKRSY
EQ-NSEYPYEGPNAFPKNPCPY-----RGDADSYLPPSQDESISLRKRFL
ASE-------NGHMLATNVLEPES-------PHK-----NLGKEGKFKRG
I-GKL----LEILTCPQDQ--ERHKNEKAINI-----AKARPNSFSLNHN
TFSADAAP--------------VVDTKPSDAEN---PIDA----KGT---
---MPDCLIL-KK-
>Arvicanthis niloticus
MCL-----------------------------------------------
-AP-----WLSL--------------------------------------
---ASAVCSHFYHRPLRTYFKDRLTRFKFTFYIVQLLSGIGSHPNLKARK
IKLGFEDPLIRAYESFGENMLLLQCRNTTSLPKPCDLVRNVKMG-LLVFL
GLLGVSAAMPFQM-PMPRMPGFSSKSEEMMRYNQFNFMNGPP---MMPM-
GP-YGNGLP----MPPHMPPQYPPYQM-PM-----WPPPVPNGWQ-----
----QPPMPNFP-SKTDQTQ----E-TAKPN---QT------NPQE----
PQPQKQPLKE---------PPNE----AA---------RAK-DEAQ----
-----------------------PPQPFP--PFGN------------GLY
------PYQQPPWPIPQ-----------------RG--------------
-PPTG--FARPKFSNEE--GNPYYAYFGYHGFGGR-PYYSEE--MFE-D-
YEKPK-EKDPPKPEDPPPDDPPPEASTNSTAPDANATQSI---PGGSQGG
NDTSP----IGNTGLGPNAGDNPT------------------------VQ
NGV-FPLPKVNVS-GQGVPKN------QI---PWR-------PSQPNIYE
NYP--YP---NYPSER----QWQTTGT--QGPR---QNGPAYRN------
---PQVQRRPQWNSFAWEGK---QT-TR-----PGNPTYHKPSPPTSGVN
YPNYAGNPVNFGRKLPEP--------------------------------
------------KKPFMGANPVSNKPFMGANPATNKPFMGANPAANKPSL
ATNPAANKPFMGTNPAANKPSIGTNAASNKPFGRNNAAANKPFVGTNPSS
NKPFGGANAASNKPFGGANAASNKPFGGVNAASNKPFGGVNAASNKPFVR
SNQASNKP------------------FGRANVASVGPKQV-TVSHNMKTQ
NPKEKSLGQKERTVTPTKDTSNPWRTSRQY------------------GI
N-NPNYNL--PRSEGNM-VGPNFNSFDQQENSYFSRGESKTVPSPNIQIQ
SQ--NLPK-GIALEPRRTPFQSETKKPELKHSTH-Q-------------P
-------AYP--KKIPSPTREHFP-AERNTWNHQ--KNLPPLKKN-----
----HGRQEENLL------HPSYGSRGNVFYHE---YTNPY---------
-PN----EKSPYIRNSP-WDKK-V--GSPSTM---MRP-ESPQYTMTSLD
-QKETEQY-----------------NEEDPIDPN-EDESF-PGQSRWG--
---DEE-LNFKGNPTVRQYEG-EQY------------ASTLAKE---YLP
YSLS-NPPKP-SEDFPYSDFYPWNPHETFPIYNPGPTIAPPVDPRS-YYV
NNAIGQEESTL-FPSWTSWDHRNQAERQKESEPYFNRNVWDQSTN-LHKS
--NMPNH----PYSTTSPAG---FPK-DPTWLDG-ENLNYD-LQITSLSP
PEREQLA----FPDFM--PQS--YPSGQNEAHLFHQ-SQRGSCCIGG--S
TGHKD-NVLALQDYTSSYGLPPR---KNQETSPVYTES--SYTKYARPNV
-SPASILPSQRNISEN---KLTAESSNPSPFGDGVPTGRRNTPYSGKNQP
-E-TGITAFSEVSSSQPKNTPCLKSDLGGDRRD-VLKQFFEGSQLSERTA
GLT-------PEQLVIG---APDK-GSG---PDSTQSK-VQGNEGERQQQ
R-PPT----ILKLPCFGSKLAKFHSSTTGPPT-----NDGRPSLLNGA--
LSTPTESP-NTLAGIATKEQFKSINVDQLNADEHT-TLESFQ---GTSPE
DQ-AQGCLLLQA--
>Loxodonta africana
--------------------------------------------------
--------------------------------------------------
--------------------------------------------------
------MVLIQAYDYFGEKMLLLQCRPGASFSKLDNLASNGKMKILLVFL
GLLGNSIAMP--M-QMPRMPGFSSKSEEMMRYGQFHFMNSPH---MSQL-
GPLYGNGLQ--------HPQPFPQYQV-PM-----WPQPPPNTWR----P
KKPSGPSGLKRQ-SKTNQIQ----E-TPKPN---QP------QPKM----
PS-PKQPLKQ---------PTQD----PP---------QPT-EETQ----
-----------------------PARAFP--PFQN------------GLF
------PYQRPPWQVGQ-----------------RV--------------
--PPG--YGRPPISNEE-GGNPYFGYFGYHGFGGRPPYYSEE--MFEQD-
FEKPK-EKDPPKAESPA-TEP----TVNSTAPETNSTQANVPGPGGSKGG
NDTTP----TGNS-QGPNPGNNPT------------------------AQ
NGI--SPPTVNVS-NQGVARS------QI---PWR-------QSHPNIHE
NYP--HPSVRGFPTGR----QWRPTGT-AMGHR---QNGPFYRN------
---QQVQRGARWNSFTLEGK---QA-AR-----PGNPAYRKAYPSISRGN
YLNHAGNPANFRRKPQWP--------------------------------
--------------------------------------------------
--------------------------------------------------
--------------------------------------------NKYPVG
ANVA---P--------------------------LGTKHS-TAGRSEKIQ
NPREKTLGQKERVVVPTRDPPGPWKNSQDY------------------GL
N-KSNYKL--PHSEGNI-QVPSFNSINQRENSYYPRGDPRTVQNSDGQTH
NK--YLPK-GIVLEPRRIPYESQTNRPELKHGTY-H-------------P
-------VYP--EEIPSPAREHFP-AGRNHWNNQ--ELSPTLEED-----
----PGRQEEPLP------HPSHGSRGSVFYSE---Y-NPYD--------
-PR----ENSPYLRSNT-WDER-G--DSLNTM---RQP-ENPLYPVNTPN
-QKETVPY-----------------DEEDPIDPT-GDEHF-PGPGRWA--
---KEE-SSFKVSPTVRHYEG-QQY------------ASNQPKE---YLP
YSLD-NPSKP-KEDFPYGEFYHWGPDENFPPYNTAPTIPPPVESRG-YFV
DNADEREESTL-FPSWNSWDHRIQAQGPNERGPYFNRNFWDQTTN-LHKA
PASLPDYKESQPYSSNSPAG---LQK-NPTWHDS-ENLNYG-MQITRLNS
PEGDHLA----FPDLI--PQS--YPADQEEANLFHL-SQRGPCCAGG--P
TGPKD-NPLALQDYTPSFGLAPG---ENQDTSPLYTEG--SHTKHARHII
-SPTSILPDPRNSSEK---TLPGESQNPSPFRDDVSTLRRNAPCSIKNQL
GQ-RGMMPLPETSSLQL-NAPCLKSDLGGDENN-VKEQMFEDNQPNERTV
DLI-------PEQLVIG---TPDE-DPT---PEAIQSE-VLGNEGDRQPQ
R-APS----ILQLPCFG-KLAKHHFSGTGTPS-----SNGRQGPFDGD--
PIIPTELA-----EVATEAQFNSVDVNTLNAGEHT-PFES-------NPQ
DQ-VQDCLLLQA--
>Vicugna pacos
--------------------------------------------------
--------------------------------------------------
--------------------------------------------------
-------------------MLLLQGRHGASFPKLDNWVPSGKMKILLVFL
GLLGYSAAMP--M-QMPRIPGFSSKSEEMMRYGHFNFMNSPH---MAHL-
GPLYGHGMQ--------IPQLFPQYQM-PM-----WPQPPPKVNH----P
QKPSSPSTPNHQ-SNTDQAP----E-TQQPD---QP------QPQK----
LP-PKWPSKQ---------PSPT----PT---------QPQ-EEAQ----
-----------------------TPEAFL--PFGN------------GLF
------PYQQPPWHVPH-----------------RV--------------
--PTG--YGRPPVSNEE-GGNPFFGYFGFHGFGGR-PYYSEE--MFE-D-
FEKPK-EEDPPKTESPA-TEP----STNSTVPETNSTQPNAPNPRGSQSG
NDTSP----SGNSGQGPNTVSNPT------------------------AQ
NG-----PVVNVS-GQGVPRS------QT---PW-------GPSQTNFHE
NYP--NPNIRSFPARR----QWRPTGT-AMGHR---QNGPFYRN------
---QQIQRGPRWNSFALEGK---QA-VH-----PGYPLYRKAYASTARGN
ALNYAGNPVNFRRKPQGP--------------------------------
--------------------------------------------------
--------------------------------------------------
--------------------------------------------NKYPMG
NNVA---P--------------------------LDPKHG-TVGGNENIQ
NPRENPVSQKERTVTPTMDPNGPWRNSQDY------------------GV
N-KSNYKL--PHPEGNM-LAPNFNSIDQ--NSYYPRGDSKRAPNSEGQIQ
SQ--NLPK-GIILEPRRIPYESETKQPELTQNTY-Q-------------P
-------VYP--EGIPSPARERFP-TGRNTWNQQ--EISPPFKED-----
----PGRQEEHLS------HPSHGSRRRVYYPD---Y-RPYD--------
-PR----GNSPYLRSNT-WGER-D--DSPNTV---RQP-ENPHYPMNTPD
-PKETIHY-----------------NEEDPTDPT-GDEPF-PGQSRWG--
---AEE-SSFKGGPTVRTYEGKQQY------------TLNQPKE---YLP
YYLD-NPSKP-REDLPYGEFYPWNPDENFLSYNIAPTVPPPVESRG-YYV
NNAVEQEESTR-FPHWNSWDHRIQAQGQKEIRPYFNRNFWDQPTN-LHKV
PTSSLHQ-ENKPYSSNSPAG---LQK-NPTWHEG-ENLNYD-IQITRLNS
PQREYLA----FPELI--PPS--YPAGQKEAHLFHL-SQKSPCCAGA--S
IGLKN-NLLALQDYTPSFGLAPG---ENQDTSPVYTED--SHTKHARYTT
-SPMSILPGQRNSSEK---RLPGESQNPSPFRDDVSTLRRNTPCSVKNQL
SQ-RGIMPFPEASSLQSKNIPCLKHDLGGDGNN-VLEQIFEGNQLNERTV
DLT-------PEQLVIG---TPEE-VPK---PEGIPGE-VQENEGERQQQ
R-PSS----ILQLPCFGSELAKYHTSSTGTPS-----SIGRQGSFDGD--
PIMPTEIP-NSLAGLATGAQFQNINVDPLNADEQT-PLDSLQ--IGANPQ
DQ-VQDCLLLQA--
>Marmota marmota marmota
--------------------------------------------------
--------------------------------------------------
--------------------------------------------------
-------------------MLLLQCRNGASFPKLYNLVPSVKMKILLVFL
GVLGNSAAMP--M-HMPRMPGFSSKSEEMMRFGQFNFMNAPH---MAHM-
G-LYGNGFQ--------IPQPFPQYQM-PM-----WPQPPPNAWQ-----
----NPPEPQHQ-TKTDQTQ----E-TQKPN---QT------QPKN----
PP-QKQPLKQ---------PPQA----TT---------QGK-EETQ----
-----------------------PPQAFP--PFGN------------GLF
------PYGQPPWPIPQ-----------------RV--------------
-PPPR--YGRLPLSNEE--GNPYFGYFGYHGFGGHPPYYSEE--MFD-D-
IEKPK-EKDPPKTESPP-AEP----SANSTVTETNSTQPN---PGRSQGG
NDTYS----IGNNAPVPNTGSNPT------------------------AQ
NGV-FPPPSVNVS-GQGGPRS------QI---PWR-------PSQPNIHE
IYP--NPNIRNPPTGR----QWHPTGT-AMGHR---QYGPLYRN------
---QQVQRGPRWNSLAWEGK---QA-TR-----PGNPTYRKAYPPTSRVN
YPNYAGNPANFRRKPQAP--------------------------------
--------------------------------------------------
--------------------------------------------------
--------------------------------------------NKHLMG
TNVV---P--------------------------LGPKQA-TVGRNEKIQ
NPQEKSLGQKDRIISPTKDTAGVWKTSQHH------------------GV
N-KPNYKS--PRPEDNM-LGPNFNSINQHENSYFPRGDSRKAPSSDVQTQ
SQ--NLPK-GIALEPRRIPYESETNQPELKHSTQ-Q-------------P
-------VYP--EEIPSTTREHFP-TGRNTWSNK--EIPPYFKED-----
----PGRQEEHLP------QPSQGSRGSVFYHE---Y-NPYY--------
-PR----ENLPYIRSNI-WDER-I--DSPNTI---RQP-ENPRYSMNTLV
-QKETVHY-----------------NEEDPIDPT-GDESF-PARSKWG--
---EEE-LSFKGSPTVRLYEG-EQY------------ASNQPKQ---YPP
YSLD-NPSKP-REDFPYSEFYPWSPEETFPSYNPGPTISPPVENRG-YYG
NNAIGEEESTF-FPSWNSWDHRIQPQGQKERESYFNRNFWDQATN---SQ
KASLPDQKENNPYSGNTPAG---LQK-NPTWQEG-QNLNYD-MQITSLNS
PERQHLA----FPDFI--PQS--YPSGQKEAHLFHH-SPRGSCCVSG--S
TGHKD-NPLALQDYTLSYDLAPG---ENQATNPMYTES--SLTKHTRPIV
-SPTSILPGQRNSSEK---KLPGESQNTSPFRDDVSTLRRNTPCSVKNQL
DQ-TGMMSSSETSSPQSKNIPCLKNDLGGDGNN-ILEQIFEGNQLNERSV
ALT-------PEQLVIG---TIDE-GSK---PEGIQNE-VQENEGERQQQ
R-PPS----ILHLPCFDSKLAKLHSSSTGTPS-----SNGRQGQFDGD--
LIIPTENP-NTLVGLATEEPFKNINVDQLNADEHI-PFESFQ--RGTNPQ
DH-IQDCLLLQV--
>Alligator mississippiensis
--------------------------------------------------
--------------------------------------------------
--------------------------------------------------
--------------------------------------------MFLQFL
CLFGMSIAVP--M-RLPRKAGFGSKSEEMMQYGQYAYMNSPA------M-
NPFYGYGSS--------YPQIFQQQ---PV-----WPQQQLYLWQ----Q
QKPVQPPAIQPQ-QKPRQAQ----R-SPQPS---RP------QPQP----
QP-RPQPRLQ---------PSQQ----PA---------KPKPQKPQKQPP
PTQPAHPSHSQPPAQPRNEEKQLSPQVYF--PYSN------------AHF
------PYQQQPWHIPQ-----------------IYNQGGFLPQLNPQHR
QMPPG--FGQPPISNEE-GGNPYYGYF-FQGLGQRPPYYSEE--MFEHE-
YDKPKPEKEAPKEESPA-AAP----VPNATVPVVSTTTPSPPSQGGDQGG
NATHPGVSAGENGTPSQNPENKPA------------------------GV
NET-TPSPTVNIS-SPQEPGS-----EGV---PQN------GPEQPNARR
NAPT-LDIIQRFPANR----Q-QMFGHGSFGHR---EYSQGYRS------
---SLDQGAARHRASASMVN-------------PSTPSENSLYRKGPPDN
SPIQTNRRGDLQSRPSNY--------------------------------
--------------------------------------------------
--------------------------------------------------
--------------------------------------------------
-------P-------------------------ALNPRHG-PSGS--EFQ
QHGKRAAGQRQRPPFPDTHPLSQRQNAPSY------------------SN
N-RAGYKKGIILPDSKP-PAPTFNTVGTNEHTQHSQDDASRIPASGLQLT
SQ--ATPK-GVFLDARRHPSTPEASQRDWEKQAV-N-------------P
-------SYP--------EREHFPLSGSKMWRHQ--QNSPPFEAG-----
----LHESSTYPP------GALFGQRGSVSYPE---Y-NSFN--------
-QK----GIPHFSQGSA-WENS-P--VSPA-----GQR-GNPLYPLDSS-
-QREGGPH-----------------YENDPFDQL-GPDSY-PGQRTWD--
---QEQPLPEAEGSPAGQYGN-PQY------------LPSNPAEQEVYFQ
YSKD-----Q-GRYFPYNEISPWAPEDNYPLYKVGP--PRQTENIP-YHL
KREFGPRGSIP----------------------------WDQETNPLPQN
FNPPPHPGRSQF-----------LTR-SP------RDPEMG--------S
PVQTERT-----------PHSKGYPPNFRGITAFP--SSSRLCCAGN--S
PVPKE-DPLASLDY--SLQLRPS---TWEHKPP---EG--SHSKHARHVA
-YPAAIQSGQKNCSLR---LEKSPGENAENFEDGTRDQERDMPCS-KNAL
GQ-NKKQGSPKKGPDPTRNPLYFESNTRGDGNS-VFAQIFGLNQYNGRDA
GPD-------PENHMTGPHDIPEE-EPL---PEGIKSA-TLGSKVDM-KE
V-AHE----FKRIPCFGSWL-RQHLSSTGVPP-----GVRKQESIYGDQL
LVIPTRKP-----NLQLETEAKIPSAEPPN------GVSSLTGGMANDSE
ER-RPDCLLLQN--
>Castor canadensis
--------------------------------------------------
--------------------------------------------------
--------------------------------------------------
-------------------MLLLQCRNGASFSKLHNLVPNGKMKILLVFL
GLLGNSAAMPFQM-HMPRMPGFSSKSEEMMRYGQFNFMNSPY---MTPM-
GP-YGNGMQ--------FPQQFPQYQM-PM-----WPHPPPSAWQ-----
----NPPAPKHQ-SNTDQTQ----E-TQKPN---QT------QPKK----
PP-QMQPLTP---------PPHD----PN---------QAK-EEAQ----
-----------------------PPQPFP--PFSN------------GLF
------PFQQPPWPIPQ-----------------RV--------------
-PPPG--FGRPPLSNED-GGNPYFGYFGYHGFGGR-PYYSEE--MFD-D-
YEKPK-EKDPPKTEDPPPTEP----SANATVTETNSTQPN----------
-DTST----TGNSAPGRNTGSNPT------------------------GQ
NRV-LQPPVVNVS-GQGVPRN------QI---PWR-------PSQPNIYE
NYP--NPNIRNFPSGR----QWHPTGT-VTGHR---QNGPIYRN------
---RQVQRGPQWNSFAWEGK---QA-AH-----PGNPTFRKAYSPISRVN
---YAGNPANFQRKPQGP--------------------------------
--------------------------------------------------
--------------------------------------------------
--------------------------------------------NKHLVG
TNVAS-----------------------------LGPKQG-TVGHNEKIQ
NPKEKLPGQKERIVNPTKDPVGPWRNSQHY------------------GV
N-KPNYKL--PHPAGTM-LGPNFNSIDQHENSYYPRGDSRRVPSSNVQTQ
SQ--HLPK-GIALEPRRIPYESQTKQPELKHSTH-Q-------------P
-------IYP--VEIPSPTREYFP-ARRNTWNHQ--KIPPPFKEV-----
----SEKQEEHLP------HPTHGSRGNIFYHE---Y-NPYY--------
-QR----ENSPYIRSNT-WDER-V--NSPTPM---RQP-ENPQYPMNAPD
-QKETVNY-----------------NEEDPIDPT-GDESF-PGQSKWG--
---EEE-LSFKGSPTVRPFEG-EQY------------ASNQPKE---YFP
YSLD-NPSKP-TEDFPYGEFYPWSPEETFPSYNPGPTISPPVDNRG-YYS
NNAVGQEESTL-FPSWNSWDHRIQTQEQKERESYFNRNVWDQSTN-LYKA
--NLPDQKENHLYSSNSPAG---LQK-NPTWHEG-ENLNYD-VQSTRLNS
PEREHFI----FSDLI--LQS--YPPGQNEAHLFHQ-SQRGSCCVGG--S
TGPKD-NPLALQDYTPSYGLAPG---ENQDTNPMYTES--SDIKYTIPIV
-SPTSILPDQRNNSKK---KMPRESQNPNPFRDDASTMRRNTPCFIKKKL
EQ-MGIMSFPETSSPQSKNTLCLKSDFEGDGKN-VLEQIFEGNQINERTV
DLT-------PEQLIID---TPDE-GPK---PEGNQNE-VQRNEGERQQQ
R-PPS----ILQFPCFSSKSAKLHSSSTGTPS-----SNRKQGPFDGD--
LSTPTENP-NTVVGLATGEQFKSTNIDQLNANEQT-PFESFQ--TGNNLQ
DQ-AQDCLLIQA--
>Ochotona princeps
--------------------------------------------------
--------------------------------------------------
--------------------------------------------------
-------------------MLLLQHRNGVPFSELDNLVPSGRMKILLVLL
GVLGNSMAMP--M-HMPRMPGYSSKSEEMMRYGPYPFMNYPH---MPPM-
GP-YGNGFP--------FPQQFPPYQM-PM-----WPQPPPNMWP----P
PK---PAGFRRQ-SNTDQAQ----D-TGNPN---QP------PTEK----
PP-VKDPAQQ---------PTT-----PT---------PAK-EETQ----
-----------------------PTQAYP--PFNN------------GLF
------PYQQPPWPFPP-----------------RM-----PPPMPPPMP
PPPPG--YGR--LSNEE-SGNPYFGYFGYHGFGGRPPYYSEE--MYD-D-
IEKPK-EEDPPKAESPS-TEP----SANATVNETNSTQP---------GG
NDTSP----TGNGAPGQNTGGNPT------------------------AQ
NGV-NPSPTVNIS-GQGASRS------QF---PWR-------PSQPNIYE
NYP--NHNTRNFPSGR----QWHQTGT-AVGQK---PNGPFYRN------
---QQVQKNSQWNSFAWENK---QA-TN-----PGNPASHKTFLSTSRGY
YTNNAGNPINFRKRPQGP--------------------------------
--------------------------------------------------
--------------------------------------------------
--------------------------------------------NKNVVV
TNVV---P--------------------------LYPNQG-SVGYSEKVQ
NPGEKQVGQKERTVVPTKDTVSLWRNSHPY-----------------GGV
N-KPNYKL--PRPVGNT-PGPNFNSIGQQENPYSPTGDSRRVPNSGVQIQ
SQ--NLPN-GIILEPKITPYAPETSKPKLKYKTY-Q-------------P
-------VYP--EGIPAPTREHSP-AGRNTWNHQ--DISPSFKGN-----
----SRWQEEHLPPSPSPLPPSHGSRGSVFFHE---Y-RPYN--------
-PSAYGVANPPYLSSNT-WGEI-V--DSPSSI---RQP-EHPQYPLNTPE
-QKKIVPY-----------------NEKDPIDPT-GDEIF-QRQSTWD--
---EEE-SSLKRAPTGRQYEG-KQH------------TSNQPKQ---YLP
YPVD-RPSKP-REDLRSNRFHPWNPDENFSSYNTGFTVSPPVETKG--YT
NNGVGQEGSTV-FPSWDSWDYSIQTQGQKEKEPYYNRNFWNQATN-LHEV
PTTVPNLKETQLFYSNSLTR---LQK-NPTWHEG-KHLNYG-MQIAGLNS
PGREYLA----YPDLI--TQS--DPSSQKEIYVFHQ-SQGSPCCTGG--S
TVLKD-NPLSLQVSTSSHGLAPE---QKPSTS-LHPEG--SHTNHPSFII
-SPASILPGQRNSSEN---RLPGESQNPNSFRADVSTLRRSTRCSLKNQP
GQ-LEITTIPEASSPQSKNIPCLKNDLGEDGSN-VVGQMSEGNQINEITV
ALT-------PKQLMIS---TPNE-DPK---SAGIKSE-VQENDKEKQQE
--SPS----ILRVPCFGSKLANHHSASTGAPS-----TSGRQDRIDGD--
LIMPTGSP-GTSVGLATGEQFKHTNMDSPNADERT-SYESFQ--IGTNPQ
DQ-VQDCLLIQA--
>Panthera tigris altaica
--------------------------------------------------
--------------------------------------------------
--------------------------------------------------
-------------------MLLFQHSRGATLPKLDNLVPSGKMKILLVFL
GLLGNSIAMP--M-QMPRMPGFSSKSEEMMRYGQFNFMNSPH---MAQL-
GPLYGNGL----------PQLFPQYQM-PM-----WPQPPPNTGR----P
QKPSSPSAPKRQKSKTDQAP----E-TQKTN---QP------QPKK----
PP-PKRPLKQ---------PSPT----PA---------QPE-DEAQ----
-----------------------PPQAFP--PFGN------------GLF
------LYQQPPWQVPH-----------------RV--------------
--PPG--FGRPPVSNEE-GGNPYFGYFGYQGFGGRPPYYSEE--MFEQD-
FEKPK-EKDPPKAESPA-TEP----SGNSTGPETNSTQPNA--PGGSQGG
NDTSP----TGNSGHGPNTVSNPT------------------------AQ
NGI-ISPPTVNVS-GQGVPRT------QI---SW-------GPSQPNIYE
NYP--NPNIRNFPAGR----QWRPTGT-IMGRR---QNGPFYRN------
---QQVQRGPRWNSFGLEGK---QA-FR-----SGNPIYRKAYASTARGN
SPTHAGNPGNVRRKPQGP--------------------------------
--------------------------------------------------
--------------------------------------------------
--------------------------------------------NKHPMG
TNVA---P--------------------------LGPKHG-TVVRNEKIQ
NPAEKPVGPKERIVIPTRDPSGPWRNSQDY------------------GV
N-KSNYKL--PHPESNM-LVPNFNSVGQHENSYYPRGESKRAPNSDGQTQ
SQ--NLPK-GIILEPRRIPYESETNRPELKHSTY-Q-------------R
-------VYP--EEIPSTTREHFP-AGRNIWNHQ--GISPPIKED-----
----PGMQEEHLL------HPSHGSRGGVYYPD---Y-NSYN--------
-PR----ENSPYLRSNT-WDER-D--DSPNTM---GQP-KNSLYPMNTPD
-LKETVPY-----------------NEEDPIDPT-GDETF-PGQSRWG--
---MEE-PSFKEGPTVRHYEG-EQY------------TSNQPKE---YLP
YSLD-NPSKP-REDFPYGEFYPWSQDENFPSYNTAPSVPPPVESRG-YYA
NNAVGQEESTL-FPSWNSWDHEIQAQGQKERRPYFNRNFWDRPTT-LHKA
PPSPPHEKENQPYPSNSPAG---LQK-SPTWHES-ENLNYG-MQITRINS
PEREQLS----FPDLI--PPS--YPSGQKEAHVFHL-SQRGPCCAGS--S
TGHKE-DPLALQDYTPSFGLAPG---ENQDTSPPYTED--SHTKHARHTI
-SPPSNLPGQRNSSEK---RLPGESENPSPFRDDVSTLRRNTPCSMKNQL
SQ-RGIMPFPEASSLQSKNMPCLKSDLGGDGDN-VLEQIFEGNQLNERTV
DLT-------PEQLVMG---TPDE-APN---PEGIQSE-VQGNEGERQQQ
R-PSS----ILQLPCFGSKLAKYHSSSTGTPS-----GIGRQGPFDED--
PITPTESP-NSLSRLATGAQFQSINVDPLNADEHI-SFDSLQ--IETNPQ
DH-VQDCLLLQA--
>Camelus dromedarius
--------------------------------------------------
--------------------------------------------------
--------------------------------------------------
-------------------MLLLQGRHGASFPKLDNWAPSGKMKILLVFL
GLLGYSAAMP--M-QMPRIPGFSSKSEEMMRYGHFNFMNSPH---MAHL-
GPLYGHGMQ--------IPQLFPQYQM-PM-----WPQPPPKVNH----P
QKPSSPSTPNHQ-SNTDQAP----E-TQQPD---QP------QPQK----
LP-PKWPSKQ---------PSPT----PT---------QPQ-EEAR----
-----------------------TPEAFL--PFGN------------GLF
------PYQQPPWHVPH-----------------RV--------------
--PTG--YGRPAVSNEE-GGNPFFGYFGFHGFGGR-PYYSEE--MFE-D-
FEKPK-EEDPPKTESPA-TEP----STNSTVPETNSTQPNAPNPRGGQSG
NDTSP----SGNSGQGPNTVSNPT------------------------AQ
NG-----PVVNVS-GQGVPRS------QT---PW-------GPSQTNFHE
NYP--NPNIRSFPARR----QWHPTGT-AMGHR---QNGPFYRN------
---QQIQRGPRWNSFALEGK---QA-VH-----PGYPLYRKAYASTARGN
ALNYAGNPVNFRRKPQGP--------------------------------
--------------------------------------------------
--------------------------------------------------
--------------------------------------------NKYPMG
TNVA---P--------------------------LDPKHG-TVGGNENIQ
NPRENPVSQKERTVTPTMDPNGPWRNSQDY------------------GV
N-KSNYKL--PHPEGNM-LAPNFNSIDQ--NSYYPRGDSKRAPNSEGQIQ
SQ--NLPK-GIILEPRRIPYESETKQPELTQNTY-Q-------------P
-------VYP--EGIPSPARERFP-TGRNTWNQQ--EISPPFKED-----
----PGKQEEHLS------HLSHGSRGRVYYPD---Y-RPYD--------
-PR----GNSPYLRSNT-WGER-D--DSPNTV---RQP-ENPHYPMNTPD
-PKETIHY-----------------NEEDPTDTT-GDEPF-PGQSRWG--
---VEE-SSFKGGPTVRTYEGKQQY------------TSNQPKE---YLP
YYLD-NPSKP-REDLPYGEFYPWNPDENFLSYNIAPTVPPPVESRG-YYV
NNAAEQEESTR-FPYWNSWDHRIQPQGQKEIRPYFNRNFWDQTTN-LHKV
PTSSLHQ-ENKPYSSNSPAG---LQK-NPTWHEG-ENLNYD-IQITRLNS
PQREYLA----FPELI--PPS--YPAGQKEAHLFHL-SQKSPCCAGA--S
IGLKN-NLLALQHYTPSFGLAPG---ENQDTSPVYTED--SHTKHARYTT
-SPMSILPGQRNSSEK---RLPGESQNPSPFRDDVSTLRRNTPCSVKNQL
SQ-RGIMPFPEASSLQSKNIPCLKSDLGGDGNN-VLEQIFEGNQFNERTV
DLT-------PEQLVIG---TPEE-GPK---PEGIPGE-VQENEGERQQQ
R-PSS----ILQLPCFGSELAKYHTSSTVTPS-----SIGRQGSFDGD--
PIMPTEIP-NSLARLATGAQFQNINVDPLNADEQT-PLDSLQ--IGANPQ
DQ-VQDCLLLQA--
>Urocitellus parryii
--------------------------------------------------
--------------------------------------------------
--------------------------------------------------
-------------------MLLLQCRNGASFPKLYNLVSSGKMKILLVFL
GLLGNSAAMP--M-HMPRMPGFSSKSEEMMRFGPFNFMNAPH---MAHM-
G-LYGNGFQ--------IPQPFPQYQM-PM-----WPQPQPNAWQ-----
----NPPEPQHQ-TKTDQTQ----E-TQKPN---QT------QPKN----
PP-QKQPLKQ---------PPQA----TT---------QGK-EETQ----
-----------------------PPQAFP--PFGN------------GLF
------PYGQPPWPIPQ-----------------RV--------------
-PPPR--YGRLPLSNEE--GNPYFGYFGYHGFGGHPPYYSEE--MFD-D-
IEKPK-EKDPPKAESPP-AEP----SANSTVTETNSTQPN---PGRSQGG
NDTYS----IGNNAPVPNTGSNPT------------------------AQ
NGV-FPPPSVNVS-GQGGPRS------QI---PWR-------PSQPNIHE
IYP--NPNIRNPPTGR----QWHPTGT-AMGHR---QYGPLYRN------
---QQVQRGPRWNSLAWEGK---QA-TR-----PGNPTYRKAYPPTSRVN
YPNYAGNPANFRRKPQTP--------------------------------
--------------------------------------------------
--------------------------------------------------
--------------------------------------------NKHLMG
TNVI---P--------------------------LGPKQA-TVGRNEKIQ
NPQEKSLGQKDRIISPTKDTAGVWKTSQHY------------------GV
N-KPNYKS--LRPEDNM-LGPNFNSINQRENSYFPRGDSRKAPSSDVQTQ
SQ--NLPK-GIALEPRRIPYESETNQPELKHSTQ-Q-------------P
-------VYP--EEIPSTTREHFP-TGRNTWSNK--EIPPYFKED-----
----PGRQEEHLP------QPSQGSRGSIFYHE---Y-NPYY--------
-PR----ENLPYIRSNI-WDER-I--DSPNTI---RQP-ENPWYSMNTLV
-QKETVHY-----------------NAEDPIDPT-GDESF-PARSKWG--
---EEE-LSFKGSPTVRLYEG-EQY------------ASNQPKQ---YPP
SSLD-NPSKP-KEDFPYSEFYPWSPEETFPSYNPGPTISPPVENRG-YYG
NNAIGEEESTF-FPSWNSWDHRIQPQGQKERESYFNRNFWDQATN---SQ
KASLPDQKENNPYSSNTPAG---LQK-NPTWQEG-QNLNYD-MQITSLNS
PERQHLA----FPDFI--PQS--YPSGQKEAHLFHH-SPRGSCCVSG--S
TGHKD-NPLALQDYTSSYNLAPG---ENQATNPMYTES--SLTKHTRPIV
-SPTNILPGQRNSSEK---KLPGESQNTSPFREDVSTLRRNTPCSVKNQL
DQ-TGMMSSSETSSPQSKNIPCLKNDLGGDRNN-ILEQIFEGNQLNERSV
ALT-------PEQLVIG---TIDE-GSK---PEGIQNE-VQENEGERQQQ
R-PPS----ILHVPCFGSKLAKLHSSSTGTPS-----SNGRQGQFDGD--
LTIPTENP-NTLLGLATEEPFKNINVDQLNADEHI-PFESFQ--RGTNPQ
DH-IQDCLLLQV--
>Equus asinus
--------------------------------------------------
--------------------------------------------------
--------------------------------------------------
-------------------MLLLPCRHGTSFPKLDDLVPSGKMKILLVFL
GLLGNSVAMP--L-QMPRIPGFSSKSEEMMRYGQFNFMNSPH---MAQL-
GPMYGNGMQ-------LPPQLFPQYQM-PM-----WPQPPAIMGR----P
KK-SSPSTQKPQ-SKTDQAP----E-TPMPN---QT------QPKK----
SP-PKQPAQT----------------------------QAE-EEAQ----
-----------------------PPQAFP--PFGN------------GLF
------PYHQPPWQVPH-----------------RL--------------
--PPG--YGRPLGSNEE-GGNPYFGYFGYHGFGGRPPYYSEE--MFE-D-
FEKPK-EEDPPKAESPA-TEP----SSNSTVPENNSTQPNAANPRGSQGG
NDTSP----TGNSGYGPNTVSNRT------------------------VQ
NGV-ILPPTVNIS-GQGIPRR------QI---PWR-------PSQPKIHE
NYP--NPNIRNFPARR----QWRPTGT-ATGNR---QNGPFYRN------
----QVQRDPQWNSFAWEGK---RT-VH-----PGNPIYRKSYTPTTRGN
SPNNAGNPANIRRKPQGP--------------------------------
--------------------------------------------------
--------------------------------------------------
--------------------------------------------NKPPVV
TNV----P--------------------------LGPKHD-TVDLNEKVQ
NPREKPPDQKE-IVIPTRDPPGPWRNSEDY------------------GI
N-KPNYKL--PHSEGNI-LVPNFNSVDQRENSYYPRGDIIRAPNYDGQTQ
SQ--NLPK-GIILEPRRIPYESETNQPELQHSTY-Q-------------P
-------VYP--EETPSPAREHFP-TERNTWNQQ--EISPHFKED-----
----PGRQEEHLP------HPSLGSRGGVYYPD---Y-YPYD--------
-PR----ENSPYFRGNA-WDER-N--YSPNTM---GRL-KNPLYPVNTPD
-VKETVLY-----------------NEEDPTDPT-GGEAF-PGQSRWG--
---VEE-SSLKQGPTVRHYEG-EQY------------TSNQQKE---YLP
YSLD-NPSKP-REDFPYGEFYPWNPDENFLSYDTAPTVLPPVENKG-YYT
SDVIGQEENTP-FPSWNSWDHRIQAQGQKEIRPYFNINFWDQPTN-LHKA
PANPPHQKENQPYSSNSPAG---LQK-NPTWPEG-ENLNYG-MQITRLNS
PEGEHVA----FPDSI--PLS--YPAGQKEAHLFHL-SQRSPCCVGG--S
IGPED-NPLALQDYTPSFGLLPG---ENQDTSLLYMED--SHTNHARDTI
-SPTIIPPVEGNSSEK---RLPGESQNPSPFGDDVSPLRRNIPCSIKNQL
GQ-RGIMPVPEASSLQPKNTPCLKSDLGGDGNN-VLERIFEGNQLNERTV
DLT-------PEQLVID---IPDE-GPK---PEGIQSE-VQGNEGERQQQ
R-PPS----ILQLPCFGSNLAKYHSSGAGTPS-----SIGRPGLFDGD--
PIMPTEIP-NSLAGLATGAEFQSISVDPLNADEHT-SFDYLQ--IGTDPE
DQ-VQDCLLLQA--
>Crocodylus porosus
--------------------------------------------------
--------------------------------------------------
--------------------------------------------------
--------------------------------------------MFLQFL
CLFGMSIAVP--M-RLPRKAGFGSKSEEMMQYGQYAYMNSPA------M-
NPFYGYGSS--------YPQVFQQQ---PV-----WPQQ-LYLWQ----Q
QKPVQPPAIQPQ-QKPRQAQ----R-SPQPS---RP------QPQP----
QP-RPQPQPQ---------PSQQ----PA---------KPKPQKPQKLPP
PTQPAHPSRPQPPAQPRNEEKQLSPQVYF--PYSN------------AHF
------PYQQQPWHIPQ-----------------IYNQGGFLPQLNPQHR
QMPPG--FGQPPISNEE-GGNPYYGYF-FQGLGQRPPYYSEE--MFEHE-
YDKPKPEKEAPKEESPA-AAP----VPNATVPVVSTTTPSPPSQGGDRGG
NATHPGVSAGGSGTPSQNPENKPA------------------------VE
NGT-TPSPTVNIS-SPQEPGN-----EGV---PQN------GPEQPNAGR
STPT-LDIIQRFPANR----Q-QMFGHGSFGHR---EYSQGYRS------
---SPDQGAARHRASAFMVN-------------PSTPSENSLYRKGPPDK
SLIQANRRGNLQSKPSNY--------------------------------
--------------------------------------------------
--------------------------------------------------
--------------------------------------------------
-------P-------------------------ALNPKHG-PSGP--EFQ
QPGKRPAGQRQRPHFPDTRPLNQWQNAPSY------------------SN
N-RAGYKQGTILPDSKP-LAPTFNTIGTNEHTHHPQEDANRIPASGLQLT
SQ--PTPK-GVFLDARRHPSTPEASQQDWEKQAV-N-------------P
-------SYP--------EREHFPLSGSKTWRHQ--QNSPPFEAG-----
----QRESSTYPP------GALFGQRGSVSYPE---Y-NSFN--------
-QK----GIPHFSQDSA-WENS-P--VSPE-----GQR-GNSLYPPDAS-
-QREGNPH-----------------YENDPFDQL-RPDSY-PRQRTWD--
---QEQPLPEAEGSPAGQYGN-PQY------------PPSNPAEQEVYFQ
YSKD-----Q-GRYFPYDEISPWAPEDNYPLYKVEP--PRQTENIP-YHL
KREFGPRGSIP----------------------------WDQETNPLLQN
FNPPPHPGRSQF-----------LTR-SP------QDPEVG--------S
PAQTERT-----------PYSKGYPPNFRGITAFP--SSSRLCCAGS--S
PAPKE-DPLASLDY--SLQLRPS---TWEHKPP---EG--SHSKHARHVT
-YPAAIQSGQKNCSLR---LEKSPEENAENFEDGTQDQERDMPCS-KNVL
GQ-NKKQGSPQKGPDPTRNPLYFESNTRGDGNS-VFAQIFGINQYNGRDA
GPD-------PENHMAGPHDIPEE-GTL---PEGIRSA-TLGSKADM-KE
V-AHE----FKRIPCFGTWL-RQHLSSTGVPP-----GVRKQESIYGDQL
LVISTRKP-----NLQLETEAKIPSAEPPN------GVSSLTGGMANDSE
ER-RPDCLLLQN--
>Camelus bactrianus
--------------------------------------------------
--------------------------------------------------
--------------------------------------------------
-------------------MLLLQGRHGASFPKLDNWAPSGKMKILLVFL
GLLGYSAAMP--M-QMPRIPGFSSKSEEMMRYGHFNFMNSPH---MAHL-
GPLYGHGMQ--------IPQLFPQYQM-PM-----WPQPPPKVNH----P
QKPSSPSTPNHQ-SNTDQAP----E-TQQPD---QP------QPQK----
LP-PKWPSKQ---------PSPT----PT---------QPQ-EEAQ----
-----------------------TPEAFL--PFGN------------GLF
------PYQQPPWHVPH-----------------RV--------------
--PTG--YGRPAVSNEE-GGNPFFGYFGFHGFGGR-PYYSEE--MFE-D-
FEKPK-EEDPPKTESPA-TEP----STNSTVPETNSTQPNAPNPRGGQSG
NDTSP----SGNSGQGPNTVSNPT------------------------AQ
NG-----PVVNVS-GQGVPRS------QT---PW-------GPSQTNFHE
NYP--NPNIRSFPARR----QWHPTGT-AMGHR---QNGPFYRN------
---QQIQRGPRWNSFALEGK---QA-VH-----PGYPLYRKAYASTARGN
ALNYAGNPVNFRRKPQGP--------------------------------
--------------------------------------------------
--------------------------------------------------
--------------------------------------------NKYPMG
TNVA---P--------------------------LDPKHG-TVGGNENIQ
NPRENPVSQKERTVTPTMDPNGPWRNSQDY------------------GV
N-KSNYKL--PHPEGNM-LAPNFNSIDQ--NSYYPRGDSKRAPNSEGQIQ
SQ--NLPK-GIILEPRRIPYESETKQPELTQNTY-Q-------------P
-------VYP--EGIPSPARERFP-TGRNTWNQQ--EISPPFKED-----
----PGKQEEHLS------HLSHGSRGRVYYPD---Y-RPYD--------
-PR----GNSPYLRSNT-WGER-D--DSPNTV---RQP-ENPHYPMNTPD
-PKETIHY-----------------NEEDPTDTT-GDEPF-PGQSRWG--
---VEE-SSFKGGPTVRTYEGKQQY------------TSNQPKE---YLP
YYLD-NPSKP-REDLPYGEFYPWNPDENFLSYNIAPTVPPPVESRG-YYV
NNAAEQEESTR-FPYWNSWDHRIQAQGQKEIRPYFNRNFWDQTTN-LHKV
PTSSLHQ-ENKPYSSNSPAG---LQK-NPTWHEG-ENLNYD-IQITRLNS
PQREYLA----FPELI--PPS--YPAGQKEAHLFHL-SQKSPCCAGA--S
IGLKN-NLLALQHYTPSFGLAPG---ENQDTSPVYTED--SHTKHARYTT
-SPMSILPGQRNSSEK---RLPGESQNPSPFRDDVSTLRRNTPCSVKNQL
SQ-RGIMPFPEASSLQSKNIPCLKSDLGGDGNN-VLEQIFEGNQFNERTV
DLT-------PEQLVIG---TPEE-GPK---PEGIPGE-VQENEGERQQQ
R-PSS----ILQLPCFGSELAKYHTSSTVTPS-----SIGRQGSFDGD--
PIMPTEIP-NSLARLATGAQFQNINVDPLNADEQT-PLDSLQ--IGANPQ
DQ-VQDCLLLQA--
>Balaenoptera acutorostrata scammoni
--------------------------------------------------
--------------------------------------------------
--------------------------------------------------
-------------------MLLLQYRHEASSPKLDNLVPSGKMKILLIFL
GLLGYSIAMP--L-QMPRMSGFSSKSEEMMRYGHFNFMNSPP---MAHL-
GPLYGNGMQ--------LPQLFLPYQM-PM-----WPQPPPNKKR----P
QKPSSPSAPKHQ-SKTDQAP----E-TQKPN---HP------QLKQ----
PL-PEHPLKR---------SSPT----PT---------QPQ-EETQ----
-----------------------TPQAFP--PFGN------------GLY
------PYQQPPWHVPH-----------------RV--------------
--PSG--YGRPPVSNEE-GGNPYFGYFGYHGFGGCPPYYSEE--MFEQD-
FEKPK-EKDPPKTESPA-TDP----SANSTVPETNSTHSNAPNPRGSQGG
NDTSP----TGNSVQGSNTVSNPT------------------------AQ
NS-----PAVNVS-GQGGPRS------QT---P-R------GPSQTNIHE
NYP--NPNIQSFPAGR----QWRPTGT-VTGHR---RNGPFYXN------
---QQIQRGPWWNSFALEGK---QA-VR-----LGYPIYRRAYASTARGN
SPNYAGNPTNFRRKPEGP--------------------------------
--------------------------------------------------
--------------------------------------------------
--------------------------------------------NKHPVG
TSVA---P--------------------------LGPKHG-TVGHNENIQ
NPREKPVSQKERIVIPTRDPNGPWRNSQDY------------------GL
N-KXNCKL--PHSEHNM-LVPNFNSIGQRENSYYLRGDSRRAPNSNGQTQ
SQ--NLPK-GIILEPRRIPYESEINQPELKHSIY-Q-------------P
-------VYP--EGFPSPAREHFP-AGRNTWNQQ--EISPPFKED-----
----PGRHEEHLP------HPSHGSGGRVXY-----Y-NPYD--------
-PR----ENSPYLRSNT-WAER-D--DSPNTM---RQP-ENPHYPMNTPD
-PKKTIPY-----------------NEEDPIDPT-GDESF-PGQSRWG--
---VAE-SSFKGDPTVRHYES-EQY------------TSNQPKE---YLP
YSLD-NPSKP-REDFPYGEFYPWSPDENFPSYNTAPTEPRPVESRG-YYA
NNAVGQEESTM-FPSWNSWGHRIQAQEQKERRPYFNRNFWDQPTN-LHRA
PASSPYQKENKPYSSNSPAG---LQK-NPIWHEG-ENLNYG-MQITRLNS
PEREHLA----FPDLI--PPS--YPAGQNGAHLFHL-SQRGPCCAGG--S
TGPRD-NPLALQDYTPSFGLAPG---ENQDTSPVYTED--SHTKHARHTI
-SPTSILPGQRNSSEK---RLPGESQNPSPFRDDVSXLKRNTLCSI-NHL
GQ-RGIMPFPETSSLQSKNTPCLKSDLGGEG-N-ILEQIFEGNPLNERTV
DLT-------PEQLVIG---IPDE-GPK---PEGIPSE-VQGNEGER-QQ
R-ATS----ILQLPCFGSKLTKHHTSSTGTPS-----SFGRQGSFDGD--
PIMPTEIP-NSLAELATRAQFQNINVDPLNADEHT-LFDSLQ--VGTNPQ
DQ-VQDCLLLQA--
>Delphinapterus leucas
--------------------------------------------------
--------------------------------------------------
--------------------------------------------------
--------------------------------------------------
--------------------------------------------------
--------------------------------------------------
--------------------------------------------------
--------------------------------------------------
--------------------------------------------------
--------------------------------------------------
--------------------------------------------MFEQD-
FEKPK-EKDPPKTGSPA-TDP----SANSTVPETNSTQSNAPSPRGSQGG
NDTSP----TGNSVQGSNTVSNAT------------------------AQ
NS-----PAVNVS-GQGVPRS------QT---P-R------GPSQTNIHE
NYP--NPNIHSFPAGR----QWRPTGT-AMGHK---RNGPFYRN------
---RQIQRGPWWNSFVLEGK---QA-VR-----PGYPIYRRAYASTARGN
SPNYAGNAANFRRKPEGP--------------------------------
--------------------------------------------------
--------------------------------------------------
--------------------------------------------NKHPVG
TNVA---P--------------------------LGPKHG-TVGHNENIQ
NPREKPVSQKEGIVIPTRDPSGPWRNSQDY------------------GV
N-KSNYKL--PHPEDNM-LVPNFNSIGQRENSYYLRGDSRRAPNSNGQTQ
SQ--NLLK-GIILEPRRIPYESEINQPELKHSIY-Q-------------P
-------VYP--EGFPSPAREHFN-DGRNTWNQQ--EISPPFKED-----
----PGRHEEHLP------HPSHGSGGCVYYPD---Y-NPYD--------
-PR----ENSPYLRSNT-WAER-D--DSPNTM---RQP-ENPHYPMNTPD
-PKKTIPY-----------------NEEDPMDPT-GDESF-PGQSRWS--
---VAE-SSFKGDPTVRHYEG-EQY------------TSNQPKE---YLP
YSLDINPSKP-RKDFPYGEFYPWSPDENFPSYNTAPTEPRPVESRG-YYA
NNAVGQEESTM-LPSWNSWDHRIQAQEQKERKPYFNRNFWDQPTN-LHKV
PASSPYQKENKPYSSDSPAG---LQK-NPVWHEG-ENLNYG-MQITRLNS
PEREHLV----FPDLI--PPS--YPAVQKAAHLFHL-SQRGPCCAGG--S
TGPKD-NPLALQDYTPSFGLAPG---ENQDTSPVYIED--SQTKHVRHTI
-SPTSILAGQRNSSEK---RLPGESQNPSPFRDDMSTLKRNTPRSI-NQL
GQ-RGIMPFPETSSLQSKNTPCLKSDLGGEG-N-ILEQIFEGNQLNERTV
DLT-------PEQLVIG---TPDE-GPK---PEGIPSE-VQGNEGER-QQ
R-PSS----ILQLPCFASKLTKYHTSSTGTPS-----SIGRQGSFDGD--
PIMPTEIP-NSLAELATRAQFQNINVDPLNGDEHT-LFDSLQ--VGTNPQ
DQ-VQDCLLL----
>Eptesicus fuscus
--------------------------------------------------
--------------------------------------------------
--------------------------------------------------
-------------------MLLLQCRHGTSXPKLDNLVPSGKMRILLVFL
GLLGNSIAMP--M-HMPRMPGFSSKSEEMMRYGQFNFMNSPH---MTQL-
GPSYGYGMQ--------PPQLFPQYQM-PM-----WPQPPPYTGR----P
KKPSSPSASKRQ-GKTDIAP----E-TPKPN---PP------QPKK----
SP-PKRPLKQ---------PTPA----PT---------PPQ-EEAQ----
-----------------------PPQAFP--PFGN------------GIF
------PYQQPPWHTPR-----------------RV--------------
--PPG--YGRPPVSNEE-GGNPYFGYFGYQGFGGRPPYYSEE--MFEQD-
FEKPK-EKDPPKTESPA-TEP----SSNSTVPETNSTQPNAPNPGGHPGG
NDTSP----TGNSGHGPNTGSNPT------------------------AQ
NGV-NPHPAVNVS-GQGATRS------QI---PW-------GSGQPNIRG
NYP--NPNFPSFPVGR----QWRPTGT-VVGHR---QNGPFYRN------
----PVQRGPRWNSYALEGK---QA-VR-----PGNPIYRRPYASTARGN
TPNLAGNPANFRRKPQGP--------------------------------
--------------------------------------------------
--------------------------------------------------
--------------------------------------------NKHPMG
TNVA---P--------------------------LGPKHG-TVGRNEKIQ
NPREKPLGQKERVVTPTRDPTGPWRNSQDN------------------GA
N-KSNYKL--PPPEGNV-LLPNLNSIDQRENSYYPRGDSRRAPNSDGQTQ
SQ--NLPK-GIILEPRRIPYESETNQPELKHNTY-Q-------------P
-------AYP--EDIPSPPGERFP-AGRNTWNHQ--DISPPFKED-----
----PSRQEEHLP------HPSHGSRADVYYPD---Y-NPYD--------
-PR----ENSPYIRSNT-WDER-D--DSPNNM---GQP-EDPLYPMNTPD
-PKETVPY-----------------NEEDPIDPT-GDEPF-PGQSRWG--
---VEE-SRFKEGATVRHYKD-EQY------------TSNRPKE---YLP
YSLD-NPSKP-REDFPYGEFYPWNADENFPSYNTIPTVPPPVENRG-YYA
NRPVEQEESSL-FPSWNSWDHRIETQGQKERRPYFNRNFWDRPTN-LHKA
PASLPHQKENPHYSSNSPAG---LQK-NPIWRDG-ENLNYG-MQNTRLNS
PDNEHLA----FHDSI--PPS--YSAGQKEAHLFHQ-SQRSPCCARG--S
VGHKD-NPLALQDYTPSFGLAPG---ENQDTSPLYTKD--SHTKQARHTI
-SPTSSLPGQRNSSEQ---RQPGESQNPSPFRDDVSTLRRNTPCSIKNQL
GQ-KGIMPFSEASSLQSKNTPCLKNDFGGDGNN-ALEPIIEGNQLNERTV
DLT-------PEQLVIS---TPDE-GPK---PEEIQSE-VQGNEGERQQQ
R-PSS----ILQLPCFGSKLAKYHSSSPGTPP-----SIGRQGPFNGD--
SITPTEIP-DSLAGLATGTQFQSIIVDPYNVDEHI-PFDS-Q--IGTNPQ
D-----CLLLQA--
>Bison bison bison
--------------------------------------------------
--------------------------------------------------
--------------------------------------------------
-------------------MLL-QCRHEASSPKLDYLVPSGKMKILLVFL
SLLGYSIAMPLQM-HMPRIPGFSSKSEEMMRYGHFNFMNFPH---LAHL-
SPFYGNGIQ--------LPQLFPQYQM-PM-----WPQPPPNKKS----P
QKPSSPAAPK----QTDQAP----E-TPSPN---QP------QPTD----
SP-PNQHLKQ---------PSTT----TA---------QPQEEETQ----
-----------------------TPQAFP--PFGN------------GLF
------PYQQPPWHIPH-----------------KI--------------
--PPG--FGRPPGSNEE-GGNPFFGFFGYHGFGGRPPYYSEE--MFE-D-
FEKPK-EEDPPKTETPA-TDP----SVNSTVPETNSTQPGAPSPRAGQGG
NDTSP----AGNNGQDPNTVSNPT------------------------VQ
NN-----PVVNVS-GQGVPRS------QT---PWR-------PSQTNIHE
NYP--YPNIRNFPAGR----QWHPTGT-SMGNR---RNGPFYRN------
---QQIQRAPRWNSFVLEGK---QA-IR-----LGYPIYRRAYASTVRGN
YPNYAGNPVNFRRKPAGP--------------------------------
--------------------------------------------------
--------------------------------------------------
--------------------------------------------SKQPAG
T-IA---P--------------------------LGPKHG-TTGHNENIQ
NPKEKPVSQKERIVIPTRDPNGHWRNSQDY------------------GV
T-KSNYKL--PHPEGNI-LVPNFNSIDQHENSYYPRGDSRGTPNSNGQTQ
SQ--NLPK-GIILEPRRIPYESEINQPEIKHSTH-Q-------------P
-------VYP--EGSPSPARERFP-AGRNTWNQQ--EISPPFKED-----
----PGRKEEHLP------HPSLGSRGRIYYTD---Y-NPYD--------
-RR----ENPPYLRSNS-WDER-N--DPPNTM---GQS-ENPHYPMNTPD
-PKETIPY-----------------NEEGPADPT-GDEPF-PGQTTWG--
---VDE-SNFKTVPTAR-YEG-KQY------------TSNQPKE---YSP
YSLD-NLPKP-REYFPYGEFYPWSPDENFPSYNTAPTIPLLVENRG-YYP
TNAVGQEENTM-FPSWNSWDHMVQVQGQKERRPYFTRTFWGQPTN-LPKA
PASPPYHKENQPYFSNSPTG---LQK-DPTWHEG-ENLNYG-MQITRLNS
PEGGHLA----FPDLI--PPH--YPGSQKETRLFHL-SQRGPCCAGG--S
IGPKD-NPLALQDYTLFFGLAPG---ENQDTSPLYT-D--SHTKHERYTI
-SPTSILPGQRNSSEK---RLPGESQNPSPFRDDVSTLRRNTPCSINNQL
SQ-RGIRPLPEASSLQSKNIPCLKSDL-EDGNH-VLEQTLEGNQLNERPV
DLT-------PEQLVMD---TPDE-GPK---PEGIPSE-VQGNEGKRQQQ
R-PST----ILKLPCFDSKLTKYYTSSTGTPS-----SLGRQGSFDGD--
PIMPTEIP-NSLAELATGAQFQNINVDPLNADDHT-PFDPLQ--VGTNPQ
DQ-VQDCLLLQA--
>Pteropus alecto
--------------------------------------------------
--------------------------------------------------
--------------------------------------------------
-------------------MLLLQCRHGASSSKLDNLVPNGKMKILLIFL
GLLGNSIAMP--M-QMPRMPGFSSNSEEMMPYSQFNFMNSPH---LAQL-
GSLYGNGLQ--------LPQLFPQYQM-PM-----WPPPPLNTGH----P
WKPSSPSARKHQ-SKTDQAP----E-SQKPN---QL------QPKK----
PS-PKRPLKQ---------PTPA----PT---------QPQ-EEAQ----
-----------------------TPQAFS--PFGN------------GLF
------PYQQPPWQVPH-----------------RV--------------
--PPG--YGRPPASNEE-GGNPYFGYFGYHGFGGRPPYYSEE--MFEQD-
FEKPKEEEDPPKTEKPA-TEP----SSNSTVSETNSTQPNAPSPGGNQGG
NDTSP----TGNSTHGPNTVSGPT------------------------AQ
NGA-IPPPAVNVS-GRGAQRS------QI---PW-------GPSQPNIRE
NYP--NPNLQSFPVGR----QWRPTGT-AMGHG---QNGPFYRN------
---QQVQRGPRWNSFALEDR---QT-VR-----PGNPIYRKPYASTARGN
SPSHAGNPANFRRKPQRP--------------------------------
--------------------------------------------------
--------------------------------------------------
--------------------------------------------QNHLMG
TNIV---P--------------------------LGSKHG-TVSPSEKIQ
NPREKPLGQKERIVIPTRDPTGPWRNSQDY------------------EV
N-KLNYKL--PHPEGNR-LIPNLNSIDQRENSYYPRGDSRRAPNSDGQTQ
SQ--NLPK-GIIVEPRRIPYESETNQPELKHSTH-Q-------------S
-------VYP--EEIPSPAREHFP-AGRNTWNRQ--EISPPFKED-----
----PGRQEEHLP------HPSRSSRGGMYYPY---Y-NPYD--------
-PR----ENSPYLRSNT-WDER-D--DSPNTV---GQP-KNPLYPTNTPD
-PKETVPY-----------------NEEDPMDPT-GDESF-PGQRRWG--
---VEE-SSFKEDPTVRHYEG-EHY------------TSNQPKE---YLP
YSLD-NPLKP-TEDFPYGEYYPWNPDENFLSYNTVPTVPLPAENRG-YYA
NSAIGQEESTL-LPSWNSWDQRIQAQGQEERRPYFNGNFGDQPTN-LHKA
PARPPHQKENQPYFSNSPAG---LQK-NPTWREG-ENLNYG-MQITRLNS
PEGEHLA----FQDLI--PPS--YPAAQKEAHLFHL-SHRSPCCAGG--S
MGLKD-NLLALQGYTPSFGLAPG---EDRDISPVYTKD--SH---VRHTI
-SPASILPSQRNSSEK---GLPGESQNPNPFRNDVSTLRRNIPCSIKNQP
DQ-RESMPFPEASSLHSKNTPCLKGDLGGDGNN-VLDQIFEGSQLNEKTV
DLI-------PEQLVIG---TADE-GPK---PEGSQRE-VQGSEGERQQQ
R-PSS----ILQLACFGSKLAKYHSSSTGTPS-----SIGRKGSFDGD--
PMMPTEIP-NSLPGLPTGAQFQSINVDPLNADEHT-TFDSLQ--VGTNSQ
NQ-VPDCILLQA--
>Rattus rattus
--------------------------------------------------
--------------------------------------------------
--------------------------------------------------
--------------------------------------------------
--------MP--M-PMPRMPGFSSKSEEMMRYNQFNFMNAPP---MMHM-
GP-WQNGLP----MPPHMPPQYPPYQM-PM-----WPPPVPNGWQ-----
----QPPMPNFP-SKTEQTQ----E-TAKPN---QT------DPQE----
PQPQKQPLKE---------PPNE----AA---------RAK-DEAQ----
-----------------------PPQPFP--PFGN------------GLY
------PYQQPPWPIPQ-----------------TG--------------
-PPTG--FGRPKFSNEE-GGNPYYAYFGYHGFGGR-PYYSEE--MFE-D-
YEKPK-EKDPPKPEDPPPDDPPPEASTNSTVPDANATQSI---PGGGQGG
NDSSP----VGNTGPGPNAGNNPT------------------------VL
NGV-FPLLKVNVS-GQGVPKN------QI---PWR-------PSQPNIYE
NYP--YP---NYPSER----QWQTTDT--QGPK---QNGPGYQN------
---PQIQRGPQWNSFAWEGK---QATTH-----PGNPTYHKPSPPTSRVN
YPNYAGNPVNFGRKLPGP--------------------------------
--------------------------------------------------
--------------------------------------------------
--------------------------------------------NKPFVG
TNVPS-----------------------------VGPKQV-TVSRNMKTQ
NPKEKSLGQKERTVTPTKDTGNPWRSSKQY------------------GI
N-YPNYNL--PHPEGSM-VGPNFNSFDQQENTYFSRGDSRKVASPNRQIQ
SQ--NLPK-GIALEPRRTPFESETKRPELKHSTN-K-------------P
-------VYP--KKNPSPTRGHFP-AGRNNWNHQ--KTLPPLKEG-----
----HGRKEENLL------HPPYGSRGNVFYHE---YNNPY---------
-PN----EKSPYLRSNT-WDKR-I--GTPGTM---MQP-ENPQYTMSSLD
-QKETEQY-----------------NEEDPIDPN-EDESF-PGQSRWG--
---DDE-LSFKGNPTLRQYEG-EQY------------TSTLAKE---YLP
YSLS-NPPKP-SEDFPYSEFYPWNPQETFPIYNPGPTIAPPVDPRS-YFV
NNAVGQEESTL-FPSWTSWDHRNQAERQKESEPYFNRNVWDQSMS-LHKS
NIQNPNH----PYSTTSPAG---FPK-DPTWLEG-ENLNYD-LQITSLSP
PEREQLA----FSDFR--PQS--YPTGQNEDHLFHQ-SQRGSCCIGG--S
TGHKE-NVLALHDYTSSYGLPPR---KTQEISPVHTES--SYTKYAKPNV
-SPASILPNQRNISEN---KLTAESPNPSPFGDDVPTVRKNTPNSGKNQL
-E-TGITALSEASSSQPKNTACLKSDLGGDRRD-VLKQFFQGSQLGERTA
GLT-------PEQLVLG---SPDK-GSG---PDRTHSE-AQGSEGEMQQQ
R-PPT----IRKLPCFGSKLAKLHSSSTGPPT-----NNGGPSLPNGA--
LSTPTESP-DTLVGLATREQFKSINVDQLNADGHT-TLESFQ---DTSPQ
DQ-AHGCLLLQA--
>Rhinopithecus bieti
--------------------------------------------------
--------------------------------------------------
--------------------------------------------------
-------------------MLVLRCRHGTSFPKLDNLVPKGKMKILLVFL
GLLGNSVAMP--M-HMPRMPGFSSKSEEMMRYNQFNFMTLPH---LAHL-
GPFFGNGL----------PQQFPQYQM-PM-----WPQPPP--WH----P
QK---PSAQKRH-NKTDQTQ----E-TQKPN---QT------QSKK----
PP-QKRPLKQ---------PSHT----PA---------QPE-EEAQ----
-----------------------PPQAFP--PFGN------------GLF
------LYQPPPWQIPQ-----------------RL--------------
-PPPG--YGRPPASNEE-GGNPYFGYFGYHGFGGRPPYYSEE--MYEQD-
FEKPK-EEDPPKAESPG-TEP----TANSTVTETNSTQPN---PKGSQGG
NDTSP----TGNSIPGPNTGNNPP------------------------AQ
NGI-VPLPAVNAS-GQGGPGS------QI---PWR-------PSQPNIRE
NHP--NPNIRNFPSGR----RWYPTGT-AMGHR---QNGPFYRN------
---QQVQRGPWWNSFAWEGK---QV-VR-----PGNPVYHKAYPSTSRGN
YPNYAGNPANLRRKPQGP--------------------------------
--------------------------------------------------
--------------------------------------------------
--------------------------------------------NKHPMG
TNVA---P--------------------------VGPKQG-PVVRNEKIQ
NPREKHLGPKEQIIVPTKNPTSPGRNSQQY------------------EV
N-KSNYKL--PHSEGYT-PVPNFNSVDQHENSYYPREDSRKVPNSDGQTQ
SQ--ILPK-GMALAPRRIPYESETNQPDLKHSAY-Q-------------P
------AVYP--EEIPSPAKEHFP-AGRNTWDHQ--EISPPFKEH-----
----PGRQEEHLP------HPSHGSRGSVFYPE---Y-NPYD--------
-PR----ENSPYLRRNT-WDER-D--DSPNTM---RQK-ESPLYPINTPD
-HKETVPY-----------------NEEDPIDPT-GDEVL-PGQNRWG--
----EE-LSFKGGPTVRHYEG-EQH------------TSNQPKE---YPP
YSLD-NPSKP-REDFYYSEFYPWSPDENFPSYNTAPTMSPPTESRG-YYV
NNAVGPEESNL-FPSWNSWDHRIQAQGQKERRPYFNRNIWDQATH-LQKA
LARPPDQKGNQPYSSNTPAG---LQK-NPMWHEG-ENLNYG-MQMTRMNS
PEREHSS----FPDFI--PQS--YPSGPKEAHLFHL-TQRGSCCTGS--S
TGPKD-NPLALQDYTPSYGLAPG---ENQDTSPLYTEG--SHSKHTRHII
-SPTSTLPGQRNSSEK---R---ESEN--PFRDDVSTLRRNTPCSINNQL
GQ-KGIMPFPEVGSLQAKNTPCLKNDLGGDGNN-ILEQIFEDNQLNERTV
DLT-------PEQLVIG---TPDE-GSN---PEGIQSQ-VQENESETQQQ
R-PSN----ILHLPCFGSKLAKHHSSSTGTPS-----SNGRQSPFDGD--
SIMPTENP-NTLVELATGEQFKSTNADPLDAGEHS-PFEFLQ--RGTNAE
DQ-VQDCLLLQA--
>Ochotona curzoniae
--------------------------------------------------
--------------------------------------------------
--------------------------------------------------
-------------------MLLLQHRNGVPFPELDNLVPSGRMKILLVLL
GVLGNSMAMP--M-HMPRMPGYSSKSEEMMRYGPYPFMNYPH---MPPM-
GP-YGNGFP--------FPQQFPPYQM-PM-----WPQPPPNMWP----P
PK---PAGFRRQ-SNTDQAQ----D-TENPN---QP------PAEK----
PP-VKDPAQQ---------PT-T----PT---------PAK-EEAQ----
-----------------------PTQAYP--PFNN------------GLF
------PYQQPPWPFPP-----------------RMPPPMPPPMPPPMPP
PPPPG--YGR--LSNEE-GGNPYFGYFGYHGFGGRPPYYSEE--MYD-D-
IEKPK-EEDPPKAESPS-TEP----SANATVNETNSTQP---------GG
NDTSP----TGNGVPGQNTGNNPT------------------------AQ
NGV-NPSPTVNTS-GQGAPRS------QF---PWR-------PSQPNIYE
NYP--NHNTRNFPSGR----QWHHTGT-AVGQR---PNGPFYRN------
---EQVQKNSQWNSFAWENK---QA-TH-----PGNPTSHKTFLSTSRGY
YTNNAGKPVNFRKRPQGP--------------------------------
--------------------------------------------------
--------------------------------------------------
--------------------------------------------NKNVVV
TNIV---P--------------------------LDPNQG-SVGYSEKVQ
NPADKQVGQKERTVVPTKDTVSLWRNSHPH-----------------GGV
N-KPNYKL--PHPIGNT-PGPNFNSIGQQENPYSPAGDSRRVPNSGVQIQ
NQ--NLPN-GIILEPKITPYAPETSQPKLKYKTY-Q-------------P
-------LYP--EGIPAPTREHFP-AGRNTWNHR--DISPPFKGI-----
----PTW-EERLPTPTPPLPPSHGSRGSVFFHE---Y-SPYN--------
-PS----ANPPYLSSNT-WGEI-V--DSPSSI---RQP-EHPQSPLNTPE
-QKKIVPY-----------------NEKDPIDPI-GDEIF-QRQSTWD--
---EEE-SSLKRAPTGRQYEG-KQH------------TSNQPKQ---YLP
YPVD-RPSKP-REDLPSNGFYPWNPDENF-SYNTGFTVSPPVNTKG--YT
NNGVGQQGSTV-FPSWNSWDYNIQTQGQKEKEPYYNRNFWNQATN-LHEV
STTVPNLKETQLYYSNSLTS---LQK-NPTWHEG-KHLNYG-MQIAGLNS
PGREYLA----YPDLI--TQS--DPSSQKETYMFRQ-SQGSSCCTGG--S
TVLKD-NPLSLQVSTSSHGLAPE---EKPSTS-LHPEG--SHTNHPSFIV
-SPASTLPGQRNSSEN---RLPGESQNPNSFRADVSTLRRSTRCSLKNQL
GQ-LEITSVPEASSPQSKNTPCLKNDLGEDGGN-VVGQMSEGNQLNEITV
ALT-------PKQLVIS---TPNE-DPK---SEGIKTE-VQENDKEKQQE
--SPS----ILRVPCFGSKLANHHSASTGAPS-----TSGRQDRIDGD--
LIMPTGSP-GTSVGLPTGEQFKHTNIDSPNADERT-SYESFQ--IGTNPQ
DQ-IQDCLLIQA--
>Saimiri boliviensis boliviensis
--------------------------------------------------
--------------------------------------------------
--------------------------------------------------
-------------------MLVLRCRHGTSFSKLDNLVPNGKMKILLVFL
GLLGNSVAMP--M-HMPRMPGFSSKSEEMMRYNQFNFMNSPH---MAHL-
GPFFGNGLQ--------LPQQFPQYQM-PM-----WPHPPPNTLN----P
QK---PSGPKRH-NKTDQTQ----E-TQKPD---QT------QSKK----
PP-QKRPLKQ---------PSHT----PA---------QPK-EEDQ----
-----------------------PPQAFP--PFGN------------GLF
------PYQQPPWQIPQ-----------------RV--------------
-PPPG--YGRPPISNEE-GGNPYFGYFGYHGFGGRPPYYSEE--MFEQD-
FEKPK-EEDPPKAESPG-TEP----TANST---TNSTQPN---PRGNQGG
NDTSP----TGNSTPRPNTGNNPP------------------------DQ
NGI-SPVPAVNAS-GQGGPGS------QI---PWR-------PSQPSIRV
NHP--NPNIRNFPSGR----QWYPTGT-VMGHR---QNGPFYRN------
---QQVQSGLRWNSFAWEGK---QV-AR-----PRNPLYHIAYPSTSRGN
YPNYAGNPANLRRKPQRP--------------------------------
--------------------------------------------------
--------------------------------------------------
--------------------------------------------NKHPVR
TNGT---P--------------------------LGPKHD-PVVQNEKIQ
NPREKPLSPKEPIIVPTKTPTSPWRNSQQY------------------EV
NIKSNYKL--PHSEGYT-PVPNFNSVDQHENSYYPRGDSRKVPNSDGQTQ
SQ--NLPK-GIVLGPRRIPYESETNQSKLKHSSY-Q-------------P
------PVYP--EEIPSSAKEDFP-AGRNTWNHQ--EISPPFKED-----
----PGRQEEHLP------HSSHGSRGSVFYPE---Y-NPYY--------
-SR----ENSPYRRSNT-WDER-E--DSPNTM---GQK-ESPLYPINTPD
-QKETVPY-----------------NEEDPIDPN-GDEYF-PGQNRWG--
----EE-LSFKGSPTVRHYED-EQY------------TSNQPKE---YLP
YSLD-NPSKP-KEDFYYSEFYPWSLDENIPSYNTAPTMSPPIESRG-YYL
NNAIGPEESTL-FPSWNSWDRRIQAQGQKERRPYFNRNTWDQATH-LQKT
PARPPDQTGNQPYSSNTPAG---LRK-NPIRHEG-ENLNYG-MQITRINS
PEREHSS----FPDFI--PRS--YPSGQKEAHLFHL-SQRGSCCAGI--S
AGPKD-NPLALQDYTPSYGLAPG---ENQDTSPLYTEG--SHTKHTRHVV
-SPTNILPVQRNSSEK---R---ESQSPSPFRDDVSTLRRNTPCSIKNQL
GQ-KGIMPFPEAGSLQSKNTPCLKNDLGGDGNN-ILEQIFEDNQLSERTI
DLT-------PEQLVIG---TPDE-GSD---PEGIQSQ-IQGNESERQQQ
R-PSN----ILHLPCFSSKLAKHHSSGIGSPS-----SNGRQSPFDGD--
SIMPTENP-NTLVELATGEQFKSINVDPLDAGEHT-PFEFLQ--RGTSAQ
DQ-IQDCLLLQA--
>Myotis brandtii
--------------------------------------------------
--------------------------------------------------
--------------------------------------------------
-------------------MLLLQCRHGTSFPKLDSLVPSGKMRILLVFL
GLLGNSIAMP--M-HMPRMPGFSSKSEEMMRYGQFNFMNSPH---MTQL-
GPSYGYGMQ--------PPQLFPQYQM-PM-----WPQPPPNTGR----P
KKPSSPPASKRQ-GKTDLAP----E-TPKPN---QP------QPKK----
SP-PKRPLKQ---------PTPA----PT---------PPQ-EEAQ----
-----------------------PPQAFP--PFGN------------GIF
------PYQQPPWQVPH-----------------RV--------------
--PPG--YGRPPVSNEE-GGNPYFGYFGYQGFGGRPPYYSEE--MFEQD-
FEKPK-EKDPPKTESPA-TEP----SSNSTVPETNSTQPNAPNPGGRPGG
NDTSP----TGNSGHGPNTGGNPT------------------------AQ
NGV-NPHPAVNVS-GQGPPRS------QI---PW-------GSGQPNIRE
NYP--NPNFPSFPVGR----QWRPTGT-TVGHR---QNGPFYRN------
----PVQRGPRWNSYAWEGK---QA-VR-----PGNPIYRRPYASTARGN
SPNLAGNPANFRRKPQGP--------------------------------
--------------------------------------------------
--------------------------------------------------
--------------------------------------------NKHPMG
TNVA---P--------------------------LGPKHG-TVGRNEKIQ
NPREKPLGQKERVVIPTRDPTGPWRNSQDN------------------GA
N-KSNYKL--PPPESNK-QLPNFNSIDQRENSYYPRGDSRRAPNSDGQAQ
SQ--NLPK-GIILEPRRIPYESETNQPELKHSTY-Q-------------P
-------AYP--EDIPSPAGERFP-AGRNTWNHQ--DISPPFKED-----
----PNRQEEHLP------HPSHGSRADVYYPD---Y-NPYD--------
-PR----ENSPYIRSNT-WDER-D--DSPNNV---GLP-EDPLYPMNTPD
-PKETVPY-----------------NEEDPIDPT-GDEPF-PGQSRWG--
---VEE-SRFKEGAPVRHYKD-EQY------------TSNRPKE---YLP
YSLD-NPSKP-REDFPYGEFYPWNADENFPSYNTIPTVPPPVENRG-YYA
NRPVGQEENSL-FPSWNSWDQRIETQGQKERRPYFNRNFWDRPTN-LHKA
PASPPHQKENPHYSSNSPAG---LQK-NPIWREG-ENLNYG-MQNTRLNS
PDNEHLA----FQDLI--PPS--YSADQKEAHLFHQ-SQRSPCCAGG--S
VGHKD-NPLALQDYTPSFGLAPG---ENQDTSPLYTKD--SHTKHARHTI
-SPTSSLPSQRNSSEK---RQPGESQNPSPFRDDVSTLRRNTPCSIKNQL
GQ-RGIMPFSEASSLQSKNTPCLKNDLGGDGNN-ALEPIFEGNQLNERTV
DLT-------PEQLVIS---TPDE-GPK---PEEIQSE-VQGNEGERQQQ
R-PSS----ILQLPCFGSKLAKYHSSSPGTPS-----SIGRQSPFNGD--
SIMPTEIP-DSLAGLATGTQFQSIIVDPYNVDEHI-PFDSLQ--IGTNPQ
D-----CLLLQA--
>Python bivittatus
--------------------------------------------------
--------------------------------------------------
--------------------------------------------------
------------------------------------------MKLILLYL
CLVGISYAGP--L-RKPRRAGYGSKSEEMTQFGPYGYIQSPQ---V----
SPFYGYHSS--------YPQIFPKWPILPLQRFFIWPQPAPPSHQAAKLP
QKKPQQTPGTKQSNQRPQLP----PRQPRPQ-----------QPPP----
PPQPKQPQKT--------NPSHTHPQVPMQ--------HPTEGKQQ----
-----------------------HPQAFA---------------------
------PYPQQPWHFPQIFGAGGFQPQQFGPYQRHM--------------
--P----FGRPPISNEE--GTPYFGY-GYHGLGNRLPYYSEE--MFEQD-
FEKPK-EKDSPK-ENPA-ADP----ITNSTVSDTNSTIPA--SHGGNATL
SGLSP----TNNEANFLGVPNKFV------------------------SR
NGIPTPSPTGRIS-GQNEVAQ--NGIDQL---SYR-------PKPTN---
-----ANVFHNIFSDG----Q-QSRGH----------SSYIYKA------
---NPDMSNTRHNTLVSRGN---PS-IQ-----AENPTEPWVY----GGN
S-IHRDNLQRIN--------------------------------------
--------------------------------------------------
--------------------------------------------------
--------------------------------------------SNHPTV
NNR----P-------------------------------N-SYGQQEELR
YPGNNPSRWR-----PSSGRGPQWSKNPAH------------------GD
NKQPS-----SPSESHS-LY-Q---VEEKTGMYQP---S-RMQQSNG-LS
HQ-------EIVLDTRGTPFETETHKNDWKEPSF----------------
-------IHP------DHQREQFPSSQNQMWNQK--DLEIVQEVP-----
----PGYNSVTSS-------GSFHQRGHDTYAD---K-NFYS--------
-QQ----TPSFYPRA---WEDK-E--NLPTIQ-PLGQR-ERPYNSPILPS
NQMHRSNY------------------H-GSIQQE--HEFHQSRQNIWP--
---HEK----HLADLDRQYQN-PPY----------------------NPK
YSTE-HTANE-RGNLPYEEINRRIPE-HSPVG--GSEHYENIP----YHI
SNTFGHTERNL--PYQGLYSPPQSSNLFQGRSHYDERDTWAPQKV-----
--DQVAPKETSPYFNTYSTN---FRR-NPTRTEDAWRAIHMRAPISSNNA
PVRRNYPNTGGYPDDF--PRE--HETITSQPTVNYF------CCADE--S
RGANE-NIQAPLKIAPQFRLASW----QQKRSPTYPEG--SHASYARHPP
-YLAGIQSNHWNNSLKFGKSLPNHRENPGGFGEEVADLEKSPPCS-NSQL
GQIRGHDTNYETGLFPSKSILCSRNSIRGDGHT-VLAHIMGVNQ-PKREF
ERA-------SLRF------------PQ---PQGIRNEAIVGEIDRKEYH
A-THG----FKRTPCFGSWL-KQHISSTGTPL-----GDQPSGVFYAE--
HSMHAGKP----IMLPEPQPISSTVPSHSIGEDHI-KFSTPEELVG-QPN
ER-TTDCLLLRNK-
>Zalophus californianus
--------------------------------------------------
--------------------------------------------------
--------------------------------------------------
-------------------MLL-QYRHGAPLPRLDNLVPSGKMKILLVFL
GLLGNSVAMP--M-QMPRMPGFSSKSEEMMRYGQFNFMNSPH---MAQL-
GPLYGNGM----------PQLFPQYQM-PM-----WPQPPPNTGY----P
QKPSSRSAPKRQKSKTDQAP----E-TQKSN---QP------QPKK----
PP-PKRPLKQ---------PPPT----PA---------QPE-EETQ----
-----------------------PPQAFP--PFGN------------GLF
PPFGNGLYQQPPWQVPH-----------------RV--------------
--PPG--YGHPPVSNEE-GGNPYFGYFGYQAFGGRPPYYSEE--MFEQD-
FEKPK-EEDPPKTESPA-TEP----SGNSTGPETNSTQPNAHNPAGSQSG
NDTSP----TGNS--GPN-----T------------------------AQ
NGV-ISPSTINVS-GQGVPRT------QI---TW-------GPSQPNIHE
NYP--NPNIRNFPARR----QWRPTGP-IMGHR---QNGPFYRN------
---QQVQRGPRWNSFALERK---QA-VR-----PGNPIYRKAYASTARGN
SPNHAGNLGNVRRKPQGP--------------------------------
--------------------------------------------------
--------------------------------------------------
--------------------------------------------NKQPVG
TNVA---P--------------------------LGPKHG-TVVHSEKIQ
NPGEKPVGPKERIVVPTRDPSGPWRNSQDY------------------GV
N-KSNYKL--PHPESNM-LVPNFNSIDQRENSYYPRGDSRRAPNSDGQTP
NQ--KLPK-GIILEPRRNPYESETNQPGLKHSTY-Q-------------P
-------VYP--EEIPSPAREHFP-AGRNTWNHQ--EISPSLRRS-----
-----WEQEEHLP------HPSHSSR-EVFLPY---Y-NSYD--------
-PR----ENSPYLRSNM-WDER-D--DSPNNI---GQP-KNSLYPINTPE
-PKETVPY-----------------NEEDPVDPT-GDENF-PGQSRWG--
---MEE-PSFKEGPTVRHYEG-EQY------------TSNQRKE---YLP
YSLD-NPSKP-REDFPYGEFYPWNPDENFPSYNTAPTVPPPVESRG-YYA
NNAVGQEESTL-FPSWNSWDHRIQSQGQKERRPYFNRNFWDQPTT-LHEA
PASPPDQERNQHYPSNSPAG---LQK-NPTWHEG-ENLNYG-MKIIRLNS
PEGEHLA----FPDSI--PPS--YPAGQKQAHAFHL-SQRGPCCAGD--S
TGHKE-NPLALQDYTPSFGLAPG---ENQDTSPLYTED--SHTEHVRHTI
-SPTSNLPDQRNSSEK---RLPGESQNPSPFRDDVSTLRRNTPCSMKNQL
SQ-RGIMPFPEASPLQSKNMPCLTSDLGGDENN-VLEQIFEGNQFNERTV
DLT-------PEQLVIG---TPEE-GPQ---PEGIQSE-VQGNEGERQQQ
R-PSS----ILQLPCFGSKIAKYHSSSTGTPS-----SVGRQGPFDED--
PVMPTESP-NSLSRLATGAQFQSINVDPLNADEHT-PFDSLQ--LGTNPQ
DH-VQDCLLLQA--
>Lynx canadensis
--------------------------------------------------
--------------------------------------------------
--------------------------------------------------
-------------------MLLLQHSHGATLPKLDNLVPSGKMKILLVFL
GLLGNSIAMP--M-QMPRMPGFSSKSEEMMRYGQFNFMNSPH---MAQL-
GPLYGNGL----------PQVFPQYQM-PM-----WPQPPPNTGR----P
QKPSSPSAPKRQKSKTDQAP----E-TQKTN---QP------QPKK----
PP-PKRPLKQ---------PSPT----PA---------QPE-EEAQ----
-----------------------PPQAFP--PFGN------------GLF
------LYQQPPWQVPH-----------------RV--------------
--PPG--FGRPPVSNEE-GGNPYFGYFGYQGFGGRPPYYSEE--MFEQD-
FEKPK-EKDPPKAESPA-TEP----SGNSTGPETNSTQPNA--PGGSQGG
NDTSP----TGNSGHGPNTVSNPT------------------------AQ
NGV-ISPPTVNVS-GQGVPRT------QI---SW-------GPSQPNIYE
NYP--NPNIRNFPAGR----QWRPTGT-IMGRR---QNGPFYRN------
---QQVQRGPRWNSFALEGK---QA-FR-----SGNPIYRKAYASTARGN
SPTHAGNPGNVRRKPQGP--------------------------------
--------------------------------------------------
--------------------------------------------------
--------------------------------------------NKHPMG
TNIA---P--------------------------LGPKHG-TVVRNEKIQ
NPAEKPVGPKERIVIPTRDPSGPWRNSQDY------------------GV
N-KSNYKL--PHPESNM-LVPNFNSVGQHENSYYPRGESKRAPNSDGQTQ
SQ--NLPK-GIILEPRRIPYESETNRPELKHSTY-Q-------------R
-------VYP--EETPSTAREHFP-AGRNIWNHQ--GISPPIKED-----
----PGMQEEHLL------HPSHGSRGGVYYPD---Y-NSYN--------
-PR----ENSPYLRSNT-WDER-D--DSPNTM---GQP-KNSLYPMNTPD
-LKETVPY-----------------NEEDPIDAT-GDETF-PGQSRWG--
---MEE-PSFKEGPTVRHYEG-EQY------------TSNQPKE---YLP
YSLD-NPSKP-REDFPYGEFYPWNQDENFPSYNTAPSAPPPVESRG-YYA
NNAVGQEESTL-FPSWNSWDHEIQAQGQKERRPYFNRNFWDRPTT-LHKA
PPSPPHEKENQPYPSNSPAG---LQK-SPTWHES-ENLNYG-MQITRINS
PEREQLA----FPDLI--PPS--YPSGQKEAHVFHL-SQRGPCCAGS--S
TGHKE-DPLALQDYTPSFGLAPG---ENQDTSPPYTED--SHTKHARHTI
-SPPSNLPGQRNSSEK---RLPGESENPSPFRDDVSTLRRNTPCSMKNQL
SQ-RGIMPFPEASSLQSKNMPCLKSDLGGDGDN-VLEQIFEGNQLNERTV
DLT-------PEQLVMG---TPDE-APN---PEGIQSE-VQGNEGERQQQ
R-PSS----ILQLPCFGSKLAKYHSSSTGTPS-----GIGRQGPFDED--
PITPTESP-NSLSRLATGAQFQSINVDPLNADEHI-SFDSLQ--IETNPQ
DH-VQDCLLLQA--
>Elephantulus edwardii
--------------------------------------------------
--------------------------------------------------
--------------------------------------------------
-------------------MPLLQCRHGTSLSKLDSLVSGVKMKILLVFL
GLFSDSIAMP--M-HMPRIPGFSSKSEEMMRFNQFNFMNSPH---MSPL-
GPMFGNGMQ--------FPQGFPQFQM-PM-----WPQPTPSGWQ----Y
QKPSPPSGPKRQ-NKTDQTQ----E-TPKPS---QP------QPKK----
SP-PKRPLKQ---------PTQA----PP---------QPK-EEAQ----
-----------------------TPQAFP--PFNN------------GLF
------PFQPLPWQMPQ-----------------RI--------------
--PPG--FGRPPMSNEE-GGNPYFGYFGFHGFGGRPPYYSEE--MFEQD-
FEKPK-EKDPPKKETPA-TEP----TTNSTVPETNSTQPNVQGPGASQGG
NDTNP----TGN---GLNPGTN--------------------------LQ
HGV-LSPSTVNIS-HQGVPRT------QI---PW-------GPRQPNIYE
NYP--NPNNRGFPNRR----QWRPTGT-MIGQR---QNGPFYRN------
---PQVQRGPRWNTFAMVGK---QA-AR-----PNNPVYRRAYPSTARGN
SPSLVGNLANFRRKPQGP--------------------------------
--------------------------------------------------
--------------------------------------------------
--------------------------------------------NKQPTG
TNIA---P--------------------------VGPKLG-TVDGNEKIQ
TQREKSLGQKERTIVPTRDPTGPWKTSQNY------------------GV
NNKPNYKP--PPTEDNV-KIPNFNSIDQRENSFYPREDTRKVQSTDGQTQ
NQ--NLPK-GFALEP-RIPYEPETPQPELKRNTY-H-------------A
-------VYP--EEIPAPAREHFP-AGRNQWNHQ--EIPPVPVEE-----
----PKRQEGPLP------HPPYASRGNVFYSD---Y-NPYD--------
-PR----ENSPYFRGNT-WDER-G--DSPKTM---RPP-DNPLYPMNTPS
-QKERVPY-----------------NEEDPVDPN-GDELF-PGQSRWG--
---EEV-PSFKGSPTGRHYEG-QQY------------PSNQPRD---YLP
YPFDNNPSKP-REEFPYSEFYPWGPEENFPSYNTPPTVTPPTENRG-YYV
NNAVRQEENTL-FPSWTSWDQRIQNRRPKEREPYFNRNSWDRTTN-LYKV
PARTLDHHENYLYSRNSPIG---LQK-NPSWHES-EMINYG-MQITRLNS
PDREQLA----YPDFI--PQR--YPPDQKEENLFHL-SQRRPCCAGG--S
IGPKD-KPLALQDYTPSYGLAPG---EDQDSSPPYTEG--SHTKHARHVI
-SPTSILPGQTNSSEM---RQPEESQNPSPFKDEVSTVRRNTPCSMKNQL
DQ-RGVMPLPGASSFQSKNVPCLQSDLGGDENN-IMEQMFESSQPSERTI
NLT-------PEQLVIG---TPEE-ESQ---PEAIQSE-VEGNKGDRQQQ
R-PIS----ILQLPCFGSKLANQRFSGTRTPS----------RPFDGD--
SVMTTENP-STLAELVTGSQFKSVNVNTLNADEHT-TFESFV--KGTDPQ
DHPVQDCLLLQV--
>Chrysochloris asiatica
--------------------------------------------------
--------------------------------------------------
--------------------------------------------------
-------------------MLLLRSKPGVSYSKLDHLVSKGKMKILLVFL
GLLGNSAAMP--M-QMPRMAGFSSKSEE-----------------MSQL-
GPFYGNGLQ--------PPQHFP--QM-PM-----WPQPPPNTWH----P
KKPSAPSEPKHQ-SKTDQAQ----E-TQKPN---QP------HPKK----
PP-PKRPLKQ---------PPKT----PP---------QPK-EEAQ----
-----------------------PPQTFP--PFNT------------GLF
------PYQQPPWQIPQ-----------------RV--------------
--PPG--YGRPPISNEE-GGNPYFGYFGYHGFGGRPPYYSEE--MFEQD-
FEKPK-EKDPPKAESPA-TEP----TTNSTVSETNSTQPNVPSPGGSQGG
NDTAP----AGNS-NGPNP----T------------------------AQ
NGV-ISPPTVNIS-NQGVPGS------QI---PW-------GPRQPNYHD
NYP-----NRGFPTGR----QWRSTGT-ALGPR---QNRPFYRN------
---QQVQRGPQWNAFTLEGK---QI-AR-----QGYPAFHKAYASISRSN
SPNQAGNRANFIRKFQGP--------------------------------
--------------------------------------------------
--------------------------------------------------
--------------------------------------------NKPPVG
VNVA---P--------------------------LGTKHG-TVVHNEKVQ
NPREKPLGQKERVVVPTRDPTGPWKNSQVY------------------GV
N-KSNYQL--PRSEGST-QVPSFNSIDQRENSYYPREESRKVQNSDGQIQ
NQ--HLPK-GIVLEP-RILYESETNQPELKHNTY-H-------------T
-------LYP--EEIPSPAREHFP-PVRNHWNHQ--EISPPLEEN-----
----LRRQEGPLP------HPSHGSRGSVFYSE---Y-NPYD--------
-PR----ENAPYLRRNT-WEER-G--DSPNTM---GQP-ENPLYPMNTPN
-HKETIPY-----------------NEEDPTDPT-GDEPF-PGPGRWG--
---EEE-SSFKGSPTVRYYES-QPY------------ASNQPKE---HLP
YSLD-NPLKP-REDFPYDEFYPWGPDDNFLSYNTAPTISPPVESRG-YYV
NNVVGQEENTQ-LPPWNSWDHRIQARGPKERGLYFNRNFLDQAAN-SHKF
PAIPPDHRENQPYSNNFPAG---LQK-NPPWYEG-ENLNYG-VQITRLNS
PEGERLA----FPDLI--PQS--YPPDQKEANLFHQ-NQRGPCCAGG--S
TEPKD-NPLALQDYTPSFGLAPG---ENQDTSPLYTES--SHTKHARHII
-SPTSILPSQRNSSEK---RLPEENQNPSPFRDDVSTLRRNTPCSIKNQL
GQ-RGMMPFPETNSLQSKNTPCLKNDLGGDGNN-IIEQMFEGNQPSERMI
DLT-------PEQLVIG---ITDK-NPK---PEAIQSE-VQGNEDGMQQP
R-PSS----ILQLPCFGSKLATHHFSGTGTQL-----SNGKEGPFEED--
PILPTENP-NTLVELATGAQFKSVNV---NAGEHT-PFESFK--KGTNLQ
DQ-VQDCVLLQV--
>Bos taurus
--------------------------------------------------
--------------------------------------------------
--------------------------------------------------
-------------------MLL-QCRHEASSPKLDYLVPSGKMKILLVFL
SLLGYSIAMPLQM-HMPRIPGFSSKSEEMMRYGHFNFMNFPH---LAHL-
SPFYGNGIQ--------LPQLFPQYQM-PM-----WPQPPPNKKS----P
QKPSSPAAPK----QTDQAP----E-TPSPN---QP------QPTD----
SP-PNQHLKQ---------PSTT----TA---------QPQEEETQ----
-----------------------TPQAFP--PFGN------------GLF
------PYQQPPWHIPH-----------------KI--------------
--PPG--FGRPPGSNEE-GGNPFFGFFGYHGFGGRPPYYSEE--MFE-D-
FEKPK-EEDPPKTETPA-TDP----SVNSTVPETNSTQPGAPSPRAGQGG
NDTSP----AGNNGQDPNTVSNPT------------------------VQ
NN-----PVVNVS-GQGVPRS------QT---PWR-------PSQTNIHE
NYP--YPNIRNFPAGR----QWHPTGT-SMGNR---RNGPFYRN------
---QQIQRAPRWNSFVLEGK---QA-IR-----LGYPIYRRAYASTVRGN
YPNYAGNPVNFRRKPEGP--------------------------------
--------------------------------------------------
--------------------------------------------------
--------------------------------------------SKQPEG
T-IA---P--------------------------LGPKHG-TTGHNENIQ
NPKEKPVSQKERIVIPTRDPNGPWRNSQDY------------------GV
T-KSNYKL--PHPEGNI-LVPNFNSIDQHENSYYPRGDSRGTPNSNGQTQ
SQ--NLPK-GIILEPRRIPYESEINQPEIKHSTH-Q-------------P
-------VYP--EGSPSPARERFP-AGRNTWNQQ--EISPPFKED-----
----PGRKEEHLP------HPSLGSRGRIYYTD---Y-NPYD--------
-RR----ENPPYLRSNS-WDER-N--DPPNTM---GQS-ENPHYPMNTPD
-PKETIPY-----------------NEEGPADPT-GDETF-PGQTRWS--
---VDE-SNFKTAPTAR-YEG-KQY------------TSNQPKE---YSP
YSLD-NLPKP-REYFPYGEFYPWSPDENFPSYNTAPTIPLLVENRG-YYP
TNAVGQEENTM-FPSWNSWDHMVQVQGQKERRPYFTRTFWGQPTN-LPKA
PASPPYHKENQPYFSNSPTG---LQK-DPTWHEG-ENLNYG-MQITRLNS
PEGGHLA----FPDLI--PPH--YPGSQKETRLFHL-SQRGPCCAGG--S
IGPKD-NPLALQDYTLFFGLAPG---ENQDTSPLYTED--SHTKHERYTI
-SPTSILPGQRNSSEK---RLPGESQNPSPFRDDVSTLRRNTPCSINNQL
SQ-RGIRPLPEASSLQSKNIPCLKSDL-EDGNH-VLEQTLEGNQLNERPV
DLT-------PEQLVMD---TPDE-GPK---PEGIPSE-VQGNGGKRQQQ
R-PST----ILKLPCFDSKLTKYYTSSTGTPS-----SLGRQGSFDGD--
PIMPTEIP-NSLAELATGAQFQNINVDPLNADDHT-PFDPLQ--VGTNPQ
DQ-VQDCLLLQA--
>Pogona vitticeps
--------------------------------------------------
--------------------------------------------------
--------------------------------------------------
-------------------MTDSDHKRAVKL-------------------
--------------RKRRKAGFGSKSEE-----------------LSQLA
ASLYGYRPS--------YLQLFPQQSMPPLSRPSLWQQQMPAHEA-----
-----TRFPSQNPHRLPQQP----SAARRPN--SRP------QPKL----
QLPPQQPTHQVQQPQIKVQQPPK----LP---------PSAADPSQ----
-----------------------PQPQLP--DLQSK-----------AFL
------PHQQQPWHFPQMFGHGGFQPQMFGPYQGRT--------------
--PLGRPLGRPHVSNEE--GAPYFGY-GYHGMGHRPP-YSEE--MFEQD-
FEEPV-EKEPAK-ETPA-TNP----VTNSTVADTNTTVSNPASQGGNATI
SEPIA----TGNGANPLGLQSKLV------------------------DG
NGFSTPSPTAHVSGGNGAAQD------ALEQSGHQ-------PKSPNM--
--------IQSFP----------PASQQSTGHV-----PHIYNP------
---HSEMGDARHNTLTFRGN---PS-IQ-----AENPSRSFGY----RD-
------NL-----DPRG---------------------------------
--------------------------------------------------
--------------------------------------------------
--------------------------------------------NLQSTN
SNQA---M--------------------------ANPRPI-SYGPQEQSH
LPGRSPSGQREIMPIPTSDPPSRWNKDPVY--------------------
--RDNYLHN-SPPEGHS-VDPQINTL-------------RR-P-S-GMQQ
PN--ILSEQEIFPSTKRTPFETETHWYDWKQQLP-N-------------P
---------------PDRERERFPSAQNQMWSSR--ENSQIFQDA-----
----PPRYNSMYS------LDSIHQRGQEIYSERNSFRNPYQ--------
-QN----GHPSTSRT---WEER-K--DSPVTG-STGQR-ERLSYSPILPS
NQMQKNHY------------------HR-SVQQE--HEAH-PNQNPWV--
---DEK----HLLDVDREYKN-PSY------------NPPQYPM---HPR
FSTE-TPPNE-RDNLPYERMNQWTPEKHI--FIPVTEHLKPVENIP-YHT
NGMFGQKDQNM--GNQGSNSPPQSISLSQRGAQYAERSTWVPPIL-----
--GPSPQKETSPYFNAYSTD---LRRKSDDDIDDTGKITHGSAPLSSVNV
AGERH------YPDTRRYSED--YRGEYRTITTHS--TADHLCCAED--S
PVTKE-GLPAPLRSAPQFRLAPW---EE-KISAGYSEG--SHGKHARHAP
-SPAGIQSNYPFMVGK------KQKENLDTFTEEAAGAQKNLPCSKSKLS
QD-HTHETNCETGLPPSENTHDYGNSLRGDRHS-IPAAIMGESE-SRREF
RQA-------AVKL------VPEK-SPE---PQRIRSQALASEDGRKEQH
A-ALE----IKRIPCFASWL-KQYLSSTGAPS-----GDQQHNLFHGE--
TPVPTSRP-NDMP--PESKPISSTNPSHDDREGKHLKFGSPGEEWVERPN
ET-TPDCLLLQKK-
>Acinonyx jubatus
--------------------------------------------------
--------------------------------------------------
--------------------------------------------------
-------------------MLLLQHSHGATLPKLDNLVPSGKMKILLVFL
GLLGNSIAMP--M-QMPRMPGFSSKSEEMMRYGQFNFMNSPH---MAQL-
GPLYGNGL----------PQLFPQYQM-PM-----WPQPPPNTGR----P
QKPSSPSAPKRQKSKTDQAP----E-TQKTN---QP------QPKK----
PP-PKRPLKQ---------PSPT----PA---------QPE-EEAQ----
-----------------------PPQAFP--PFGN------------GLF
------LYQQPPWQVPH-----------------RV--------------
--PPG--FGRPPVSNEE-GGNPYFGYFGYQGFGGRPPYYSEE--MFEQD-
FEKPK-EKDPPKAESPA-TEP----SGNSTGPETNSTQPNA--PGGSQGR
NDTSP----TGNSGHGPNTVSNPT------------------------AQ
NGV-ISPPTVNVS-GQGVPRT------QI---SW-------GPSQPNIYE
NYP--NPNIRNFPAGR----QWRPTGT-IMGRR---QNGPFYRN------
---QQVQRGPRWNSFALEGK---QA-FR-----SGNPIYRKAYASTARGN
SPTHAGNPGNVRRKPQGP--------------------------------
--------------------------------------------------
--------------------------------------------------
--------------------------------------------NKHPMG
TNVV---P--------------------------LGPKHG-TVVRNEKIQ
NPAEKPVGPKERIVIPTRDPSGPWRNSQDY------------------GV
N-KSNYKL--PHPESNM-LVPNFNSVGQHENSYYPRGESKRAPNSDGQTQ
SQ--NLPK-GIILEPRRIPYESETNRPELKHSTY-Q-------------R
-------VYP--EEIPSTAREHFP-AGRNIWNHQ--GISPPIKED-----
----PGMQEEHLL------HPSHGSRGGVYYPD---Y-NSYN--------
-PR----ENSPYLRSNT-WDER-D--DSPNTM---GQP-KNSLYPMNTPD
-LKETVPY-----------------NEEDPIDAT-GDETF-PGQSRWG--
---MEE-PSFKEGPTVRHYEG-EQY------------TSNQPKE---YLP
YSLD-NPSKP-REDFPYGEFYPWNQDENFPSYNTAPSAPPPVESRG-YYA
NNAVGQEESTL-FPSWNSWDHEIQAQGQKERRPYFNRNFWDRPTT-LHKA
PPSPPHEKENQPYPSNSPAG---LQK-SPTWHES-ENLNYG-MQITRINS
PEREQLA----FPDLI--PPS--YPSGQKEAHVFHL-SQRGPCCAGS--S
TGHKE-DPLALQDYTPSFGLAPG---ENQDTSPPYTED--SHTKHARHTI
-SPPSNLPGQRNSSEK---RLPGESENPSPFRDDVSTLRRNTPCSMKNQL
SQ-RGIMPFPEASSLQSKNMPCLKSDLGGDGDN-VLEQIFEGNQLNERTV
DLT-------PEQLVMG---TPDE-APN---PEGIQSE-VQGNEGERQQQ
R-PSS----ILQLPCFGSKLAKYHSSSTGTPS-----GIGRQGPFDED--
PITPTESP-NSLSRLATGAQFQSINVDPLNADEHI-SFDSLQ--IETNPQ
DH-VQDCLLLQA--
>Pan troglodytes
--------------------------------------------------
--------------------------------------------------
--------------------------------------------------
-------------------MLVLRCRLGTSFPKLDNLVPKGKMKILLVFL
GLLGNSVAMP--M-HMPRMPGFSSKSEEMMRYNQFTFMNGPH---MAHL-
GPFFGNGL----------PQQFPQYQM-PV-----WPQPPPNTWH----P
RK---SSAPKRH-NKTDQTQ----E-TQKPN---QT------QSKK----
PP-QKRPLKQ---------PSHN----QP---------QPE-EEAQ----
-----------------------PPQAFP--PFGN------------GLF
------PYQQPPWQIPQ-----------------RL--------------
-PPPG--YGRPPMSNEE-GGNPYFGYFGYHGFGGRPPYYSEE--MFEQD-
FEKPK-EEDPPKAESPG-TEP----TANSTVTETNSTQPN---PKGSQGG
NDTSP----TGNSTPGLNTGNNPP------------------------AQ
NGI-GPLPAVNAS-GQGGPGS------QI---PWR-------PSQPNIRE
NHP--YPNVRNFPSGR----QWYFTGT-VMGHR---QNRPFYRN------
---QQVQRGPRWNSFAWEGK---QV-AR-----PGNPVYHKAYPPTSRGN
YPNYAGNPANLRRKPQGP--------------------------------
--------------------------------------------------
--------------------------------------------------
--------------------------------------------NKHPVG
TTVA---P--------------------------LGPKPG-PVVRNEKIQ
NPREKPLGPKEQIIVPTKNPTSPWRNSQQY------------------EV
N-KSNYKL--PHSEGYM-PVPNFNSVDQHENSYYPRGDSRKVPNSDGQTQ
SQ--NLPK-GIVLGSRRMPYESETNQPELKHSSY-Q-------------P
------AVYP--EEIPSPAKEHFP-AGRNTWDHQ--EISPPFKED-----
----PGRQEEHLP------HPSHGSRGSVFYPE---Y-NPYD--------
-PR----ENSPYLRGNT-WDER-D--DSPNTM---GQK-ESPLYPINTPD
-QKETVPY-----------------NEEDPVDPT-GDEVF-PGQNRWG--
----EE-LSFKGGPTVRHYEG-EQY------------TSNQPKE---YLP
YSLD-NPSKP-REDFYYSEFYPWSPDENFPSYNTAPTMPPPIESRG-YYV
NNAAGPEESTL-SPSRNSWDHRIQAQGQRERRPYFNRNIWDQATH-IQKA
PARPPDQKGNQPYYSNTPAG---LQK-NPIWHEG-ENLNYG-MQITRMNS
PEREHSS----FPNFI--PPS--YPSGQKEAHLFHL-SQRGSCCAGS--S
TGPKD-NPLALQDYTPSYGLAPG---ENQDTSPLYTDG--SHTKQTRDIV
-SPTSILPGQRNSSEK---R---ESQN--PFRDDVSTLRRNTPCAIKNQL
GQ-KEIMPFPEASSLQSKNTPCLKNDLGGDGNN-ILEQVFEDNQLNERTI
DLT-------PEQLVIG---TPDE-GSN---PEGIQSQ-VQENESERQQQ
R-PSN----ILHLPCFGSKLANHHSSTTGTPS-----SDGRQSPFDGD--
SITPTENP-NTLVELATEEQFKSINVDPLDADEHS-PFEFLQ--RGTNVQ
DQ-VQDCLLLQA--
>Cricetulus griseus
--------------------------------------------------
--------------------------------------------------
--------------------------------------------------
-------------------MLLLQCRNPTALPKPCNLVPNVKMEIFLVLL
GLLGNSAAMPFQM-PMPRMPGFSSKSEEMMRYNQFNFMNAPP---MMHM-
GP-YGNGLQ----MPPHMPPPYPPYQM-PM-----WPQPVPNGWN-----
----QPPMPNFP-SKTDQTQ----E-TAKPN---QT------NPQE----
PQPQKQPSKE---------PPNE----AA---------RAK-EEAQ----
-----------------------PPQPFP--PFGN------------GLY
------PYQQPPWPIPQ-----------------RG--------------
-PPPA--FGRPQFSNEE--GNPYYAYYGYHGFGGR-PYYSEE--MFE-D-
YEKPK-EKDPPKPEDPPPDEPPPEAATNSTVPEANSTQSI---PGGSQGG
NDTSP----VGNRGPGPNAGNNPT------------------------VQ
NGV-FPLPKVNVS-GQGVSRN------QI---PWR-------PSKPNIYE
NYP--YPNMRNSPSGR----QWQTTGT--MEPR---QNGPGYQN------
-----PQRGPQWNSFAWEGK---QT-TR-----PGNPTYRKPSPPTSRVN
YPNSAGNPVNFGRKSSGP----------------------NKPFVGTNPA
SNKPFAGTNPASNKPFEGTNPAPNKPFVGTNPAPNKPFVGTNQALNKPFV
GSNPALNKPFMGTNPASNKPFMGTNAASNKPFVGNNPAPNKPFVGTNQAS
NKPFMGTNPAASKPSIGTNAASNKPFVRTNVASNKPSVRNNAASNKYPGG
TNMAS-----------------------------VGPKQV-TDSHNVKTQ
NPKEKSLGQKERTVTPTKDRASPWRSSQQY------------------GI
N-KPNYNL--PHPEGSR-VNPNFNSFDQQENSYFPQ-DSRRVPSPKIQIQ
NQ--NRPK-GIALEPRRTPFESETKKTELKHSTH-Q-------------P
-------TYP--KEIPSPKREHFP-AERNTWNHQ--EISPPLKED-----
----RGRQEEILP------YPSYGSRGNIFYHD---YNNPYY--------
-PN----ENSPYITSNT-WNEK-V--HSPSTM---RQP-ENPQYPMNSLD
-QKETEQY-----------------NEEDPIDPN-EDETF-PGQSKWG--
---DEE-LSFKGSPTVRQYEG-DKY------------ASTLPKD---YLP
YSLG-NPPK---ELFPYSDFYAWNPPENFPIYTPGPTIAPPVDPIN-YYI
NNAIGQEESTL-FPSWTSWDYGNQAQGQKESEPYFNRNVWGQSAN-LHKS
--NTPNQKRDHPYSTNSPAE---LPK-DPTWLEG-ENLNYD-LQITSLSP
PDREQLA----FPDFI--PQS--YPSGQNEAHLFHQ-SQRGSCCIGG--S
TGHKD-NALALQDYTSSYGLAPR---ENKETSPVYTES--SYTKYARPNV
-SPTSILPSQRNISEN---KLTAESPNPSPFGDAVPALRRNTPYSGENQL
-E-TGIMAFPEASSPQPKNKPCLKSDLGGDRRD-VLKQFFEGSQLNERTA
ELT-------PEKLIIG---VPDK-GSG---PDSIQSE-VQGNEGEMQQQ
R-PPT----ILKLPCFSSKLAKFHSSSTGPPT-----NNGRQSLLNGA--
LSIPTENP-NTSVGLATREHSKSINIDQLNADEHT-TFEAFQ---GTSQE
DQ-VQGCLLLQA--
>Tupaia chinensis
--------------------------------------------------
--------------------------------------------------
--------------------------------------------------
-------------------MLLLQCRHGASSPKLDNMVPNGKMEILLVFL
GVLGNSVALP--M-HMPRMHGFSSKSEEMMRYNQFNFMNSPH---LAHL-
GPMYGNGLQ--------LPPQFPQYQM-PM-----WPQPPPKMWP----P
QK---PSGPKRQ-SKTDQAQ----E-TQKPN---QS------PPKK----
PP-QKRPVKQ---------PPSA----PT---------EPK-EEAQ----
-----------------------PPQVFP--PFNS------------GLF
------PYQQPPWQIPQ-----------------RV--------------
-PPPG--YGRPPISNEE-GGNPYFGYFGYHGFGGRPPYYSEE--MFEQD-
FEKPK-EKDPPKAESPA-TEP----TANSTVTETNSTQPN---PGGSQGG
NDTSP-----RNSGPGPNTGSNPT------------------------AQ
NGG-ITPPPVNTS-RQGVLGN------QI---PWR-------PSQPNIH-
--P--NPNIRNFPSGR----QWHSTGT-AMGNR---QTRPFYRN------
---QQVQRGPSWNSFALESK---QA-AH-----PRTPTYRKAYSSISRGN
YANYAGNPANLRRKPQGP--------------------------------
--------------------------------------------------
--------------------------------------------------
--------------------------------------------NKHPMG
TNVA---P--------------------------LGPKHG-TVGHNEKIQ
NPKEKSPGQKERIVVPTKAPTGPWRNTQNY------------------GV
N-KPNYKL--PHPEDNT-EIPTFNSIDQHVNSYYPRGDSKRVQNSDGQIQ
NQ--NLPK-GIVLEPRRNPYESETNRPELKHSTY-Q-------------P
-------AYP--EEIP-PVKEHFP-AGRNTWNHQ--EISPPFKED-----
----PGRQE-HLP------HPSHGSRGSVFYPE---Y-NPYD--------
-PR----ESSPFPRSNT-WDDR-N--VSPNTM---GQP-ENPLYPMNTPD
-IKETVPY-----------------NEEDPTDPT-GDEPF-PGQNRWG--
---EEE-LSFKEGPTIRHYEG-EQY------------TPNQPKE---YLP
YSLD-NPSKP-REDFPYREFYPWNPDDNFPSYNTAPTLSPPVESRG-YYA
NNAIGQEESTL-FPSWNSWDRRIQDQRQKEGGSYFNSNFWDRATN-LHKV
PPSPPDQKENQRYPSNSPAG---LQK-NPTWHDG-EDFKYG-MQITRLNS
PDREHLA----FPDLI--PQS--YPPSQKEAHLFHL-TQRGSCCTGG--S
TGPKD-NPLALQDYTPSYGLAPG---ENQDTSPQYTEG--SHTKHARHVI
-SPTSILPGQRNSSEK---RVPGESQNASPFRDDVSTLRRNTPCSMKNQQ
GQ-RGVLPIPEASTLQPKNIPCLQSELGGDGNN-VMEQIFEGNQLNERTV
DLT-------PEQLVIS---TPDE-GLK---PEGIQSE-GQGNEDERHQQ
R-PSS----ILQLPCFGSKIAKPHSSSPGTLS-----SNGRQGPFEGD--
PIMPTGNP-NTMVELVTGEQFKSINADPLNAGEHT-PFEFLQ--RGTNPQ
DQ-VQDCLLLQA--
>Colobus angolensis palliatus
--------------------------------------------------
--------------------------------------------------
--------------------------------------------------
-------------------MLVLRCRHGTSFPKLDNLVPKGKMKILLVFL
GLLGNSVAMP--M-HMPRMPGFSSKSEEMMRYNQFNFMTLPH---LAHL-
GPFFGNGL----------PQQFPQYHM-PM-----WPQPPP--WH----P
QK---PSAQKRH-NKTDQTQ----E-TQKPN---QT------QSKK----
PP-QKRPFKQ---------PSHT----PA---------QPE-EEAQ----
-----------------------PPQAFP--PFGN------------GLF
------LYQPPPWQIPQ-----------------RL--------------
-PPPG--YGRPPASNEE-GGNPYFGYFGYHGFGGRPPYYSEE--MFEQD-
FEKPK-EEDPPKAESPG-TEP----TANSTVTETNSTQPN---PKGSQGG
NDTSP----TGNSIPGPNTGNNPP------------------------AQ
NGI-VPLPAVNAS-GQGGPGS------QI---PWR-------PSQPNIRE
NHP--NPNIRNFPSGR----RWYPTGT-AMGHR---QSGPFYRN------
---RQVQRSPWWNSFAWEGK---QV-VR-----PGNPVYHKAYPSTSRGY
YPNYAGNPANLRRKPQGP--------------------------------
--------------------------------------------------
--------------------------------------------------
--------------------------------------------NKHSMG
TNVA---P--------------------------VGPKQG-PVVRNEKIQ
NPREKHLGPKEQIIVPTKNPTSPGRNSQQY------------------EV
N-KSNYKL--PHSEGYT-PVPNFNSVDQHENSYYPREDSRKVPNSDGQTQ
SQ--ILPK-GMALTPRRIPYESETNQPELKHSAY-Q-------------P
------AVYP--EEIPSPAKEHFP-SGRNTWDHQ--EISPPFKEH-----
----PGRQEEHLL------HPSHGSRGSVFYPE---Y-NPYN--------
-PR----ENSPYLRRNT-WDER-D--DSPNTM---GQK-ESPLYPINTPD
-HKETVPY-----------------NEEDPTDPT-GDEVF-PGQNRWG--
----EE-LSFKGGPTVRHYEG-EQY------------TSNQPKE---YPP
YSLD-NPSKP-REDFYYSEFYPWIPDENFPSYNTAPTMSPPTESRG-YYV
NNAVGPEESNL-FPSWNSWDHRIQAQSQKERRPYFNRNIWDQATH-LQKA
PARPPDQKGNQPYSSNTPAG---LQK-NPMWYEG-ENLNYG-MQMTRMNS
PEREHSS----FPDFI--PQS--YPSGQKEAHLFHL-SQRGSCCTGS--S
TGPKD-NPLALQDYTPSYGLAPG---ENQDTSPLYTEG--SHSKHTRHII
-SPTNTLPGQRNSSEK---R---ESEN--PFRDDVSTLRRNTPCSINNQL
GQ-KGIMPFPEVGSLQAKNTPCLKNDLGRDGNN-ILEQIFEDNQLNERTV
DLT-------PEQLVIG---TPDE-GSN---PEGIQSQ-VQENESERQQQ
R-PSN----ILHLPCFGSKLAKHHSSSTGTPS-----SNGRQSPFDGD--
SIMPTENP-NTLVELATGEQFKSTNADPLDAGEHS-PFEFLQ--RGTNAE
DQ-VQDCLLLQA--
>Tursiops truncatus
--------------------------------------------------
--------------------------------------------------
--------------------------------------------------
--------------------------------------------------
--------------------------------------------------
--------------------------------------------------
--------------------------------------------------
--------------------------------------------------
--------------------------------------------------
--------------------------------------------------
--------------------------------------------MFEQD-
FEKPK-EKDPPKTESPA-TDP----SVNSTVPETNSTQSNAPNPRGSQGG
NDTSP----TGNSVQGSNTVSNPT------------------------AQ
NS-----PAVNVS-GQGVPRS------QT---PQ-------GPSQTNIHE
NYP--NPNIRSFPAGR----QWRPTGT-ATGHK---RNGPFYRN------
---QQIQRGPRWNSFVLEGK---QA-VR-----PGYPIYRRAYASTARGN
SPNYAGNPANFRRKPEGP--------------------------------
--------------------------------------------------
--------------------------------------------------
--------------------------------------------NKHPVG
TNVA---P--------------------------LGPKHG-TVGHNENIQ
NPREKPVSQKEGIVIPTRDPSGPWRNSQDY------------------GV
N-KSNYKL--PHPEDNM-LVPNFNSIGQRENSYYLRGDSRRAPNSNGQTQ
SQ--NLLK-GIILEPRRIPYESEINQPELKHSIY-Q-------------P
-------VYP--EGFPSPAREHFN-AGRNTWNQQ--EISPPFKED-----
----PGRHEEHLP------HPSHGSGGRVYYPD---Y-NPYD--------
-PR----ENSPYPRSNT-WAER-D--DSPNAM---RQP-ENPHYPMNTPD
-PKKTIPY-----------------NEEDPIEPT-GDESF-PGQSRWS--
---VAE-SSFKGDPTVRHYES-EQY------------TSNQPKE---YLP
YSLDINPSKP-RKDFPYGEFYPWSPDENFPSYNTAPTEPRPVESRG-YYA
NNAVGQEESTM-FPSWNSWDHRIQAQEQKERKPYFNRNFWDQPTN-LHKA
PASSPYQKENKPYSSDSPAG---LQK-NPIWHEG-ENLNYG-MQTTRLNS
PEREHLV----FPDLI--PPS--YPAVQKGAHLFHL-SQRGPCCAGG--S
TGPKD-NPLALQDYTPSFGLALG---ENQDTSPVYIED--SQTTHVRHTI
-SPTSILAGQRNSSEK---RLPGESQNPSPFRDDMSTLKRNTPRSI-NQL
GQ-RGIMPFPETSSLQSKNTPCLKSDLGGEG-N-ILEQIFEGNQLNERTV
DLT-------PEQLVIG---TPDE-GPK---PEGIPSE-VQGNEGER-QQ
R-PSS----ILQLPCFGSKLTKYHTSSTGTPS-----SIGRQGSFDGD--
PITPTEIP-NSLAELATRAQFQNINVDPLNADEHT-LFDSLQ--VGTNPQ
DQ-VQDCLLLQA--
>Trichosurus vulpecula
--------------------------------------------------
--------------------------------------------------
--------------------------------------------------
--------------------------------------------------
--------------------------------------------------
--------------------------------------------------
--------------------------------------------------
--------------------------------------------------
------------------------------------------------MF
------PFPQPPWQFPQ-----------------RV--------------
--PPG--FGRPPGSNEE-GGNPYFGYFGYHGFGGRPPYYSEE--MYEQD-
FEQPK-EEDPPKVESTT-SAP----PPNTTALENNSTQPTVPSPGGSQGG
NETSP----AGKEAQAQNPGNNQG------------------------VH
PGV-NLAPAVNVS-GYDVPGSQIPQIPQI---PQI-------PSQPNVFA
NSP--NPNFRVFPVVS----QWTQTGL-PLGPR---VNSPFYRT------
---YPNQRNYQWHNLAYVSK---QI-AR-----PGNTAYQKVYPSISKSN
SPNHVSNLVNNRRNLQSP--------------------------------
--------------------------------------------------
--------------------------------------------------
--------------------------------------------TKHPEE
TNGGS-----------------------------ADPEHV-TAHKDEPTE
NPKENPTIQRERTTFPTGVPTSTWRNSQGY------------------ET
N-KSNYKL--PPPEGNP-PVPSVNSVDQHENSYYPRADSRKLPAS---IQ
TA--NFPK-GIVSEPRKDPADTENNPPEMKHGTH-H-------------P
-------AYT--EEASYPPRESFF-PGSNTWNPQ--QGSPTFEDE-----
----TMRQEGTLL------YPALGVRRNVPYPE---Y-IPYD--------
-PQ----RNTPYVKGNM-WDER-D--DFPGTSRPTGQP-GNPSHSLNSPS
GQRQPSTY-----------------NEEDPIDPK-GDEFY-QGPDAWR--
----KE-SNFKGSE-VRFREK-YLY---------ARRHPSQPRE---YPQ
HSTN-NLPRQ-RQSL-YGAYYPWHLEERVPSYNMAPPLTPPGEKSGYYYP
SNAFGQEESMP-SPSWGSWDQKNYIPTKKGRVPYYSINPWGQATN-SYKS
IASVLSQRENQPLSSSFPVG---LRG-NPTYQEV-ESLNYDSEQINKVNL
PEKEQFT----VTESV--IQN--KPINQGEANSYPPASQRNPCCASD--P
TGLKD-SPLVPLDYFPPFGLVSG---EYGEGNPAYTEG--SHTKHARHII
-YPPGIQSNLRNSSEK---NLPEKEENPDPFRDETLMLKKSSPCSKRSEI
DQ-VETVAFSDTDSLQA-NTPCRESTLRGDGNN-ILAKIFGTDQFSERTN
NLI-------PEEL--E---APEE-SPK---PENIQSE-GGGSEGRMKQK
G-VPS----IQQVPCLHSKLDKHLPSSTGPLF-----GKRRLGPLDGE--
PAMASPQPSSTLTELAAREQLDGTNIDPVVPSEMPLSFLSLPREIPGNAE
LQ-MPDCLLLQS--
>Zootoca vivipara
--------------------------------------------------
--------------------------------------------------
--------------------------------------------------
------------------------------------------MKLTLLYL
CLMGTAWAVL--L-RKPRKAGFGSKSEEMMQFGPYGYMNSPQ---LAHLA
ASLYGYRSG--------FPQMFPQQPILPQQRFFLWPQQTPVHQI-----
--------ARLPPRKPHQTP----V-ARQPNIRQQP------RPQL----
KPQLQQPPKQ---------PQNTH---PSQTHQQVLVHQPQRGKQQ----
-----------------------QPQAFP---------------------
------PQQQYPWQYPQMFGHGGFQQQPFGPYQGRM--------------
--P----FRQPPASNEE--GTPYYGY-GYLGMGGRPP-YSEE--MLEQD-
FEEAK-EHEAP---SPT-ADP----ATNSTVLETNSTISNQPSQAANGTA
SGLSS----VGNGANSPGLERNLL------------------------SG
NGNPTPSPTAHVSVRNGATWN------GIDPSSQR-------PPSPD---
-----VNAIQSFPSGA----Q-QPPGY---GAH-------VYKP------
---LPDMGDTRHNALISRGD---PS-TQ-----TKNPTNSLTY-----GE
YSNHRGNLRNTNTNPPSM--------------------------------
--------------------------------------------------
--------------------------------------------------
--------------------------------------------NNRP--
-N--------------------------------LYEQQG-------QPH
YLERNPSGQRERVPFPISDPQGQWDKVPVY------------------RD
N-GLNH----SPSEGRS-LDPQFNTVGRTEDVYIERENTERHQPSGMHRT
ST--FSHQ-GAFSATSRTPFETEAQQYEWKEKPF----------------
-------IHP------DREREQFQSSQNRRWNNQ--EDPQVFRDA-----
----PPRYNSMYS------SGSFQRTGHAAYSE---R-DLNG--------
-QQ----TYSFYPRG---WEDR-E--HSPTTS-PANQR-ESPPYSPDLPS
NQMQRNTY------------------HRNVLQER---EPY-PRQNPWT--
---QEK----QVLDLGRDYRN-PPF------------NPTQHHA---YPK
YSME-NPANQ-RSKLPYEEINQWTPEEHSPVR--GAEHLKQTENTP-YRM
NNAFGPRERNL--ENRAPHSPLQSSTLLQSRPQYPERDVWVPQMV-----
--DPSAPKETSPYFNTYPTD---FRK-NPAHAEDTEGAMHG---------
--RRHHS----DTLRY--PGD--YPREPRTVTSHK--TASHLCCAGD--S
PVPRE-NLLAPLQSAPRFQFASW---E-QKGSSTYPES--NHAKHARHAP
-YPAGIQSNHRDTSLK-TGETKSQRENFDAFGEEIAGLQNGPPCSKSDLR
KQ-NEPEANYETGLPAPRNTPCYGSSIRGDGHN-VLAWIVGENQSKRESE
RAA-------SMKF------VPENVPPP---PQGIRSA-ALDGEDVRKGE
RAALG----FKGTPCFGSWL-KQYLSSTGAPS-----GDQQHDQFHPD--
NPLPTRKP--NIMVPPVPQPISSTNPSHDTEEAPS-KFRSPGEELAEQAK
ER-TLDCLLFTNK-
>Desmodus rotundus
--------------------------------------------------
--------------------------------------------------
--------------------------------------------------
-------------------MVLLQCRHGASFPKQDNLVPSGKLKILLVFL
GVLGNSIAMP--M-QMPQMPGFSSKSEEMMRYGQFNFMNSPH---LAQL-
GPLYGYGTQ--------IPQLFPQYQM-PM-----WPQPPPKTGR----P
RKPSSPSASKHQ-SKTDQVP----Q-TQKTN---QP------QLKK----
P-----PPKR---------LPPA----PT---------PPQ-EEAQ----
-----------------------LLQPFP--PFSN------------GIF
------PYQQPLWQVPQ-----------------RV--------------
--PPG--YGRPPVSNEE-GGNPYFGYFGYQGFGGRPPYYSEE--MFEQD-
FEKPK-EQDPPKTKSPD-TEP----LSNSTVPETNSTQAS-------PGG
NDTSP----TGNSGQGPNTVGNPT------------------------AQ
NRV-IPPPTVNVS-GQRPPRS------QI---PWR-------PSQPNIRK
NYP--NPNVQSFPVGR----QWRPPGT-ATGHR---QNGPFYQN------
----QVQRGPRWNSYALESK---QA-VR-----PGNPNYRKHYASTARGS
SPNLAGNSANFRRKPQGP--------------------------------
--------------------------------------------------
--------------------------------------------------
--------------------------------------------SKHPLG
TNVA---P--------------------------LGPKHSTTVGRNEKIQ
NPREKPLSQKERTVIPTRDPTGSWRNSQDY------------------GV
N-KSNYKL--PYPEGNV-LVPNFNSIDQHENSYYPRGDSRRAPNSDGHTQ
TQ--NLPK-GIILEPRRIPYESETNQPESKHSTY-Q-------------P
-------AYP--EEIPSPAREHYP-GGRNTWNHQ--EISPPFKED-----
----PGRQEEHLP------RPSHGSRGYVHYPD---Y-SPFD--------
-PR----ENSPYIRSSK-WDER-D--DSPDTK---GLP-EDLLYPMNTPV
-PKETVPY-----------------NEEDPIDPT-GDELF-PEQSKWD--
---MEE-SSFKEGTTVRHYKG-EQY------------TSNQPKE---YLP
YSLD-NPGKP-REDFPYGEYDPWNPDENFPSYNAVPPVPPPVESRG-YYT
NRAVGQEEGTL-FPSWNSWDHRIEAQGQRERRPYFNRNFWDRPRN-LHKA
PASPPHQKENQPYP-NSPAG---LQR-NPTWHEG-KNLNYG-MRITRLNS
PDSEHLA----FQDLL--PPS--YSIGQKEAHLFHL-SQRSPCCSGG--S
TGHKD-NPLAQEDYTPSFGLVPG---ESQETSPLYTKD--SHAKHARHTI
-SPTTTLPTQTNSSEK---RQPLESQNPSPFRDDVSTLRRNVPCSIKNQL
DQ-RGIMPFSEASSLQSKNTPCLKNDPGGDGNN-ILEQIFEGNQLSERTV
DLT-------PEQLVIG---TPDE-GPK---PEDIQSE-VLGNEGERQQQ
R-PSS----ILQLPCFGSKLAKYHSSSPETPS-----SIGRQSPFNGD--
SLMPTEIP-DSLAGLATGTQFQSINVGPLNADEHT-PFDSLQ--LGTNPQ
DQ-VQDCLLLQA--
>Podarcis muralis
--------------------------------------------------
--------------------------------------------------
--------------------------------------------------
-------------------MSL---RK-----------PRK---------
-------------------AGFGSKSEEMMQFGPFGYMNSPQ---LAHLA
ASLYGYRSG--------FPQMFPQQPMLPQQRFLLWPQQTPVHQVARLPP
RKPHQTPVARQPNIRPQPRPQLKPQLPRRP----QP------QPRL----
QPPPKQPQNT--------YPSQTHQQVLVH--------QPQRGKQQ----
-----------------------QPQMFD---HGG---------------
-------FQQQPFG-PY---------------------------------
------------------QGAPYYGY-GYLGMGGRPP-YSEE--MLEQD-
FEEAK-EKETPT------ADP----ATNSTVLETNSTISNQPSQAANGTS
SGLST----AGNGANSPGLERNLL------------------------SG
NGIPTPSPTARVSARNGATWN------GIDPSSQR-------PPSPD---
-----VNAIQSFPSGG----Q-QPPGY---GAH-------VYKP------
---QPDMGDTRHNALISRGN---PS-TQ-----TENPKNSLAY-----GE
YSNHRGNLQNTNSNPPSV--------------------------------
--------------------------------------------------
--------------------------------------------------
--------------------------------------------NNRP--
-N--------------------------------LYEQQG-------QPH
YLERNPSGQRERVPFPSSDPQAQWNKVPVY--------------------
--RDNGLN--PSPSEGRSLDSQFNTAGRVEDVYNEREYTERHQPSGMHRT
SA--FSHQ-EAFSATSRTPFEAESRRYEWKEKPF----------------
-------IHP------DREREQFQSSQNRRWNNQ--EDPQVFRDA-----
----PPRYNSVYS------SGSFQRTGHATYSE---R-DLNG--------
-QQ----SHSFYPRG---WEDR-E--HSP-TMSPANQR-ESPPYSPDLPS
NQMQRNTY------------------HRNVLQER---EPY-PRQNPWT--
---QEK----QVLDLDREYRN-PSY------------NPTQHHA---YPK
YSME-NPANQ-RSNLPYEEINRWTPEEHSPVR--GAERLRQTENTP-YRV
NNAFGPRERNL--ENQAPHSPLQSGTLLQSRPQYPERDVWVHQMV-----
--GPSAPKETSPYFNTYPTD---FRK-SPAHAEDTEGAMHGRAPISSIDI
AERRHHS----DTLRY--PGD--YPREPRTVTLHT--TDSHLCCAGD--P
PVPRE-NLLAPLQSAPRFQFASW---E-QKGSSTYPES--NHAKHARHAP
-YPAGIQSNHRDISLK-TGKTKSQRENLDAYGEETAGLQNGPPCSKSHLR
KQ-NEPEANYETGLPAPRNTPCYGSSIRGDGHN-VLAWIVGENQ-SER--
AA--------SMKF------VPENVPPP---PQGIRSA-AHDGEDVRKGE
GAALG----FKRTPCFGSWL-KQYLSSTGAPS-----GDQQHDQFYPD--
NPLPTRKP--NIMVPPVPQPISSTDPSHDIEEAPL-KFRSPGEELAEQAK
ER-TPDCLLFPNK-
>Propithecus coquereli
--------------------------------------------------
--------------------------------------------------
--------------------------------------------------
-------------------MLLLQCRHGASFPKLDNLVPRGKMKILLVFL
GLLGNSIAMP--M-HMPRMPRFSSKSEEMMRYGHFNFLNSPH---LPHF-
GPVYGHGLQ--------LPHQFPPYQM-PM-----WPQPPPNTWQ----P
HK---PSASKRQ-GKTDQTQ----D-TQKPN---ET------QPKK----
SS-QKRPWTQ---------PPHA----PT---------DPK-EDDQ----
-----------------------PPQAFP--PFGN------------GLF
------PYHQSPWQIPQ-----------------RL--------------
-PPPG--YGRPPASNEE-GGNPYFGYFGYHGFGGRPPYYSEE--MFEQD-
FEQPK-EEDPPKEESPA-KEP----TVNSTVTETNSTQPN---PRGAQGG
NDTTP----TGNGGPGVNTGGSPTTQNGGSPTTQNGGSPTTQNGGSPTTQ
NGV-VPPPAVNTS-VQGVPGS------QI---PRR-------PSQPNLHE
NYP--YPNIRNYPSGR----QWYSTGT-AMGRR---QSWPFYHNQQFQQF
QQFQQFQRGPRWNSFALESK---QV-AR-----PINPTYQKAYPSTSRGN
YPNYAGNPANIRRKPQEP--------------------------------
--------------------------------------------------
--------------------------------------------------
--------------------------------------------NKHPVG
TNVA---P--------------------------LAPKPS-TVNHNEKVQ
NPSEKPLGQKERAAIPTKDPSGLWRNSQHY------------------GV
T-KSNDKL--PPPENNM-PVPNFNSINQRENSYYQTGDSTKVPNSNGQTQ
SQ--NLPK-GIVLEPRRSPYESETNQPELKHSTY-Q-------------P
-------VYP--KEIPSPARGHFP-AGKDTWNHQ--EIFPPFKED-----
----PGRQEEHLP------HLSHGYRGSVFYPA---Y-NPYG--------
-PR----ENSPYVRSNM-WDER-V--DSPNTM---GQQ-ENPLYPVNTPD
-QKGGAPH-----------------NEEDPIDPT-GDEPF-PEQNRWG--
----EE-LSFKGGPTVRHYEG-EQH------------TSNPPKE---YLP
YSLD-NPSKP-REDFPYREFYPWSPDGNFPSYNTAPTLPPPIESRG-YYT
NSAVRREESTL-FPSQNSWDHRIQAQGQKERGPYFYRNFWDQATN-LHKA
PANLPEQKENHPYSSNSPAG---LQK-NPMWHED-ENLNYG-MQITRLNS
PERKHLA----FPDLI--PQS--HPSYQKEAHLFHL-SQRGSCCAGG--S
RGPKD-DPLALQDYTPSYGLAPG---ENQDTSPLYMEG--SHPKHGRHVV
-SPTSILPGQRNSSEK---RLPGESQNPNPFRDDVSTLRRNTPCSMNNQL
GQ-RGIIPLPEAGSLQSKNTPCLKSDLGGEGNN-VLEQIFEDNQLNERTV
DLT-------PEQLVIG---TPDE-GLN---PEGFQSE-VQGNESERQQQ
R-PSN----ILKLPCFGSKLAKHHSSSPGPPS-----SNGRQSPFDGD--
PVMPTENP-NTLVELATGEQYTGINVDPLNADEHT-PFESFQ--RGANPQ
DQ-VQDCLLLQA--
>Macaca fascicularis
--------------------------------------------------
--------------------------------------------------
--------------------------------------------------
-------------------MLVLRCRHGTSFPKLDNLVPKGKMKILLVFL
GLLGNSVAMP--M-HMPRMPGFSSKSEEMMRYNQFNFMTLPH---LAHL-
GPFFGNG----------LPQQFPQYQM-PM-----WPQPPP--WH----P
QK---PSAQKRH-NKTDQTQ----E-TQKPN---QT------QSKK----
PP-QKRPLKQ---------PSHT----PA---------QPE-EEAQ----
-----------------------PPQAFP--PFGN------------GLF
------LYP-PPWQIPQ-----------------RL--------------
-PPPG--YGRPPASNEE-GGNPYFGYFGYHGFGGRPPYYSEE--MFEQD-
FEKPK-EEDPPKAESPG-TEP----TANSTVTETNSTQSN---PKGSQGG
NDTSP----TGNSIPGPNTGNNPP------------------------AQ
NGI-VPLPAVNTS-GQGGPGS------QI---PWR-------PSQPNIRE
NHP--NPNIRNFPSGR----RWYPTGT-AMGHR---QNGPFYRN------
---RQVQRGPQWNSFAWEGK---QV-VR-----PGNPVYHKVYPSISRGN
YPNYAGNPANLRRKPQGP--------------------------------
--------------------------------------------------
--------------------------------------------------
--------------------------------------------NKHPMG
TNVA---P--------------------------VGPKHG-PVVHNEKIQ
NPREKHLGPKEQIIVPTKNPTSPGRNSQQY------------------EV
N-KSNYKL--PHSEGYT-PVPNFNSVDQHENSYYPREDSRKLPNSDGQTQ
SQ--ILPK-GMVLAPRRIPYESETNQPELKHSAY-Q-------------P
------AVHP--EEIPS-AKEHFP-AGRNTWDHQ--EISPPFKEH-----
----PGRQEEHLP------HPSHGSRGRVFYPE---Y-NPYD--------
-PR----ENSPYRRSNT-WDER-D--DSPNTM---GQK-ESSLYPINTPD
-HKETVPY-----------------NEEDPIDPT-GDEVF-PGQNRWG--
----EE-LSFKGGPTVRHYEG-EQY------------TSNQPKE---YPP
YSLD-NPSKP-REDFYYSEFYPWNPDENFPSYSTAPTMSPPTESRG-YYV
NNAVRPEESNL-FPSWNSWDHRIQAHGQKERRPYFNRNIWDQATH-LQKA
PARPPDQKGNQPYSSNTPVG---LQK-NPMWHEG-EDLNYG-MQMTRMNS
PEREHSS----FPDFI--PQS--YPSGQKEAHLFHL-SQRGSCCTGS--S
TGPKD-NPLALQDYTPSYGLAPG---ENQDTSPLYTEG--SHSKHTRHII
-SPTSTLPGQRNSSEK------MENEN--PFRDDVSTLRRNTPCSINNQL
GQ-KGIMPFPEVSSLQAKNTPCLKNDLGGDGNN-ILEQIFEDNQLNERTV
DLT-------PEQLVIG---TPDE-GSN---PEGIQSQ-VQENESERQQQ
R-PSN----ILHLPCFGSKLAKHHSSSTGTPS-----SNGRQSPFDGD--
SIMPTENP-NTLVELATGEQFKSTNADPLDAGERS-PFEFLQ--RGTNAE
DQ-VQDCLLLQA--
>Microtus oregoni
--------------------------------------------------
--------------------------------------------------
--------------------------------------------------
-------------------MLLLQCRNPASLPKPCHLVPNVKMVILLFLL
GLLGNSAAMPFQM-PIPRMPGFSSKSEEMMRYSQFNFMNGPH---MMPM-
GP-YGNGMP----IPPHMPPPYPPYHM-PM-----WPQP-PNGWN-----
----QPPMPNFP-SNTDQTQ----E-TAKPN---QT------NPQE----
PQPQRQPPKE---------PPNE----AA---------RAK-EEAQ----
-----------------------PPLPFP--PFGN------------GLY
------PYQQPPWPIPQ-----------------RG--------------
-PPPA--FGRPKFSNEE--GNPYYAYYGYHGFGGR-PYYSEE--MFE-D-
YEKPK-EKDPPKPEDPPPDDPPPEASTNSTTPEANSTQSI---PGETQGG
NETSP----TGNRGPGPNAGNNPT------------------------VQ
NGV-FPLPKVNVS-GQGASRN------QI---PWR-------PNQPNIYK
NYP--YPNVRNYPSGR----QWQTTGP--MEPK---KNGPGYQN------
---PPVQRGPQWNSFAWEGK---QT-TP-----PGNPIYRKPSPPSSRVN
YPNSAGNPVNFGRKSPRP----------------------NKPFVGTNPA
PNKPFMGTNPALNKPFVGTNPASNKPFLGTNPAPNKSFMGTNHALNKPFM
GTNAASNKPFMGTNQVLNKPFMGNNPAPNKPFLGTNQASNKPFLGPNQAP
NKPFMETNPALNKPSIGTNAASNKPFVRTNMASNKPFVRNNAASNKHPVG
TNVAS-----------------------------VGPKQV-TDSHNVKTQ
NPKEKSLGQKERTVSPTKDTANPWRSSQQY------------------GI
N-KPNYNL--PRPEGSR-VSPNFNSFDQQENSYFPREDSRRASSPKRQIQ
NQ--NLPK-GIALEPRRTPFESETKKPELKQSTHQQ-------------P
-------AYP--KKTPS-KREHFP-VERKIWNRQ--EIIPPLKED-----
----RGRQEEILP------YPSYGSRRNIFYHD---YNNPYY--------
-PN----ENSPYIRSNT-WNER-I--TSPSTL---GQP-ENPQYPMNSLD
-QKETEQY-----------------NEEDPIDPN-EDELF-PGQSKWG--
---DDE--LFKGRPTVGQYEG-NKY------------ASTLPKE---YLP
YSLG-NPTK---ELFPYNEFYPWSPQENFPIYNPGPTIAPPVDPRN-YYI
DNAIGQEESTL-FPSWTSWDHGNQAQKQKENEPYFNGNGWGQSTNLLHKS
--HIPSQERNHPYSTNSPAG---LPK-DPAWLEG-ENLNYD-LQISSLSP
PEREQLA----FPDFV--PQS--YPSGQNEAHLFHQ-SERGSCCIGG--S
TGHKD-NVLALQDYTSSYGLAPR---ENKESSPVHTES--SYTKYARSYV
-SPTSILPSQKNISEN---KLTAESPNPSPFGDGAPALRGNTPYAGKNQL
-E-TGSKAFPEASSPQPKDTPCLKSDLGGDRRD-VLKQFFEGSQLSERTA
ELT-------PEQLVIG---IPDK-GSG---PDSKQSE-VQGNEGEMQQQ
R-PPT----ILKLPCFSSKLAKLRSSSTEPPT-----NNGKQS---GA--
LSTPTENP-TTSVGLPTREQFKSINVDPVNADEHT-IFEAFQ---GTSQE
DQ-GQGCLLLQA--
>Fukomys damarensis
--------------------------------------------------
--------------------------------------------------
--------------------------------------------------
-------------------MLLLQCRKEASFPKLCNLVPTGKMKILLVFL
GLLGNSAAMP--M-YMPRMPGFSSKSEEMMRYGQFNYMHPPPVSYFSFM-
GP-YGGGFQ--------IPPPYPQYPMPPM-----WPL--PSGWQ-----
----NPPTPQHQ-TKADPTQ----E-TQKPN---QT------QPQK----
PS-EQQPLNQ---------PPQD----PP---------KGK-ADTQ----
-----------------------PQQPFP--PFNN------------GLF
------PYQQPPWPIPQ-----------------RM--------------
-PPPG--FGRLPHSNEE-GGNPYFGFFGYPGFGGR-PYYSEE---IE-D-
YEKPK-EKDPPKPEDPP-PEP----SANSTVPETNSTQP------GGQGK
NETSP----TLNNVPGLNPGDNPT------------------------GQ
NGI-FPLPRVNFS-GQVVPRS------QI---PWK-------PSQPKIYG
IYP--NPNIRNSPSGR----QSNPTDT-ATGQR---QSGTFYQN------
---QPGQRG-QGNSFAWEGK---QA-AR-----PRNPTYRKTYTPTSRVN
YPNYAGNPANFRRKPQGP--------------------------------
--------------------------------------------------
--------------------------------------------------
--------------------------------------------NKPFVG
TSVT---P--------------------------LGPKQG-TIGYNEKMQ
NPKGKSPGQKEKTVSPTKDTSGSWRNSQHY------------------GV
S-KQNLGW--PHPDGNM-LGPNFNSVNQQENSYYSRGGSRRVPNSNAQTQ
SQ--NFPK-GVALEPKRIPYETQTKQPELKHSTH-Q-------------P
-------IYP--EVIPSPKREHFP-DGRNSWSHQ--KIAPSFKED-----
----PGNQEEHLS------HLPPGSWGNVFYPE---Y-NSYY--------
-PR----ENSPYTGSNT-WDER-V--DSPNTM---GHP-KHPQYPLKTAD
-HKNTGHY-----------------NEEDTPDPT-GDEPF-PGQSRWG--
---EEE-LSFNGRPTSTNYDG-GQY------------TSNQPKE---YLP
YYLD-NPSKP-REDHPYSEFYPWSLDETFPSYKPSPTTSPPMDSGG-YYV
NNAIQQEESTL-FPLWNSWDQKTQAQGQQESEPYFNINNWDQATN-VHKV
--SPPNQKENYPYSSNPPAG---LQK-NPTWQEG-EDLNYD-TQMTRLNS
PERQNLA----FLDFI--PQS--YLSGQTEAHLFHQ-SPQSSCCDGS--S
TGPKE-NPLALQVYTPSYNHIPG---ENQNISPTHTES--SHTKYARPLV
-SSASILSSQRNNSEN---KLPGESQSPSTFRDDGSTL-KNTPCSVNNQQ
GQ-VGIRSFPKASSPQSSNTPCLKNDLGGDRNN-VLEQTFEDSHLTERTA
DLT-------LEQLVTG---TADE-GPK---PEGIQNE-IQVKEGEQQQQ
R-PPS----VLQVPCFGSQLTKLQSSSTRTPS-----SSGRQGPFDGD--
LTMPTENP-NTFVGLATGEHFRSINIDQLDVDGHT-PSETFQ--KGTDPQ
DQ-GQDCLLIQA--
>Octodon degus
--------------------------------------------------
--------------------------------------------------
--------------------------------------------------
--MLNLYFFPKAYESFGEKMLLLQCRKEASFPKLYNLVPNGKMKILLVFL
GLLGNSAAMP--M-YMPRMPGFSSKSEEMMRYGQFNYMHPPP---MGPM-
GP-YGSGFQ--------MPPPYPHYPMPPM-----WPHPLPSGWQ-----
----NPPGPQHQ-TKTDPTQ----E-TQKPN---QT------QPQK----
PP-EKQPSNQ---------PQD-----PP---------KGK-AENQ----
-----------------------PSQPFP--PFNN------------GLY
------PFQQPPWPIPQ-----------------RM--------------
-PPPG--YGRPPLSNED-GGNPYFGFFGYPGFGGR-PYYSEE--MFE-D-
YEKPK-EEDPPKPEDPP-SEP----SANSTVPETNSTQA------GSQSK
NDTSP----TLSNVPGLNTGNNPI------------------------GQ
NGI-FPLPTVNFS-GQGVPRV------QI---PWK-------PSQPNIYG
IYP--KPTIRNSPSGR----QSNPTGT-ATGQK---QSGPSYWN------
---QPGQRGHQGNSFAWEGK---QA-TG-----PKNPTYHKAYIPTSRVN
YPNYAGNPANFRRKLQGP--------------------------------
--------------------------------------------------
--------------------------------------------------
--------------------------------------------NKPFVG
TSVT---P--------------------------MSPKQG-TVGRNEKIQ
NPKEKSPGQKERTVSPTKDTSGSWRNSQHY------------------RV
N-KPNYGW--PRPEGNM-PSPNFNSVNQHEN-YYSRGESRGVPNSNAQTQ
RQ--NFPK-GIALKPKRIPYETQTKQPELKHSTH-Q-------------P
-------IYP--EVIPSPKRKLFP-AGRNTWSHQ--EIPPPFKED-----
----LGKQDKHLP------HFSPGSPGSVFYPE---Y-SSYY--------
-PR----QNSPYTGSNT-WDKK-V--DSSNTM---GHP-KTLQYPLKSVD
-QKETVQY-----------------NEEDPLDPT-GDEPF-PGQSRGG--
---EEG-FSFTGRPMIRHYNG-EQY------------ALNQPKE---YLP
YSLD-NPSKP-REDSPYSEFYPWSLDETFPSYSPGPTVSPPEENRD-YYV
NNAIQQEESTL-FPSWNSWDYKIPAQEQQESEPYFNRNYWNQVTN-LHEV
--SLPNRKENYPYSSNPRPG---LQK-NPTWQEG-ENLNYD-MQISRLNS
PERQHSA----FLDLM--PQS--YPSGHTEAHLFHQ-SSRGSCCIGS--S
AGPHE-NPLALQVYTPANSLAPE---ENPNTSPTYTEN--SHTKHKRPVV
-SPTSILPSQTNSSEK---KLPGESQRPSTFRDDVSIL-KNTPCSVKNQQ
VQ-AGVRSFPEASSPQTKNTPCLKSDPGGDGKN-VPEQIFESNHLNERTV
DLT-------PEQLVID---TTDE-GPK---PHSIQKD-IQEQEEERQQQ
R-PPS----ILQVPCFGSQLTKLHSSGTGTPS-----NNGKEGESDGK--
LTMPTENP-NTFVGLPTVEPFRSRNVDQLNADEHT-PFESFQ--RGTDPQ
DQ-IQDCLLIQA--
>Canis lupus dingo
--------------------------------------------------
--------------------------------------------------
--------------------------------------------------
-------------------MLLFQYRHGASLPKLDNLVPTGKMKILLVFL
GLLGNSFAMP--M-QMPRMPGFSSKSEEMMRYGQFNFMNSPH---MAQL-
GPLYGNSM----------PQLFPQYQM-PM-----WPQPPPNTGH----P
QK--SPSALKRQKSKTDQAP----E-TQKPN---QP------QPKK----
PP-PKRPLKQ---------PPPT----PA---------QPE-EEGQ----
-----------------------PPQAFP--PFGN------------GLF
------LYQQPPWQVPH-----------------RV--------------
--PPG--YGRPPASNEE-GGNPYFGYFGYQGFGGRPPYYSEE--MFEQD-
FEKPK-EKDPPKAESPA-AEP----SGNSTGPETNSTQSN---PGGSQSG
NDTSP----TGNSGPGPNTVSNPT------------------------AQ
NGV-ISPATVNIS-GQGVPRT------QI---SW-------GPNQPNIHE
NYP--NPNIRNFPAGR----QWRPTGT-FMGHR---QNGPFYRN------
---QQVQRGPRWNSFALERK---QA-MR-----PGNPIYRKAYASTARGN
SPNHAGNLGNVRRKPQAP--------------------------------
--------------------------------------------------
--------------------------------------------------
--------------------------------------------NKHPMG
TNVA---P--------------------------LGPKHG-TVVHNEKIQ
NPGEKPVGPKERIVIPTRDPSGPWRNSQDY------------------GV
N-KSNYKL--SPPESNV-LVPNFNSVDQHENSYYSRGDSRRAPNSDGQTQ
SQ--NLPK-GIILEPRRNPYESETNRPELKHSTY-Q-------------P
-------VFP--EEIPPPAREHFP-AGRNTWHHQ--EISPSFKED-----
----PGRQEELLP------PPSQGSRGGVYYPD---Y-NSYD--------
-PR----ENSPYLRSNR-WDER-D--DSPNTI---GQP-RNSLYPINTPE
-LKETVPY-----------------NEEDPIDPT-GDETF-PGQNRWG--
---MEE-PSFKEGPTVRHYEG-EQY------------TVNQPKE---YLP
YSLD-NPSKT-REDFPYGEFYPWNPDENFPSYNTAPTVPPPVESRG-YYA
NNAVRQEESPL-FPSWNSWDHRVQAQGQKERQPYFNRNYWDQPTT-LHKA
PPSPPHQKENQPYPSNSPAG---LQK-NPTWREG-ENLNYG-MQITRLNS
PEGEHLA----FPDLI--PPS--YPAGQKEAHVFHL-SQRGSCCAGG--S
PGHKD-NPLALQDYTPPFDLAPG---ENEDTSPLYTED--SHANHARDTI
-SPASNLPGQRNSSEK---RMPAESQNLSPFRDDVSTLRRNTPCSMKNQL
SQ-RGIMPFPEAGSLQSKNTPCLTSDLGGDGNN-VLEEIFEDNQLSERTV
DLT-------PEQLVIG---TPDE-GPE---PEGIQSE-VQGNEGDRQQQ
R-PSS----IIQLPCFGSKITNYHSSSTGTPS-----SIGRQGPFDEE--
PIMPTENP-NSLSRLATGAQFQSINVDPLSADEHT-PFDSLQ--LGTNPQ
DH-VQDCLLLQA--
>Canis lupus familiaris
--------------------------------------------------
--------------------------------------------------
--------------------------------------------------
-------------------MLLFQYRHGASLPKLDNLVPTGKMKILLVFL
GLLGNSFAMP--M-QMPRMPGFSSKSEEMMRYGQFNFMNSPH---MAQL-
GPLYGNSM----------PQLFPQYQM-PM-----WPQPPPNTGH----P
QK--SPSALKRQKSKTDQAP----E-TQKPN---QP------QPKK----
PP-PKRPLKQ---------PPPT----PA---------QPE-EEGQ----
-----------------------PPQAFP--PFGN------------GLF
------LYQQPPWQVPH-----------------RV--------------
--PPG--YGRPPASNEE-GGNPYFGYFGYQGFGGRPPYYSEE--MFEQD-
FEKPK-EKDPPKAESPA-AEP----SGNSTGPETNSTQSN---PGGSQSG
NDTSP----TGNSGPGPNTVSNPT------------------------AQ
NGV-ISPATVNIS-GQGVPRT------QI---SW-------GPNQPNIHE
NYP--NPNIRNFPAGR----QWRPTGT-FMGHR---QNGPFYRN------
---QQVQRGPRWNSFALERK---QA-MR-----PGNPIYRKAYASTARGN
SPNHAGNLGNVRRKPQAP--------------------------------
--------------------------------------------------
--------------------------------------------------
--------------------------------------------NKHPMG
TNVA---P--------------------------LGPKHG-TVVHNEKIQ
NPGEKPVGPKERIVIPTRDPSGPWRNSQDY------------------GV
N-KSNYKL--SPPESNV-LVPNFNSVDQHENSYYSRGDSRRAPNSDGQTQ
SQ--NLPK-GIILEPRRNPYESETNRPELKHSTY-Q-------------P
-------VFP--EEIPPPAREHFP-AGRNTWHHQ--EISPSFKED-----
----PGRQEELLP------PPSQGSRGGVYYPD---Y-NSYD--------
-PR----ENSPYLRSNR-WDER-D--DSPNTI---GQP-RNSLYPINTPE
-LKETVPY-----------------NEEDPIDPT-GDETF-PGQNRWG--
---MEE-PSFKEGPTVRHYEG-EQY------------TVNQPKE---YLP
YSLD-NPSKT-REDFPYGEFYPWNPDENFPSYNTAPTVPPPVESRG-YYA
NNAVRQEESPL-FPSWNSWDHRVQAQGQKERQPYFNRNYWDQPTT-LHKA
PPSPPHQKENQPYPSNSPAG---LQK-NPTWREG-ENLNYG-MQITRLNS
PEGEHLA----FPDLI--PPS--YPAGQKEAHVFHL-SQRGSCCAGG--S
PGHKD-NPLALQDYTPPFDLAPG---ENEDTSPLYTED--SHANHARDTI
-SPASNLPGQRNSSEK---RMPAESQNLSPFRDDVSTLRRNTPCSMKNQL
SQ-RGIMPFPEAGSLQSKNTPCLTSDLGGDGNN-VLEEIFEDNQLSERTV
DLT-------PEQLVIG---TPDE-GPE---PEGIQSE-VQGNEGDRQQQ
R-PSS----IIQLPCFGSKITNYHSSSTGTPS-----SIGRQGPFDEE--
PIMPTENP-NSLSRLATGAQFQSINVDPLSADEHT-PFDSLQ--LGTNPQ
DH-VQDCLLLQA--
>Felis catus
--------------------------------------------------
--------------------------------------------------
--------------------------------------------------
-------------------MLLLQHSHGATLPKLDNLVPSGKMKILLVFL
GLLGNSIAMP--M-QMPRMPGFSSKSEEMMRYGQFNFMNSPH---MAQL-
GPLYGNGL----------PQLFPQYQM-PM-----WPQPPPNTGR----P
QKPSSPSAPKRQKSKTDQAP----E-TQKTN---QP------QPKK----
PP-PKRPLKQ---------PSPT----PA---------QPE-EEAQ----
-----------------------PPQAFP--PFGN------------GLF
------LYQQPPWQVPH-----------------RV--------------
--PPG--FGRPPVSNEE-GGNPYFGYFGYQGFGGRPPYYSEE--MFEQD-
FEKPK-EKDPPKAESPA-TEP----SGNSTGPETNSTQPNA--PGGNQGG
NDTSP----TGNSGHGPNTVSNPT------------------------AQ
NGV-ISPPTVNVS-GQGVPRT------QI---SW-------GPSQPNIYE
NYP--NPNIRNFPAGR----QWRPTGT-IMGRR---QNGPFYRN------
---QQVQRGPRWNSFALEGK---QA-FR-----SGNPIYRKAYASTARGN
SPTHAGNPGNVRRKPQGP--------------------------------
--------------------------------------------------
--------------------------------------------------
--------------------------------------------NKHPMG
TNVA---P--------------------------LGPKHG-TVVRNEKIQ
NPAEKPVGPKERIVIPTRDPSGPWRNSQDY------------------GV
N-KSNYKL--PHPESNM-LVPNFNSVGQHENSYYPRGESKRAPNSDGQTQ
SQ--NLPK-GIILEPRRIPYESETNRPELKHSTY-Q-------------R
-------VYP--EEIPSTAREHFP-AGRNIWNHQ--GISPPIKED-----
----PGMQEEHLL------HPSHGSRGGVYYPD---Y-NSYN--------
-PR----ENSPYLRSNT-WDER-D--DSPNTM---GQP-KNSLYPMNTPD
-LKETVLY-----------------NEEDPIDAT-GDETF-PGQSRWG--
---MEE-PSFKEGPTVRHYEG-EQY------------TSNQPKE---YLP
YSLD-NPSKP-REDFPYGEFYPWNQDENFPSYNTAPSAPPPVESRG-YYA
NNAVGQEESTL-FPSWNSWDHEIQAQGQKERRPYFNRNFWDRPTT-LHKA
PPSPPHEKENQPYPSNSPAG---LQK-SPTWHES-ENLNYG-MHITRINS
PEREQLA----FPDLI--PPS--YPSGQKEAHVFHL-SQRGPCCAGS--S
TGHKE-DPLALQDYTPSFGLAPG---ENQDTSPPYTED--SHTKHARHTI
-SPPSNLPGQRNSSEK---RLPGESENPSPFRDDVSTLRRNTPCSMKNQL
SQ-RGIMPFPEASSLQSKNMPCLKSDLGGDGDN-VLEQIFEGNQLNERTV
DLT-------PEQLVMG---TPDE-APN---PEGIQSE-VQGNEGERQQQ
R-PSS----ILQLPCFGSKLAKYHSSSTGTPS-----GIGRQGPFDED--
PITPTESP-NSLSRLATGAQFQSINVDPLNADEHI-SFDSLQ--IETNPQ
DH-VQDCLLLQA--
>Mustela putorius furo
MS----QQVP---TET-------HSG------------------LD--GL
R---------------PRVRKK--------------TYGRIWGGGSGGSL
-------------------------PSTLDLLTWPRQPDLQKCQHPCEVV
PYLSPTFWLVVYANQNLMSCAFSALRHGASLPKLDNLVPSGKMKILLVFL
GLLGNSVAMP--M-QMPRMPGFSSKSEEMMRYGQFNFMNAPH---MAQL-
GPLYGNGM----------PQFLPQYQM-PM-----WPQPPPNTGH----P
QKPSSPSAPKRQKSKTDQVP----E-TQKPS---QP------QPKK----
PP-PKRPLKQ---------PPPT----PA---------QPE-EETQ----
-----------------------PPQAFP--PFGN------------GLF
PPFSNGLYQQPPWQVPH-----------------RV--------------
--PPG--YGRPPVSNEE-GGNPYFGYFGYQGFGGRPPYYSEE--MFEQD-
FEKPK-EEDPPKTESPG-TEP----SANSTGPETNSTQPNARSSGGSQGG
NDTSP----TGNS-PGTN-----T------------------------AQ
NGV-ISPPTINVS-GQGVPRT------QI---TW-------GPSQPNIRE
NYP--NPNIRNFPSGR----QWRPTGT-IMGHR---QNGPFYRN------
---QQVQRGPRWNSFALERK---QA-VR-----PGNPIYRRAYASTARGN
SPNYAANLGNIRRKPQGP--------------------------------
--------------------------------------------------
--------------------------------------------------
--------------------------------------------NKHPVG
TNIP---P--------------------------LGPKHG-TVVRNEKVQ
NPGEKPVGPKERIVIPTRDPSGSWRNSQDY------------------GV
N-EPNYKM--PHPESNM-LVPNFNSIDQRENSYYPRGDSSRAPNSDGQTQ
NQ--NLPK-GIILEPRRNPYESETNQPELKHSTY-Q-------------P
-------AYP--EEIPSPAREHFP-AGRNTWNHQ--EISPSFKED-----
----PGRPEEHLP------HPSHGSRGGVYYPD---Y-NSYD--------
-PR----ENAPYLRSNT-WDER-D--DSPNNI---GQP-RNSLYPINTPE
-LKEIVPY-----------------NEEDPVDPA-GDEHF-PGQSRWG--
---MEE-TSFKEGPTVRHYEG-EQY------------TSNQPKE---YLP
YSLD-NPSKP-REDFPYGEFYPWNPDENFPSYNTAPTVPPPVESRG-YYV
NNAVGQEESPL-FPSWNSWEHKIQTQGQKERRPYFNRNFWDQPTT-LHKM
PPSPPHQKDNQPYPSNSPAG---LQK-NPTWHEG-ENLNYG-MQITRLNP
PEREHPA----SPNLI--PPS--YPAGQKEAHVFHL-SQRGPCCAGG--S
TGHKD-NPLALQDYTPSFGLAPG---ENQDTNPLYTED--SHTKHARHTI
-SPTSNLPDQRNSSEK---RLPGESQNPNSFRDDVSTLRRNTPCSMKNQL
SQ-RGIMPFPEASSLQSKNTPCHTSDL-GDGNE-VLEPIFEGNQFNERTV
DLT-------PEQLVIG---APDE-GPP---PEGIRSE-MQGNEGERQQQ
R-PSS----ILQLPCFGSKIAKYHSSSTGTPS-----SIGRQDPFDEE--
PIMPTESP-NSLSRLATGAEFQSINVDPLNADEHT-PFDPLQ--LGTNPQ
DH-VQDCLLLQA--
>Cavia porcellus
--------------------------------------------------
--------------------------------------------------
--------------------------------------------------
-------------------MRLLHCRKGASFPKLYNLVPNGKMKMLLVFL
GLLGNSAAMP--M-YMPRMPGFSSKSEEMMRYGQFNYMHPPPMAPMGPM-
GP-YGNGYQ--------IPPPYPQYPMPPM-----WPHPLPSGWQ-----
----NPPVPQHQ-TKTDQNQ----E-TQKPN---QT------QPQK----
PP-EKQPSNQ---------PPEN----PP---------KDK-ADAQ----
-----------------------PPQPFP--PFNN------------GLF
------PFQQPPWPIPQ-----------------RM--------------
-PPPG--YGRPPLSNED-GGNPYFGFFGYPGFGGR-PYYSEE--MFE-D-
YEKPK-EEDPPKPEDPP-SEP----SANSTVPETNSTQL------TNQGK
NDTGP----TLNSIPGLNTGNNPT------------------------VQ
NGI-FPLPTVNFS-GQVIPGS------QI---PWK-------PNQPNIYG
SYP--KPNIRNSPSGR----QSNPTHT-ATGQR---PPGPSYRN------
---QPGQWDAQGNSFAWEGK---QA-AG-----PKNPTYHKAYTPTSRKN
YPSYAGNPANFRRKLQGP--------------------------------
--------------------------------------------------
--------------------------------------------------
--------------------------------------------NKPFVG
TNVT---P--------------------------MSPKQG-TIGRNEKIQ
NPKEKSLGQKESTINPTKGMSGSWRNSQYP------------------GV
N-KPNYGW--PHPEDNM-LGPNFNSVNQYENSYYPRGEVIKVPSSNAKTQ
SQ--NFPK-RVALEPKRIPYESQTMQPELKHSTH-Q-------------P
-------IYP--EVIPSPKREHFP-AGRNTWSHH--EIPPPFKED-----
----PGKQDKHLP------HVSPGSQDSVFYHK---Y-NSFY--------
-TR----ENSPYTGSNT-WEKR-A--DSPKTQ-----A-KTPQYPLKNTD
-QKETIQY-----------------NEKDPSDPT-RHGPF-PGLSRWG--
----EEVLSFNERPMGRHNDG-KQY------------ASNQPKE---YLP
YPLD-NPSKP-REESPYTDFYPWSLDETFPSYSPGPTVSPPGKNRG-HQV
NNAMRQEGSAL-FPSPNSWDQGIQVQGQQESEPQFHRNYWDQATN-LHEV
--GPPNQRRNYPYPSQPHVG---LQK-TPTWQEG-KNLNYD-MQMTRLYS
PERSHLA----FPDVM--PQS--YPLGQTESHLFHP-NPSSSCCVGG--A
AGPHK-NPLALQDYTPSYGLAPG---ENHNTNPTYTES--SHTTHTRPNV
-SPTSILPGQRNSSEK---KLPGESTKPSTLRDNVSSL-KNAPCSAKTQQ
GT-GGVRSFPKASAPQS-NTLCLSNDLGGDGNS-VLEQIFEGNHLSERTV
NLT-------PEQLFIG---TLNE-GLK---PPGIQKE-MQGEEDDRPQQ
R-PPS----ILQVPCFGSQLTQLHSSSTGTPS-----SSRRPGPSGGD--
LTKPTENP-NTFVGFATGEPFRSINADQLSVAGHT-PFESFQ--RGTDPQ
DQ-IQDCLLIQV--
>Rousettus aegyptiacus
--------------------------------------------------
--------------------------------------------------
--------------------------------------------------
-------------------MLLLQCRHGASSSKLDDLVPSGKMKILLIFL
GLLGNSIAMP--M-QMPRMPGFSSKSEEMMRYSQFNFMNSPH---LAQL-
GPLYGNGLR--------LPQLFPQYQM-PM-----WPQPPPNTGR----P
WKPSFPSAPKHQ-SKTDQAP----E-TQKPN---QT------QPKK----
PS-PKQPLKQ---------PTPA----PT---------QPE-EEAQ----
-----------------------TPQAFP--PFGN------------GLF
------PYQQPPWQVPH-----------------RV--------------
--PPG--YGRPPVSNEE-GGNPYFGYFGYHGFGGRPPYYSEE--MFEQD-
FEKPK-EEDPPKTEKPA-TEP----SSNSTVPETNSTQPNASSPGGNQGG
NDTSP----TGNSGHGPNTVSGPT------------------------VQ
NRA-IPPPAVNVS-GQGAQRS------QI---PL-------GPSQPNIHE
NYP--NPNVQSFPVGR----QWRPTTT-AMGHG---QNRPFYRN------
---QQVQRGPRWNSFALEDR---QT-VR-----PGNPIYRKPYASTARGS
SPNHAGNPANFRRKAQRP--------------------------------
--------------------------------------------------
--------------------------------------------------
--------------------------------------------QKHLIG
TNIV---P--------------------------LSSKHG-TVSPSEQIQ
NPREKPLGQKERIVIPTRDPTGPWRNSQDY------------------EV
N-KLNYKL--PHPEGNR-LIPNLNSIDQRENSYYPRGDSRRDPNSDGQTQ
SQ--NLPK-GIIVEPRRVPYETETNQPELEHSTY-Q-------------S
-------VYP--EEIPSPAREHFP-AGRKTWNHQ--EISPPFKED-----
----PGRQEEHLP------HPSHSSRGGVYYPD---Y-NPYD--------
-PR----ENSPYLRSNT-WDER-D--DSPNTV---GQP-ENPLYPMNTPE
-PKETVLY-----------------NEEDPMDPT-GDESF-PGQRRWG--
---VEE-SSFKEDPTVRHYEG-EHY------------TSNQPKE---YLP
YSLD-NPLKP-TEDFPYGEFYPWTQDENFPSYNTVPTVPPPVENRG-YYA
NSAIGQEESTL-LPSWNSWDQKIQAQGQEERRPYFNRNFGDQPTN-LHKV
PARPPHQKENQPYFSTSPAG---LQK-NPTWHEG-ENLNYG-MHITRLNS
PKREHLA----FQDLI--PPS--YPAAQKEAHLFHL-SQRSPCCVGG--S
TGLKD-NPLALQDYTLSFGLAPG---EDRDISPGYTKD--SHTKHARHTI
-SPASILPSQRNSSEK---ELPGESQNPNPFRNDVSTLRRNIPCSIKNQP
DQ-RESMPFPEASSLHSKNIPCLKGDLGGDGNN-VLDQIFEGSQLNEKTV
DLTPETVDLTPERLVIG---TPDE-GPK---PEGSQRE-VQGSEDERQQQ
R-PSS----ILQLACFGSKLAKYHSSSTGTPS-----SIGRKGSFNGD--
PMMPTEIP-NSLPGLPTGAQFQSINVDPLNADEHI-TFDSLQ--IGTNSQ
NQ-VPDCLLLQA--
>Mustela erminea
--------------------------------------------------
------------------------MLP-----------------------
---------------------------------------LRHCTD-----
-------------------------RHGASLPKLDNLVPSGKMKILLVFL
GLLGNSVAMP--M-QMPRMPGFSSKSEEMMRYGQFNFMNAPH---MAQL-
GPLYGNGM----------PQFLPQYQM-PM-----WPQPPPNTGH----P
QKPSSPSAPKRQKSKTDQVP----E-TQKPS---QP------QPKK----
PP-PKRPLKQ---------PPPT----PA---------QPE-EETQ----
-----------------------PPQAFP--PFGN------------GLF
PPFSNGLYQQPPWQVPH-----------------RV--------------
--PPG--YGRPPVSNEE-GGNPYFGYFGYQGFGGRPPYYSEE--MFEQD-
FEKPK-EEDPPKTESPG-TEP----SANSTGPETNSTQPNARSSGGSQGG
NDTSP----TGNSGPGTN-----T------------------------AQ
NGV-ISPPTVNVS-GQGVPRT------QI---TW-------GPSQPNIRE
NYP--NPNIRNFPSGR----QWRPTGT-IMGHR---QNGPFYRN------
---QQVQRGPRWNSFALERK---QA-VR-----PGNPIYRRAYASTARGN
SPNHAANLGNIRRKPQGP--------------------------------
--------------------------------------------------
--------------------------------------------------
--------------------------------------------NKHPVG
TNIP---P--------------------------LGPKHG-TVVRNEKVQ
NPGEKPVGPKERIVIPTRDPSGSWRNSQDY------------------GV
N-EPNYKM--PHPESNM-LVPNFNSIDQRENSYYPRGDSSRAPNSDGQTQ
NQ--NLPK-GIILEPRRNPYESETNRPELKHSTY-Q-------------P
-------AYP--EEIPSPGREHFP-AGRNTWNHQ--EISPSFKED-----
----PGRQEEHLP------HPPHGSRGGVYYPD---Y-NSYD--------
-PR----ENAPYLRSNT-WDER-D--DSPNNI---GHP-RNSLYPINTPE
-LKEIVPY-----------------NEEDPVDPA-GDEHF-PGQSRWG--
---MEE-TSFKEGPTVRHYEG-EQY------------TSNQPKE---YLP
YSLD-NPPKP-REDFPYGEFYPWNPDENFPSYNTVPTVPPPVESRG-YYV
NNAVGQEESPL-FPSWNSWEHKIQTQGQKERRPYFNRNFWDQPTT-LHKM
PPSPPHQKENQPYPSNSPAG---LQK-NPTWHEG-ENLNYG-MQITRLNP
PEREHPA----SPNLI--PPS--YPAGQKEAHVFHL-SQRGPCCAGG--S
TGHKD-NPLALQDYTPSFGLAPG---ENQDTNPLYTED--SHTKHARHTI
-SPTSNLPDQRNSSEK---RLPGESQNPNSFRDDVSTLRRNTPCSMKNQL
SQ-RGIMPFPEASSLQSKNTPCLTSDL-GDGNK-VLEPIFEGNQFNERTV
DLT-------PEQLVIG---APDE-GPQ---PEGIRSE-MQGNEGERQQQ
R-PSS----ILQLPCFGSKIAKYHSSSTGTPS-----SIGRQDPFDEE--
PIMPTESP-NSLSRLATGAEFQSINVDPLNADEHT-PFDPLQ--LGTDPQ
DH-VQDCLLLQA--
>Arvicola amphibius
--------------------------------------------------
--------------------------------------------------
--------------------------------------------------
-------------------MLLLQCRNPASLPKPCHLVPNVKMAILLFLL
GLLGNSAAMPFQM-PMPRMPGFSSKSEEMMRYNQFNFMNAPH---MMPM-
GP-YGNGMP----MPPHMPPPYPPYQM-PM-----WPQP-PNGWN-----
----QPPMPNFP-SKTDQTQ----E-TAKPN---QT------NPQE----
PQPQKQPPKE---------PPNE----AA---------RAK-EEAQ----
-----------------------SPQPFP--PFGN------------GLY
------PYQQPPWPIPQ-----------------RG--------------
-PPPA--FGRPKFSNEE--GNPYYAYYGYHGFGGR-PYYSEE--MFE-D-
YEKPK-EKDPPKPEDPPPDDPPPEASTNSTTQEANSTQSI---PGGTQGG
NDTSP----TGNRGPGPNAGNNPT------------------------VQ
NGV-FPLPKVNVS-GQGASRN------QI---PWR-------PSQPNIYE
NYP--YPNVRNYPSGR----QWQTTGP--MEPR---KNGPGYQN------
---PPVQRGPQWNSFAWEGK---QT-TP-----PGNPPYRKPSPPSSRVN
YPNSAGNPVNFGRKSPRP----------------------NKPFVGTNPA
PNKPFMGTNPALNKPFVGTNPASNKPFLGTNPAPNKSFMGTNQALNKPFM
GTNAASNKPFMGTNPPLNKPFMGNNPAPNKPFLGTNQASNKPFVGPNQAP
NKPFMETNPALNKPSIGTNAASNKPFVRTNMASNKPFVRNNAASNKHPVG
TNMAS-----------------------------VGPKQV-TDSHNVKTQ
NPKEKSLGQKERTVSPTKDTANPWRNSQQY------------------GI
N-KPNYNL--PRAEVSR-VGPNFNSFDQQENSYFPREDSRRAPSPKRQIQ
NQ--NLPK-GIALEPRRTPFESETKKPELKQSTHQQ-------------P
-------AYP--KETPS-TRERFP-VERKIWNRQ--EIIPPLKED-----
----RGRQEEILP------YPSYGSRGNIFYHD---YNNPYY--------
-PN----ENSPYIRSNT-WNER-I--TSPSTM---GQP-ENPQYPMNSLD
-QKETEQY-----------------NEEDPIDPN-EDELF-PGQSKWG--
---DDE--LFKGRPTVGQYEG-DKY------------ASTLPKE---YLP
YSLG-NPTK---ELFPYSEFYPWSPQENFPIYNPGPTIAPPVDPRN-YYI
DNAIGQEESTL-FPSWTSWDRGNQAQKQKENEPYFNGNGWGQSTN-LHKS
--NIPNQKRNHPYSTNSPAG---HPK-DPAWLEG-ENLNYD-LQISSLSP
PEREQLA----FPDFV--PQS--YPSGQNKAHLFHQ-SERGSCCIGG--S
MGHKD-NVLALQDYTSSYGLAPR---ENKETNPMYTES--SYTKYARSYV
-SPTSILPSQRNISEN---KLTAESPNPSPFGDGAPALRGNTPHAGKNQL
-E-TGSKAFPEASSPQPKDTPCLKSDLGGDRRD-VLKQFFEGSQLSERTA
ELT-------PEQLVIG---IPDK-GSG---PESKQSE-VQGNEGEMQQQ
R-PPT----ILKVPCFSSKLAKLHSSSTEPPT-----NNGKQS-LSGA--
LSIPTENP-NTSVGLATREQFKSIHVDQVNADEHT-TFEAFQ---GTSQE
DQ-GQGCLLLQA--
>Sorex araneus
--------------------------------------------------
--------------------------------------------------
--------------------------------------------------
-------------------MLLLPCRYGASCPKLDHFVPSGNMKILLVFL
GLLGYSTAMP--M-QMPRMRGFSSKSEEMMRFNQF-FMNSPH---MSQL-
GPMYGDG----------MPQLFPQYHM-PM-----WPQPPPHMGH----P
PKSPTPPSP-----KTDQTQ----E-TPKPT-----------QSPP----
PKTSKQPAQQ--------SQTTT----PS---------KPK-EELP----
-----------------------QHQAYP--PFGY---------------
------PFP-PLWPIPH-----------------RM--------------
--PPG--FGRPPSSNEE-GGNPYFGFFGFHGFGGR-PYYSEE--MFE-D-
YEKPK-EKDPPKAESPA-TEP----TSNSTVPESNSTQPNAASPR-----
NDTIT----TGNPANNPQSGIIPS--------------------------
-------PTVNIS-GQGVSRN------QI---P-L------GPRH-NFYE
NYP--NPNVRNVPAGR----QWRPTGT-DTWQR---QNVPFYRN------
---QLYQRGPRWNSFTLENK---QA-IR-----PGIPFYSKAYASTARGN
SPNQAGNPTNFKRKPQNP--------------------------------
--------------------------------------------------
--------------------------------------------------
--------------------------------------------NKQPLG
PNTAQNVP--------------------------LGPKND-IAGRNEKTQ
NPKEKPVGQKERIVTPTRDPTGPWRNSQDL------------------GV
N-KSNYKPPNPHPSGNR-LIPNFNSVDQRENPYYPRGDTRRAPNSDGQTQ
SQ--NLPK-GIALDPKRIPYEPETNGPEIKANTY-Q-------------P
-------AYP--AEIPSSAREQFP-AGRNNWNHQ--EISPSFKDE-----
----LGRQEGQVL------PPSHGSRGTMYYPD---Y-NPYD--------
-PR----ENPPYLRSNI-WDER-Y--SPPNTM---GQP-ESSLFPMNTPD
-PKETSPY-----------------NEEDPTDPTDGDESF-TGQSRWG--
---MEE-TRFKGGPSIKQYEG-EQY------------NSNQPKE---YLP
YSFD-NPLKP-REDFPY-EFYPWNPEENFPSYTTVPSVLPPVENRG-YYT
NNAIGQEENSL-FPSWSSWDHKTQGQGQKERGSYFNRNFWDQSTN-LHKA
PTSPPHQKENQPYSNNSPAG---LQK-NPIWQEG-ENVNYG-MEITRLNP
TEGEHPS----FPSLI--SQS--LPAGQNEAHSFNP-NHRGSCCVGG--S
MGQKD-NPLALQDYTPSFDVIPG---ENQDISLLYSED--IHTKHPRHTI
-SPTGIIPSQRNSSDN---GLPGESENLSHFGDDVSNMRRDTPCSLKSHL
GH-KGGAPSPEASPLHSKNTPCFKNDHGGDGNN-VLEQVFEDKQLSEKNV
DLT-------PEQLVIN---TVDE-GPK---PEGIQSE-VPGNEDKRQKQ
R-LPS----ILPLPCFGSILAKYHSSGTGSPS-----SIGNQGPFDEN--
PNMPTEIP-NSLDGVATGAQFQNINVDLLNAGEHI-PFDTLP--TGTNLQ
DQ-VQDCLLLQA--
>Trichechus manatus latirostris
--------------------------------------------------
--------------------------------------------------
--------------------------------------------------
-------------------MLLLQCRHGASFSKLDNLVSNGKMKILLVFL
GLLGNSVAMP--M-QMPRMAGFSSKSEEMMRYGQFHFMNSPH---MSQL-
GPLYGNGLQ--------LPQPFPQYQM-PM-----WLQPPPNTRR----S
QKSSYPSGLKRR-SQIDQVQ----E-TPKHD---QP------QPKK----
PP-PKRPLKQ---------SPQD----PP---------QPT-EETQ----
-----------------------PPQAFP--PFHN------------GLF
------PYQQPPWQVAQ-----------------RI--------------
--PPG--YGHPPNSNEE-GGHPYFGYFGYHGFGGRPPYYSEE--MFEQD-
FEKPK-EEDPPKTESPA-TDP----TVNSTAPETNSTQKNVPGSGGSQGG
NDTTP----TGNS-HDLNPGSNHT------------------------AQ
NGV-ISHSTVNVS-NQGASRI------QI---PW-------GQIHPNIYE
NYP--HPSVQGSPTGR----QWRPTGT-AMGHR---QNGPFYRN------
---QQVHRGPRWNSFTLEGK---QA-AR-----PGNPAYRKAYPSISRGN
SFNYAGNPANFRRKPQWP--------------------------------
--------------------------------------------------
--------------------------------------------------
--------------------------------------------NKYPVG
ANVA---P--------------------------LGTKHG-TVGLNEKIQ
NPREKPIGQKERIVVPTQDPTGPWKNSQDY------------------GV
D-KANYKL--PRSEGNM-QVPSFNSIDQHENSYYPR-DSRRVQNSDGQTQ
NQ--YLPK-GIVLEPRRIPYKPETNRPELNHSTH-H-------------P
-------IYP--EEIPSPAREHFP-AERNHWNDQ--EISPTLEED-----
----PRRQEGPLP------HPSHGSRGNVFYSE---Y-NPYD--------
-PR----ENSPYLRSNT-WDER-G--DSPNTM---RQP-ENPLYPVNTLD
-QKETIPY-----------------NQEDPNDPT-GDEHF-PGPGRWG--
---KEE-SSFKGSPTVRHYEG-QQY------------ASNQPKE---YLP
YSLD-NPSKP-REDFPYGEFYPWGPDENFASYNTAPTIPPPVESRG-YYV
NNAVGQEESPL-FPSWNSWDHRIQAQGPKERGPYFNRNFWDQTTN-LHKA
PATLPDHKENQPYSSNSPAW---LQK-NPTWHDS-ENLNYG-MQITRLNS
PDGEHLA----FADLI--PQR--YPADQKEANLFHP-SQRGPCCAGG--S
IGPKD-NPLAIQDYTTSFGLAPG---ENQDTSPLYTEG--SHTKHARHII
-SPTSILPDRRNSSEK---RLPGESQNPSRFRDDVSTLRRNTPCSINNQL
GQ-RGMMPFPETSSLQM-NTPCLKSDLGGDENN-IMEQIFEDNQPNERTV
NLT-------PEQLVIG---TPDE-DPK---PEAMQSE-VLENEGERQQQ
R-PPS----ILQLPCFG-RLAKHHFSGTGTPS-----SNGRQGPFDGD--
SIMPTENP-NTLAELATGAQFNSVNVNTLNAGEHT-PFES-------NPQ
DQ-IQDCLLLQA--
>Trachypithecus francoisi
--------------------------------------------------
--------------------------------------------------
--------------------------------------------------
--------------------------------------------------
--------------------------------------------------
--------------------------------------------------
--------------------------------------------------
--------------------------------------------------
--------------------------------------------------
--------------------------------------------------
--------------------------------------------MFEQD-
FEKPK-EEDPPKAESPG-TEP----TANSTVTETNSTQPN---PKGSQGG
NDTSP----TGNSIPGPNTGNNPP------------------------AQ
NGI-VPLPAVNAS-GQGGPGS------QI---PWR-------PSQPNIRE
NHP--NPNIRNFPSGR----RWYPTGT-AMGHR---QNGPFYRN------
---QQVQRGPWWNSFAWEGK---QV-VR-----PGNPVYHKAYPSTSRGN
YPNYAGNPANLRRKPQGP--------------------------------
--------------------------------------------------
--------------------------------------------------
--------------------------------------------NKHPMG
TNVA---P--------------------------IGPKQG-PVVRNEKIQ
NPREKHLGPKEQIIVPTKNPTSPGRNSQQY------------------EV
N-KSNYKL--PHSEGYT-PVPNFNSVDQHENSYYPREDSRKVPNSDGQTQ
SQ--VLPK-GMALAPRRIPYESETNKPDLKHSAY-Q-------------P
------AVYP--EEIPSPAKEHFP-AGRNTWDHQ--EISPPFKEH-----
----PGRQEEHLP------HPSHGSRGSVFYPE---Y-NPYD--------
-PR----ENSPYLRRNT-WDER-D--DSPNTM---RQK-ESPLYPVNTPD
-HKETVPY-----------------NEEDPIDPT-GDEVL-PGQNRWGGQ
NRWGEE-LSFKGGPTVRHYEG-EQH------------TSNQPKE---YPP
YSLD-NASKP-REDFYYSEFYPWSPDENFPSYNTAPTMSPPTESRG-YYV
NNAVGPEESNL-FPSWNSWDHRIQAQGQKERRPYFNRNIWDQATH-LQKA
LARPPDQKGNQPYSSNTPAG---LQK-NPMWHEG-ENLNYG-MQMTRMNS
PEREHSS----FPDFI--PQS--YPSGPKETHLFHL-SQRGSCCTGS--S
TGPKD-NPLALQDYTPSYGLAPG---ENQDTSPLYTEG--SHSKHTRHII
-SPTSTLPGQRNSSEK---R---ESEN--PFRDDVSTLRRNTPCSINNQL
GQ-KGIMPFPEVGSLQAKNTPCLKNDLGGDGNN-ILEQIFEDNQLNERTV
DLT-------PEQLVIG---TPDE-GSN---PEGIQSQ-VQENESERQQQ
R-PSN----ILHLPCFGSKLAKHHSSSTGTPS-----SNGRQSPFDGD--
SIMPTENP-NTLVELATGEQFKSTNADPLDAGEHS-PFEFLQ--RGTNAE
DQ-VQDCLLLQA--
>Gekko japonicus
--------------------------------------------------
--------------------------------------------------
------------------------------------------MVLKVPVV
PLP--------YGEA-----------GRGSAKKTECQELGRRMKIILMYL
CLVGTSCAIL--L-RKPRRAGFGSKSEEMMQFGPYAYMNSPQ---LTQLS
PFLYGYRPS--------YPQLFPQ----PLQRFYLWPQQTPVHQA-ARLP
QRKPHQTLGARQPIHRPQLP------QLRP----QL------RPQM----
PQQPHKPIQQ--------QPRPRIQLPPKK--------PPNTSPPQ----
-----------------------TPHQVPVHQSKGVKQQQPQILSQGGFH
------PQPFSPFHG-------------------RM--------------
--PAG--FGRPPISNEE--GTPYYGY-GYPGLGVR-PYNSEE---FEQD-
YEKPK-EKEAPNTESPA-ADP----ATNAT--DTNSTLSNPSSQAGNATN
SGLSV----TDSGANSPNLESRLL------------------------IV
NGVPTISPTLHVS-KGDVAAQ--NVMDQS---IHR-------ASSPNS--
-----NHIIQNLPSDK----Q-QSTGN---GLH-------VYKP------
---YPGMDESRHNTYISRGN---PS-GH-----PENPTYPSGY-----GE
SSNQRGNLQDINSNNNNP--------------------------------
--------------------------------------------------
--------------------------------------------------
--------------------------------------------------
----S-----------------------------INARPN-LYGQQEHPH
YPERNPSDQRQILPFPSSDPQSQWNNDPVY------------------RD
N-SLNS----FPPEGTSGVDAQFNTLGQAENSYNIRKDTDQFQPSGMHQL
SS--LPPQ-GVFLPTKRTLSEAETSQYHWKEQGF-N-------------S
---------------PVHEREQFLSPRNHVWNKQ--EDLQVFQDD-----
----PPR------------YNSRHSSG---------Y---FG--------
-QR------------------------------------ERLSYP-----
-----------------------------------EKSSY--RQTPWA--
---HEK----HLLDQDREYRN-PPY------------NPTHQHA---YPK
YSPE-NPSNQRRGNAPYTEINPWIPEEHSPPY--AAEHLRQTENIP-YRR
NNEFGHRERN--FPNEGANSPPQSTTLLQGGSRYPERDTWSPHRM-----
--GPSIQKEASPYFNSYSPD---SRR-NPTHMED-----AGGAHISSVNT
AERRN------YPDRLGYPDD--YPREQRTITSYP--TANRLCCAGD--S
SVPRG-NSLAPLRSASQFRLASW---E-QRGSSLYPEAKGDHIKQASHIL
-YPSGMQSSLKTDKSP-----PNQRENLGVFGEDVAGLEKAPPCS-KSQL
GQENGHEVHHGNGLAPTRNTPCYGRSIRGDGHS-ILERIIQPKRDHER-A
A---------AVKF------VPQK-GPP---AHGIKSV-AFDSEDSRKEQ
QAVLG----FKRIPCLLNRL-KQFLSSTGAPS-----GDTQQDLFYAE--
--NPALIG-QSYVILPEPHPLSSTDP-SYDTEEKPLTPSSLGEDLADQPN
ER-TSDCLLLQK--
>Theropithecus gelada
--------------------------------------------------
--------------------------------------------------
--------------------------------------------------
-------------------MLVLRCRHGTSFPKLDNLVPKGKMKILLVFL
GLLGNSVAMP--M-HMPRMPGFSSKSEEMMRYNQFNFMTLPH---LAHL-
GPFFGNG----------LPQQFPQYQM-PM-----WPQPPP--WH----P
QK---PSGQKRH-NKTDQTQ----E-TQKPN---QT------QSKK----
PP-QKRPLKQ---------PSHT----PA---------QPE-EEAQ----
-----------------------PPQAFP--PFGN------------GLF
------LYQPPPWQIPQ-----------------RL--------------
-PPPG--YGRPPASNEE-GGNPYFGYFGYHGFGGRPPYYSEE--MFEQD-
FEKPK-EEDPPKAESPG-TEP----TANSTVTETNSTQSN---PKGSQGG
NDTSP----TGNSIPGPNTGNNPP------------------------AQ
NGI-VPLPAVNTS-GQGGPGS------QI---PWR-------PSQPNIRE
NHP--NPNIRNFPSGR----RWYPTGT-AMGHR---QNGPFYRN------
---RQVQRGPQWNSFAWEGK---QV-VR-----PGNPVYHKVYRSTSRGN
YPNYAGNPANLRRKPQGP--------------------------------
--------------------------------------------------
--------------------------------------------------
--------------------------------------------NKHPMG
TNVA---P--------------------------VGPKHG-PVVHNEKIE
NPREKHLGPKEQIIVPTKNPTSPGRNSQQY------------------EV
N-KSNYKL--PHSEGYT-PVPNFNSVDQHENSYYPREDSRKVPNSDGQTQ
SQ--ILPK-GMVLAPRRIPYESETNQPELKHSAY-Q-------------P
------AVHP--EEIPS-AKEHFP-AGRNTWDHQ--EISPPFKEH-----
----PGRQEEHLP------HPSHGSRGRVFYPE---Y-NPYD--------
-PR----ENSPYRRSNT-WDER-D--DSPNTM---GQK-ESSLYPINTPD
-HKETVPY-----------------NEEDPIDPT-GDEVF-PGQNRWG--
----EE-LSFKGGPTVRHYEG-EQY------------ASNQPKE---YPP
YSLD-NPSKP-REDFYYSEFYPWNPDENFPSYNTAPTMSPPTESRG-YYV
NNAVRPEESNL-FPSWNSWDHRIQAQGQKERRPYFNRNIWDQATH-LQKA
PARPPDQKGNQPYSSNTPVG---LQK-NPMWHEG-EDLNYG-MQMTRMNS
PEREHSS----FPDFI--PQS--YPSGQKEAHLFHL-SRRGSCCTGS--S
TGPKD-NPLALQDYTPSYGLAPG---ENQDTSPLYTEG--SHSKHTRHII
-SPTSTLPGQRNSSEK------MENEN--PFRDDVSTLRRNTPCSINNQL
GQ-KGIMPFPEVGSLQAKNTPCLKNDLGGDGNN-ILEQIFEDNQLNERTV
DLT-------PEQLVIG---TPDE-GSN---PEGIQSQ-VQENESERQQQ
R-PSN----ILHLPCFGSKLAKHHSSSTGTPS-----SNGRQSPFDGD--
SIMPTENP-NTLVELATGEQFKSTNADPLDAGEHS-PFEFLQ--RGTNAE
DQ-VQDCLLLQA--
>Geotrypetes seraphini
--------------------------------------------------
--------------------------------------------------
--------------------------------------------------
-------------------MQLAKQNSQG---K---LW------------
---------------------------------------------VPQL-
SSIYGYSPQ--------YATLFHQQQQRSI-----LPQQQIQLWK----L
PIDIQPKLQLKQ-TQMSQQP-------KRPSPAMQP------TQHQLQPL
KPIQQPTLKQPTYHQPVIQPQKQ---------------PPASTATQ----
-----------------------KPQTFS--PFGN-ILN-----------
------PYQQL-WQIPQ-----------------IY--------------
--NPGRGYLLNPFHGTQ--------YFGYYGFGARPPYNSEEDAMENED-
AGEP--AKKEPKAESPA-PDA----ATNSTTSSTNSTTASPPEANQGTNA
TNSQNSPANNGASAPKPNQGGNPS--------------------------
----TSTPTVNAP-NHRDHGG------STIN-SN-------GPNLLNNRG
SPPQGDPRPR-FPQVK----QTTGGGP--LGPR---ENLPGYGV------
---HPQQGNTRNNPLVIPES---KPSVR-----TGNPLYTNINPQGYKGN
VPVNAVNRSNHRGNSQIP--------------------------------
--------------------------------------------------
--------------------------------------------------
------------------------------------------SNNNYPEQ
TRGIS-----------------------------QNPRNS-PSGNYDNFH
HLGINPSVQRGMREFSNINPIGQ-RISPPY------------------RE
D-IPDYRTI-LHREGRY-PAPDFKSLQQNENSLYPREDTYTFP-------
SQ--QFPK-GIFLDQNIKPSYPDNDPADQLRNVQNNWGQEESSPHPGTGP
SIPHENVPYS--EVEPSVQQEIMPSARNDIWNNR--DSIPVFEAA-----
----QSKQQYTSP-----------YRERYLYPE---N-DPYD--------
-DR----GNSFQPRSST-WMNREN--FYRDYIGQRGRPSDSNFYLENDPV
DQRSHMPYADRNTWDYGTSFPAYEANQKSP-DHQ-GTIFY-PEGYVLS--
---PGENPLYDRSIAWNQERHPPDL------------NPTRLRG---NTP
YLSH-DPPVLYPPNQPFDRRDTWRREEHFPTYSIGP--PRQTDYIP-YRS
NAPYGHRDSIP-YSSGNAWDIESNSPVHNRLLPPSERNSWD-----YHNQ
DIAPSTQLENSLYFRSHPAG---MRG-NPVHHEA-RDWSYG---------
--REQTI----DPESN--PAV--YRGITAYPSVTKL------CCKDSLPP
PSPRE-NVLALKDNSRR---------EKRGSSPQYP-D--S-----KHAS
-YPQESQTTPQNNSLN-------SERNISGPRE--SLLLKQR----NNTF
NL-TY----PEVDSDLSITTPSWRHNNEGKEPN-I-TQATETNPLRKQPK
VMG-------SKRQRVNQSTKRKN-REKRSLPTGMKSK-TVDSDVDWKQR
L-PNR---------------------------------------------
--------------------------------------------------
---VR---------
>Ailuropoda melanoleuca
--------------------------------------------------
--------------------------------------------------
--------------------------------------------------
-------------------MLLLQYRHGASLPKLDNLVPSGKMKILLVFL
GLLGNSVAMP--M-QMPRMPGFSSKSEEMMRYGQFNFMNSPH---MAQL-
GPLYGNGM----------PPVFPQYQM-PM-----WPQPPPNMGH----P
QKPSTPSAPKRQKSKTDQVP----E-TQNPN---QP------QPKK----
PP-PKQPLKQ---------PPPT----PA---------QPE-EETQ----
-----------------------PPQAFP--PFGN------------GLF
PPFSNGLYQQPPWQVPH-----------------RV--------------
--PPG--YGRPPGSNEE-GGNPYFGYFGYQGFGGRPPYYSEE--MFEQD-
FEKPK-EEDPPKKESPA-AEP----SGNSTGPETNSTQSNAPNPGGSQGG
NDTSP----T-----GPN-----M------------------------AQ
NGV-NSPPTINVS-GQGVPRT------QI---TW-------GPSQPNIHE
NYP--NPNNRNFPVGR----QWRPTGT-IMGHR---QNGPFYRN------
---QQFQRGPRWNSFALERK---QA-VR-----PGNPIYRKAYASTARGN
SPNHAGNLGNFRRKPQGP--------------------------------
--------------------------------------------------
--------------------------------------------------
--------------------------------------------NKHPMG
TNVA---P--------------------------LGPKQG-TVVHNEKIQ
NPAEKPVGPKERIVIPTRDPSGPWRNSQDY------------------GV
N-KSNYKL--PHPESNM-LVPNFNSIDQHENSYYPRGDSRRAPNSDGQTQ
TQ--NLPK-GIILEPRRNPYESETNQPELKHSTY-Q-------------P
-------VYP--EEIPSPAREHFP-AGRNTWNHQ--EISPSFKED-----
----PGRQEEHLP------HPSHGSRGGVYYPD-SYYHNSYD--------
-PR----ENSPYPRSNT-WDER-D--DSPNTI---GQP-KNSLYPINTPE
-LKETVPY-----------------NEQDPVDAT-GDESF-PGQSRWG--
---MEE-TSFKEGPTVRHYEG-EQY------------TSNQPKE---YLP
YSLD-NPSKP-REDFPYGEFYPWNPDEIFPSYNTAPTVPPPVESRG-YYA
NNAVGQEESTL-FPSWNSWDHRIQTQGQNERQPYFNRNFWNQPTT-LHKA
PPSPPHQKENQPYPSNSPAG---LQK-NPTWHEG-ENLNYG-MQITRLNS
PDGEHLA----FPDLI--PPN--YPAGQKEAHVFHL-SQRGPCCAGG--S
TGHKD-NALALQDYTPSFGPASG---ENQDTSPLYTED--SHTKHARHTI
-SPTSNLPDQRNSSEQ---RLPGESQNPSPFRDDVSTLRRNTPCSMKNQL
SQ-RGIMPFPEATSLQSKNMPCLTSDLGGDGNN-VLEQIFDDNQFNERTV
DLT-------PEQLVIG---TPDE-GPQ---PEGIQSE-VQGNEGERQQQ
R-PSS----ILQLPCFGSKIAKYHSSSTGTPS-----SIGRQGPFDED--
PITPTESP-NSMSRLATGAEFQSINVDPLNTDEHT-PFDSLQ--LGTNPQ
DH-VQDCLLLQA--
>Capra hircus
--------------------------------------------------
--------------------------------------------------
--------------------------------------------------
-------------------MLL-QCRHEASSPKLDYLVPSGKMKTLLVFL
SLLGYSVAMPLQM-HMPRIPGFSSKSEEMMRYGHFNFMNFPH---LAHL-
SPFYGNGIQ--------LPQLFPQYQM-PM-----WPQPPPNKKH----P
QKPSSPSAPKHQ-SKTDQAP----E-TPSPN---QP------QPSD----
SP-PNQHLKQ---------PSPT----TA---------QPQEEETQ----
-----------------------TPQAFP--PFGN------------GLF
------PYQQPPWHIPH-----------------RI--------------
--PPG--FGRPPGSNEE-GGNPFFGYFGYHGFGGRPPYYSEE--MFE-D-
FEKPK-EEDPPKTETEA-TDP----SVNSTVPEINSTQPNAPSPRAGQGG
NDTSP----AGNNGQGPNTVSNPT------------------------VQ
NN-----PVVNVS-GQGVPRS------QT---PWRPSQTPWGPSQTNNHE
NYP--HPNIRNFPAGR----QWHPTGT-FMGHR---RNGPFYRN------
---QQIQRGPRWNSFVLEGK---QV-IR-----PGYPIYRRAYASTARSN
YPNYAGNPVNFRRKPEGP--------------------------------
--------------------------------------------------
--------------------------------------------------
--------------------------------------------SKQPAG
T-IA---P--------------------------LGPKHG-TTGHSENIQ
NPKEKPVSQKERTVIPTRDPNGPWRNSQDY------------------GV
S-KSNYKL--PHPEGNI-LVPNFNSIDQRENSYYPRGDARGTPNSNGQTQ
SQ--NLPK-GIILEPRRIPYESQINQPEIRQSTH-K-------------P
-------VYP--EGSPSPARERFP-AGRNTWNQQ--EISPPFKED-----
----PGRKEEHLP------HPSRGSRGRIYYPD---Y-NPYD--------
-RR----ENPPYLRSNT-WDER-N--DPHNTM---GQP-ENPHYPMNTPD
-PKETIPY-----------------NKKDPNDPT-GDEHF-PGQTRWG--
---VEK-PNFKTAPTAR-YEG-KQYTSNQRNQKPTRGTSNQPKE---YSP
YSLD-NLPKP-REYFPYGEFYPWSPDENFPSYNTAPTIPLLVENRG-YYP
NNAVGQEENTM-FPSWNSWDHMVQVQGQKERRPYFTRTFWGQPTN-LPKT
PASPPYHKENQPYFSNSPTG---LQK-NPTWHEG-ENLNYG-MQITRLNS
PEGGHLA----FPDLI--PPH--YPGSQKETRLFHL-SQGGPCCAGG--S
TGPKD-NPLALQDYTLSFGLAPG---ENQDTSPLYTED--SHTKHERYTI
-SPTSILPGQRNSSEK---RLPGESKNPSPFRDDVSTLRRNTPCSINNQL
SQ-RGIRPLPEASSLQSKNIPCLKSDLGGDGNH-VLEQTLEGNRLSERPV
DLT-------PEQLVMD---TPDE-GPK---PEGIPSE-VQGNEGKRRQQ
R-PST----ILQLPCFDSKLTKYYTSSTGTPS-----SLGRQGSFDGD--
PIMPTEIP-NSLAESATGAQFQNINLDPLNADDHT-PFDPIQ--IGTNPH
DQ-VQDCLLLQA--
>Mesocricetus auratus
--------------------------------------------------
--------------------------------------------------
--------------------------------------------------
-------------------MLLLQCRNPVALPKPCNLVPNIKMGIFMFLL
GLLGTSAAMPFQM-PMPRMPGFSSKSEEMMRYNQFNFMNGPP---MMHM-
GP-YGNGLQMPPHMPPHMPPPYPPYHM-PM-----WPQPVPNGWN-----
----QPPMPNFP-SKTDQTQ----E-TAKPN---QT------NPQE----
PQPQRQPSKE---------PPNE----AA---------RAK-DEAQ----
-----------------------PPQPFP--PFGN------------GLY
------PYQQPPWPIPQ-----------------RG--------------
-PPPA--FGRPKFSNEE--GNPYYAYYGYHGFGGR-PYYSEE--MFE-D-
YEKPK-EKDPPKPEDPPPDEPPPEAATNSTVPEANSTQSI---PGGNQGG
NDTTP----VGTRGSGPNAGNNPT------------------------VQ
NGV-FPLPKVNVS-GQGVSRN------QI---PWR-------PSQPNIYE
NYP--YPNMRNYPSEK----QWQTPGT--MEPR---QNGPGYQN------
---PQVQRGPQWNSFDWDGK---QT-TR-----PGNPTYRKPSPPTSRVN
YPNSAGNPVNFGRKSSGP--------------------------------
----------------------------------NKPFVGTNPASNKPFV
GTNPASNKPFVGINPAPKKPFMGTNQGLNKPFMGTNPASNKPFMGINPGP
NKPFVGTNQALNKPFMGINPASNKPFVGINQASNKPYMGTNPAANKPSIG
TNAASNKPFVRTTVASNKPSVRNNAASNKYPVASVGPKQV-TESHNVKTQ
NPKEKSLGQKERTVTPTKDTASPWRSSQQY------------------GI
N-KPNYNL--PHPEGSR-VNPNFNSFDQQENSFFSQ-DSRRVSSPKIQIQ
NQ--NRPK-GIALEPRRTPFESETKKPELKHSTH-Q-------------P
-------AYP--KEIPSPKREHFP-AERNSWNHQ--EISPPLKEN-----
----RGRQKEILP------YPSYGSRGNIFYDD---YNNLFN--------
-PN----ENSPYITSNT-WNER-V--RSPSTM---GQP-ENPQYPMNSLD
-QKETEQY-----------------NEEDPIDPN-EDETF-PGQSKWG--
---DEE-LSFKGSPTVRQYEG-EKY------------ASTVPKD---YLP
YSLG-NPHK---ELFPYSDFYPWNPNENFPIYTPGPTIAPPVDPVN-YYI
NNAIGQEESAL-FPSWTSWDYGNQAQRQKESEPYINGNVWGQSTN-LHKS
--KIPNQKRNHLYSTNSPAG---PPK-DPTWLED-DNLNYD-LPVTSLSP
PEREQLA----FPDFI--PQS--YPSGQNEAHLFHQ-SQRGSCCIGG--S
TGHKE-NVLALQDYTSSYGLAPR---ENKETSPMYTEG--SYAKYARPNV
-SPTSILSSQRNISEN---KLTAESPNPSPFGDGVPALRRNTPYSGENQL
-D-TGIMAFPEASSPQPKNKPCPKSDLGGDRKD-VLKQFFEGSQLSERTA
DLT-------PEKLIID---VPEK-GSV---PDSIQNK-VQGNEGEMQQQ
R-PPT----ILKLPCFGSKLAKFDSSSTGPPT-----NNGRQSLLNGA--
LSIPTENP-NTSVGLATGEQFKSINVDQLNADKHT-TFEAFQ---GTSQE
DQ-AQGCLLLQA--
>Rhinopithecus roxellana
--------------------------------------------------
--------------------------------------------------
--------------------------------------------------
-------------------MLVLRCRHGTSFPKLDNLVPKGKMKILLVFL
GLLGNSVAMP--M-HMPRMPGFSSKSEEMMRYNQFNFMTLPH---LAHL-
GPFFGNGL----------PQQFPQYQM-PM-----WPQPPP--WH----P
QK---PSAQKRH-NKTDQTQ----E-TQKPN---QT------QSKK----
PP-QKRPLKQ---------PSHT----PA---------QPE-EEAQ----
-----------------------PPQAFP--PFGN------------GLF
------LYQPPPWQIPQ-----------------RL--------------
-PPPG--YGRPPASNEE-GGNPYFGYFGYHGFGGRPPYYSEE--MYEQD-
FEKPK-EEDPPKAESPG-TEP----TANSTVTETNSTQPN---PKGSQGG
NDTSP----TGNSIPGPNTGNNPP------------------------AQ
NGI-VPLPAVNAS-GQGGPGS------QI---PWR-------PSQPNIRE
NHP--NPNIRNFPSGR----RWYPTGT-AMGHR---QNGPFYRN------
---QQVQRGPWWNSFAWEGK---QV-VR-----PGNPVYHKAYPSTSRGN
YPNYAGNPANLRRKPQGP--------------------------------
--------------------------------------------------
--------------------------------------------------
--------------------------------------------NKHPMG
TNVA---P--------------------------VGPKQG-PVVRNEKIQ
NPREKHLGPKEQIIVPTKNPTSPGRNSQQY------------------EV
N-KSNYKL--PHSEGYT-PVPNFNSVDQHENSYYPREDSRKVPNSDGQTQ
SQ--ILPK-GMALAPRRIPYESETNQPDLKHSAY-Q-------------P
------AVYP--EEIPSPAKEHFP-AGRNTWDHQ--EISPPFKEH-----
----PGRQEEHLP------HPSHGSRGSVFYPE---Y-NPYD--------
-PR----ENSPYLRRNT-WDER-D--DSPNTM---RQK-ESPLYPINTPD
-HKETVPY-----------------NEEDPIDPT-GDEVL-PGQNRWG--
----EE-LSFKGGPTVRHYEG-EQH------------TSNQPKE---YPP
YSLD-NPSKP-REDFYYSEFYPWSPDENFPSYNTAPTMSPPTESRG-YYV
NNAVGPEESNL-FPSWNSWDHRIQAQGQKERRPYFNRNIWDQATH-LQKA
LARPPDQKGNQPYSSNTPAG---LQK-NPMWHEG-ENLNYG-MQMTRMNS
PEREHSS----FPDFI--PQS--YPSGPKEAHLFHL-TQRGSCCTGS--S
TGPKD-NPLALQDYTPSYGLAPG---ENQDTSPLYTEG--SHSKHTRHII
-SPTSTLPGQRNSSEK---R---ESEN--PFRDDVSTLRRNTPCSINNQL
GQ-KGIMPFPEVGSLQAKNTPCLKNDLGGDGNN-ILEQIFEDNQLNERTV
DLT-------PEQLVIG---TPDE-GSN---PEGIQSQ-VQENESERQQQ
R-PSN----ILHLPCFGSKLAKHHSSSTGTPS-----SNGRQSPFDGD--
SIMPTENP-NTLVELATGEQFKSTNADPLDAGEHS-PFEFLQ--RGTNAE
DQ-VQDCLLLQA--
>Grammomys surdaster
MCL-----------------------------------------------
-AP-----WLSL--------------------------------------
---ASAVCSHFYHRPLRTYFKDRLTRFKFTFYIVQLLSGIGSHPNLKARK
IKLGFEDPLIRAYESFGENMLLLQCRNTTSLSKPCDLVPNVKMS-LLVFL
GLLGVSAAMP--M-PMPRMPGFSSKSEEMMRYNQFNFMNAPP---MMPM-
GP-YGNGLP----MPPHMPPQYPPYHM-PM-----WPPPVPNGWQ-----
----QPPMPNFP-SKTDQTQ----E-TAKPN---QT------NPQE----
PQPQKQPVKE---------PPNE----AA---------RAK-DDAQ----
-----------------------PPQPFP--PFGN------------GLY
------PYQQPPWPIPQ-----------------RG--------------
--PPPTGFGRPKFSNEE--GNPYYAYFGYHGFGGR-PYYSEE--MFE-D-
YEKPK-EKDPPKPEDPPPDDPPPEASTNSTVPDANATQSI---PGGSQGG
NDTSP----IGNTGLGPNAGNNPT------------------------VQ
NGV-FPLPKVNVS-AQGVPKN------QI---PWR-------PSQPNIYE
SYP--YP---NYPSER----QWQTTGT--QGPR---QNGPGSRN------
---AQVQRGPQWNSFAWEGK---QA-TR-----PGNPTYHKPSPPTSGVN
YPNYAGNPVNFGRKLPEP----------------------KKPFMGANPV
SNKPFMGANPAANKPFMGANPAANKPSIATNPAASKPFMGANPAANKPSI
ATNPAVNKPFMGTNPAANKPSIGTNAASNKPFVRNNAAVNKPFVGTNPAS
NKHFGGTNAASNKPFGGPSAASNKPFGGPSAASNKPFGGANVASNKPFGG
ANAASNKP------------------FGRTNMASMGPKQV-TVSHNMKTQ
NPKEKSLGQKERTVTPTKDTSNPWRTSKQY------------------GI
N-NPNYNL--PRSEGSM-VGPNFNSFDQQESSYFSRGDSKRVPSPNIQTQ
SQ--NLPK-GIALEPRRTPFQSETKKPELKHSTH-Q-------------P
-------AYP--KKIPSPTRKHFP-AERNSWNHQ--KILPPLQED-----
-------------------HGRHGSRGNIFYHE---YTNPY---------
-PN----EKSPYIRNNP-WDKR-V--GSPSTV---MRP-ENPQYTMTSLD
-QKETEQY-----------------NEEDPIDPN-EDETF-PGQSRWG--
---DED-LNYKGNPTVRQYEG-EQY------------ASTLAKE---YLP
YSLS-NPPKP-SEDFPYSEFYPWNPQETFPIYNPGPTIAPPVDPRS-YYV
NNAVGQEESTL-FPSWTSWDHRSQAERQKENEPYLNRNVWDQSTN-LHKS
--NIPNH----PYSTTSPAG---FPK-DPTWLEG-ENLNYD-FQITSLSP
PEREQLA----FPDFM--PQS--YPTGQNEAHLFHQ-SQRGSCCIGG--S
TGHKD-NVLALHDYTSSYDLPPR---KNQETSPVYTES--SYTKYSRPNV
-SPASILPSQRNISEN---KLTAESSNPSPFGDGVPTVRKNNPNSGKNQP
-E-TGITAFSEDSSSQPKNTPCLKSDLGGDRRD-VLKQFFEGSQLSERTA
SLT-------PEQLVIG---TADK-GSG---PDTIQSK-VQGNEGEMQQQ
R-PPT----ILKLPCFGSKLAKFHSPTTGPPI-----NNGRPSLLNGA--
PSTPTESP-NTLVGLATKEQFKSVNVDQLNTDEHT-TLESFQ---GTSPQ
DQ-AHGCLLLQA--
>Microcebus murinus
MGIRREQTPPRAETVTGIRRGERHSKRLEGSDPPQSGGLLPHPLETPSGL
RIPTGFLVRLSLTTSTPKRCLNTNALPQGSNRGGTQTLRGPTSFSPQSGL
RGVASTSGRQPEVAGGDTGPAVPEADPDFPPREAVACICKGPQLLTGLLL
PLPAVTAPFHGAYENFGEKMLL-QCRHGASFPKLDNLVPRGKMKILLVFL
GLLGNSIAMP--M-HMPRMPGFSSKSEEMMRYGQFNFLNSPH---MGHF-
GPMYGNGLQ--------PPPQFPQYQM-PM-----WPQPPPNTWQ----P
HQ---PSASKRQ-SKTDPTQ----E-TQKPN---QT------QPKK----
PP-QKRPLKQ---------PPQA----PT---------EPK-EEDQ----
-----------------------PPQAFP--SFGN------------GLF
------PYHQPPWQIPQ-----------------RL--------------
PPPPG--YGRPPASNEE-GGNPYFGYFGYHGFGGRPPYYSEE--MFEQD-
FEKPK-EEDPPKAESPA-KEP----TANSTVTETNSTQPS---PRAGPGG
NDTSP----PGSGGLGVGGGGGPQ--------------------------
-------PAGNAS-GPAVPGA------QT---PRR-------PSQPTLRE
SYP--SPNARNVPWVR----QWYPAGT-AVGRR---QNGPLYRS------
---QQFQRVPRWHSFALESK---QV-AR-----PVNPPYRRAYPSTSGGH
YPNYAGNPANLRRKPQEP--------------------------------
--------------------------------------------------
--------------------------------------------------
--------------------------------------------NKHPVG
TNVA---T--------------------------LGPKHS-TVNRNEKVQ
NPREKPLGQKQRVAVPTKEPSGPWRNSQHY------------------GV
N-KSNYKL--PPPESNM-PVPSFNSVDQRENSYYQTGDSTRIPNSNGQTQ
SQ--NLPK-GIVLEPRRSPFESETQQPELKHRTY-Q-------------P
-------GYP--EEIPSPARGHFP-AGKNTWNPQ--EISPPFKED-----
----LGRQEEHLP------HPSHGYRGSVFYPE---Y-NPYG--------
-PR----ENSPYLRNNM-WDER-D--DSPNTM---GPQ-ENPLYPINTPD
-QKGTVPY-----------------NEEDPIDPT-GDEPF-PEQNRWG--
----EE-LSFKGGPTVRHYEG-EQH------------TSNPPKE---YLP
YSLD-NPSKP-REDFPYGEFYPWSPDENFPSYNTAPTLPPPIESRG-YYA
NSAVRQEESPL-FPSQNSWDHRIQAQGQKERGPYFYRNFWDQATN-LHRA
PASPPEQKENQPYSSHSPAG---LQK-NPTWHED-ENLNYG-MQITRLNS
PERKHLS----FPDVI--PQS--YPSHQKEAHLFHL-SQRGSCCGSG--S
PGPKD-DPLALQVYTPSYSLAPG---ENQDTSPLYTEG--GHTKHARHVV
-SPTSILPGQRNSSEK---RLPGESQDPSPLRDDTSTLRRSTPCSMKNQL
AQ-RGLMPLPEASSLQSKNTPCLKSDLGGEGNN-VLEQIFEDNQLHERTV
DLT-------PEQLVIG---SPDE-GPD---AEGFQSE-VQGKESERQQQ
R-PSS----ILQLPCFGSKFSKRRSSSAGTPS-----SNGRQSPFDGD--
PMMPTENP-NTLAELATGEQFKGINVGPLNADEHA-PFESLP--RGTNPQ
DQ-VQDCLLLQA--
>Halichoerus grypus
--------------------------------------------------
--------------------------------------------------
--------------------------------------------------
--------------------------------------------------
--------------------------------------------------
--------------------------------------------------
--------------------------------------------------
--------------------------------------------------
--------------------------------------------------
--------------------------------------------------
--------------------------------------------MFEQD-
FEKPK-EEDPPKTESPA-TEP----SGNSTGPETNSTQPNAPSAAGSQSG
NDTSP----TGNSGHGPN-----T------------------------AQ
NRV-ISPSTVNVS-GQGVPRT------QI---TW-------GPSQPNIHE
NYP--NPNIRNFPAGR----QWRPTGT-IMGHR---QNGPFYRN------
---QQVQRGPRWNSFALERK---QA-VR-----PGNPIYRKAYASTARGN
SPNHAGNLGNVRRKPQGP--------------------------------
--------------------------------------------------
--------------------------------------------------
--------------------------------------------NKYPMG
TNVA---P--------------------------LGPKHG-TVVHSEKIQ
NPGEKPVGPKERIVIPTRDPSGPWRNSQDY------------------GV
N-KSNYKL--PHPESNM-LVPNFNSIDQHENSYYPRGDSRRAPNSDGQIP
NQ--NLPK-GIILEPRRNPYESETNQPELKHSTY-Q-------------P
-------VYP--EEIPSPAREHFP-AGRNTWNHQ--EISPSFKKD-----
----PGRQEEHLP------HPSHGSRGGVYYPD---Y-NSYD--------
-PR----ENSPYLRSNM-WDER-D--DSPNNI---GQP-KNSLYPINTPE
-LKETVPY-----------------NEEDPVDPT-GDVTF-PGQSRWG--
---MEE-PSFKEGPTVRHYEG-EQY------------TSNQPKE---YLP
YSLD-NPSKP-REDFPYGEFYPWDPDENYPPYNTAPTVPPLVE-RG-YYA
NNAVGQEESTL-FPSWNSWDHRIQPQGQKERRPYFNRNFWNQPTA-LHKA
PPSPPHQKENQHYPSNSPAG---LQK-NPTWREG-ENLNYG-MQITRLNS
PEGEHLA----FPDLI--PPS--YPAGQKEAHVFHL-SQRGPCCVGG--S
TGHKD-NPLALQDYTPSFGLAPG---ENQDTSPLYTED--SHTKHVRHTI
-SPTSNLPDQRNSSEK---RLPGESQNPSPFRDDVSTLRRNTPCSMKNQL
SQ-RGIMPFPEASSLQSKNMPCLTSDLGGDGNN-VLEQIFEGNQFNERTV
DLT-------PEQLVIG---TPDE-GPQ---PEGIQSE-VQGNEGERQQQ
R-PSS----ILQLPCFGSKIAKYHSSSTGTPS-----SVGRQGPFDED--
PVMPTGSP-NSLSRLATGAQFQSINVDPLNADEHT-PFDSLQ--LGTNPQ
DH-VQDCLLLQA--
>Monodelphis domestica
--------------------------------------------------
--------------------------------------------------
--------------------------------------------------
-------------------MLLHQGNHRTFSPELVDVVPRGKMKTLLMFL
SLFSCSIAMP--M-QMPRMGGFGSKSEEMMRYGQYSFMNMPH---MAHL-
GPLYGYNIR--------LPQQFPQIQM-PV-----WPQPPPNAWL----P
RIPCHRTYQDHR--KAGEGQ----E-IPRPS---QP------LPTK---P
PTTPKPPTKQ---------SPEG----PP---------RPK-EEDQ----
-----------------------QPPQYP--PFGN------------GMF
------PFHQPPWHIPQFYNPGGFPSPPNNPFHGRM--------------
--PPG--YGRPPVSNEE-GGNPYFGYFGYHGFGGRPPYYSEE--MFEQD-
FEKPK-EEDPPKVESTT-AAP----PTNSTVPETNSTQATVPVSGGSQGG
NETST----TGNEAEVQNPGINLA--------------------------
-------PAVNVS-GQDGPGS------QV---PP-------GPYQPTILE
NSP--NPNLRGFPISR----QWSQTSF-PVGPR---LMGPFYRN------
---YPNQRSYQWPSLAYVSK---QI-VR-----PGNTAYQKVYPYISKSN
SPNHVSNPANNRRKPQGP--------------------------------
--------------------------------------------------
--------------------------------------------------
--------------------------------------------TKQPEE
INGG---L--------------------------AGPKLG-TAHKEEQIQ
NPKENSVTQRERITFPTRDPTSTWRNSQGY------------------ET
N-KSNYKL--TPPQGSP-SVPSVNSVDQPEN-YYPRVDSRRFPAS---IQ
AS--NFPK-GIVSEPRKGPSDSEINPPEIKHGTH-Q--------------
---------T--DEGPYPPKESFF-LRSNTWNLQ--KGSPIFEDE-----
----PTKQEGSLL------YPALGARENVPYPE---Y-VPYD--------
-PQ----RSSLYARGNM-WDEG-D--EFPGTFRPAGQP-GNPLHSLNSPS
GQRHRSTD-----------------NEEDPIDPT-GDEFY-RGPDAGG--
----KE-SNFKGSQ-VRYRER-YPY---------APSHPSKPKE---YPQ
HSTD-NLER--QRNPSYGEYYPW----HFPPYNFAPPLTPPRENSGYYYP
PNALEQEESTP-SPSWGSWDQKNYVPAKKGRIPYYNRYFWDQATN-LHKS
AASALEQREHQPHSSSFPAG---LRG-SLTYQET-ENLNYDSVHNNRINT
PEKGQFP----VTDSV--IQN--NLIYQGEVYSYSPASQRSPCCAGE--S
PGPRE-SPLISLDYSPPFGLVSG---DDGERNPPTTEG--IHMKHARHII
-YSTDIQPNQRNSSEK---NLSEKGANPDPFRADTAMLKKSSPCSKRSPA
GQ-TESVPFSEADSLQA-NMPCRKSNLRGEGNN-VLAKILGVNQFNARTS
NLI-------PEEL--E---APEE-NLG---PENIQSE-GGGSEGRVKQK
G-VPN----IQKVPCLHSKLKDHLLSSTGAPL-----GKRRPGLSTGE--
PAMVSAQPSSTLTGLTAREQLGGTNIDPLVASEPPLSFPSLS--IPKNAE
FQ---DCLLLHS--
>Hipposideros armiger
--------------------------------------------------
--------------------------------------------------
--------------------------------------------------
-------------------MLLLQCSHGAPFPKLDNLVPSGKMKILLIFL
GLLGNSIAMP--M-QMPRMPGFSSKSEEMMRYSQFNFMNPSH---MAPL-
GPLYGNGVQ--------LPQLYPQYQM-PM-----WPQPPPNMGH----P
QKPSSPSATKRQ-SKTDQTQ----E-TQKPS---QP------QPKK----
PP-PKRPLKQ---------PPAA----PT---------DPQ-EEAQ----
-----------------------PPQAFP--PFGN------------GLF
------PYQQPPWQVPH-----------------RV--------------
--PPG--YGRPPVSNEE-GGNPYFGYFGYHGFGGRPPYYSEE--MFEQD-
FEKPK-EKDPPKTESPA-TEP----SSNSTVPGTNSTQPNAPNPGGSQGG
NDTST----TGNSGHGPNTASNPT------------------------TQ
NGV-VPPPAVNVS-GQGTQRS------QI---PW-------GPSQPNIYE
YYP--NPNAPSFPAGR----QWRPTST-VIGHR---QNGPFYRN------
---QQVQRGPRWNPYTWEVR---QA-VR-----PGNPIYRKPYASTARGN
SPNHAGNPANIRRKPQGP--------------------------------
--------------------------------------------------
--------------------------------------------------
--------------------------------------------NKHPMG
TNVA---P--------------------------LGPKHG-TVGRNEKIQ
NPREKPLGQKEKIVIPTRDPTGPWRNSQDY------------------GV
N-KSNYKL--PHTEGNM-LVPNFNSIDQRENSYYPRGDSRKAPNSDGQTQ
NQ--NLPK-GIILEPRRIPYESETNRPELKHSTY-Q-------------P
-------VYR--EEIPSPAREHFP-AGRNTWNHQ--ETSPSFKED-----
----PGRQEELLP------HRSHGLRGGVYYPD---Y-NPYD--------
-PR----ESSPYLRSNP-WDER-D--DSPNTR---RQP-ENPLYPMNTPD
-PKETVPY-----------------HEEDPIDPT-GDEHF-PGQSRWG--
---MEE-SSFKESPTVRHYEG-EHY------------TSNQPKE---YLP
YSLD-NPLKP-REDFPYGEFYPWNPDENFPSYNTVPTVPPPVENRG-YYA
NSPVGPEESTL-FPSWNSWDPRIQAQGQKERRPYFNRNFWDQPTH-VHKA
PPSPPHQKENQQYSSNSPAG---LQK-NPTWREG-ENLNYG-VQITRLNS
PEGEQLT----PRDLI--PPS--YSSGPKDAHLFHL-SQRGPCCAGG--S
LGRKD-NLLALQDHTPSFGLAPGENHENQDTSPLYTKD--SHTKHARHTI
-SPTSTLPSQRNSSEN---RPPGESPNPSPFRDDVSTLRRNIPCSIKNQP
DQ-RGIMPFSETSSLQSKNTPCLKSDLGGDGNN-VLDEILEGSQLNERTA
ALT-------PEQLVID---TPDE-GPN---PEELQRE-MQGNEGERQQE
R-PSS----ILQLPCFGSKLAKYLSSSTGTPS-----SIGRQGPFNGD--
SMMPTEIP-DSLAGLATGAQFQSVNVDPLNADEHT-PFDSLQ--IGTNPQ
DQ-VQDCLLLQA--
>Rhinolophus ferrumequinum
--------------------------------------------------
--------------------------------------------------
--------------------------------------------------
-------------------MLLLQCRHGASFPKLDNLVPSGKMKILLIFL
GLLGNSIAMP--M-QMPRMPGFSSKSEEMMRYSQFNFMNSPH---MAHL-
GPLFGNRVQ--------IPQLFPQYQM-PM-----WPQPPPNTGN----P
QKPSSPSAPKRQ-SKTDQTP----E-TQKPN---QP------QPKK----
PP-PKRPLKQ---------PPPA----PT---------QPQ-EEDQ----
-----------------------PPQAFP--PFGN------------GLF
------PYQQPPWQVAH-----------------RI--------------
--PPG--YGRPPVSNEE-GGNPYFGYFGYHGFGGRPPYYSEE--MFEQD-
FEKPK-EKDPPKTESPA-TEP----SSNSTVPGTNSTQPNAPNTGGSQGR
NDTSP----TGNSGHGPNTASNPT------------------------TQ
NGV-IPPPAVNVS-GQGAQRG------QT---PW-------GPNQPNIYE
YYP--NPNIHSFPAGR----QWRPTST-VMGHR---QNGPFYRN------
---QQVQRGPRWNSFAWEDK---QA-VR-----PGNPIYRKPYASTARGN
SPNHAGNPANFRRKPQGP--------------------------------
--------------------------------------------------
--------------------------------------------------
--------------------------------------------NKHPVG
TSVA---P--------------------------LGPKHG-TVGRNEKVQ
NPREKPLGQKEKIVIPTRDPTGPWRNSQDY------------------GV
N-KSNYKL--PHSEGNM-LVPNFNSIDQRENSYYPRGDSRRAPNPDGQTP
NQ--NLPK-GIILEPRRTPYESETNLPELKHSTY-Q-------------P
-------EYP--EEIPSPAREHFP-AGRNTWNHQ--EIVPPFKED-----
----PGRQEELLP------HHSQGSRGGLYYPD---Y-NPYD--------
-PR----ENSPYLRRNT-WDER-D--DSPNTR---GQP-ENPLYPINNPD
-PKETVPY-----------------NEEDPIDPT-GDEPF-PGQSRWG--
---VEE-SSFKEGQTVRHYEG-EHH------------TSYQPKE---YLP
YSLD-NPSKP-REDFPYGEFYPWNPDQNLP----VPTVPPPVENRG-YYV
NSAVGPEESTL-FPSWNSWDPRIQAQGQKERRPYFNRNFWDQPTH-VHKA
PAGPPHQKENEPYSSNSPAG---LQK-NPTLREG-ENLNYG-MQITRLNS
PEGEHLP----FQDLI--PPS--YSSGPKEAHLFHL-SQRSPCCAGG--S
TGRKD-NLLALQDHTPSFGLAPG---ENQDPSPLYTKD--SHTKHARHTI
-SPTSTLPGQRNSSEN---RLPGESPNPNPFRDDVSTLRRNIPCSIKNQL
DQ-RGIIPFSETSSLQSKNTPCLKSDLGGDGNN-VLDEILEGSQLNERTV
ALT-------PEQLVIG---TPDE-GPK---PEGLQRE-VQGNEGERQQE
R-PSS----ILQLPCFGSKLAKYLSSSTGAPS-----SIGRQGPFNGD--
PMMPTEIP-NSLAGLATGAQFQSINVDPLNADEHT-PFDSLQ--IGTNPQ
DQ-VQNCLLLQA--
>Anolis carolinensis
--------------------------------------------------
--------------------------------------------------
--------------------------------------------------
---------------------------------------MQRMKQLLLYL
CLIGTSWAVR--L-RKPRKAGFGSKSEEMMQYGPFGYLNSPQ---LTQLA
ASLYGYRSG--------FPQMVPQQPTFPLQRFYLWPQQMPVHQSARPPQ
QKAHQTPVPKKPNSRPRLKP----RLVPQQPRYQQPQPKIHLPAKQ----
PPVATHPFQP---------QPQT----PIQ--------PPKGEKPQ----
-----------------------QPQAFP---------------------
------PHPQQPWQFPQIFGHGGFQPQLFNPYQGRM--------------
--P----FGRPPNSEE---GNPYFG-PGYQGMGGRPPYYSEE--MFEQE-
------DKEAPK-ESPA-TDP----VTNST--DTNSTVSNPASQGGNGTM
SGLSE----KATGANSPGLQNNMF------------------------SG
NAVSTPLPTTQTSEGNGVAQN---VLEQI---RHR-------SKLPN---
-----GDVIQSFPSGR----QHSTMQV-YNIHK-----------------
---PHEHMENIKQNLISRGN---PS-IQ-----SEDPTY----PMGNGWN
S-NHRGNIQN--TNVNNP--------------------------------
--------------------------------------------------
--------------------------------------------------
--------------------------------------------------
----S-----------------------------TNTRHI-PYGQQEQPH
YPERNEFSQIDRVPFPSSDPVGQWNKDPIY------------------RD
N-DPKN----SPPEGHP-LDPQFKTM-RIDNIYNARQDAERF-QPSGMHQ
SN--ALSHQGVNLATRRTPFEIETHQYDWREQPF-N-------------H
---------------IDQKRGQFLSAQTPTWNNR--EASQLFQEA-----
----PPRQSSMYS------SGSFNQREMPTYSG---K-KSYN--------
-QY-----THPFPPRA--WEDR-E--HSPTIS-PSDQR-ESSPYPPVSPS
DQIQRNTY-------------------YRRIQPE--YEPY-SRQDPWT--
---REQ---HLHDPDNQ-YSN-SPY------------NPTHHQT---YQK
YTTE-NPPSE-ISNLPYRKINQWTQEEHSPVH--TAGHLRQMENVP-YRT
NSKFEQGERK--FQNVGS-GSPQQRNTFQEEAQYAERNTWVPQRV-----
--DPSAQKETAPYYNIYSTD---FRG-NPTHVEDRERIIHMNAPISTENA
PRRRHYL----DRMGY--SDD--YPKERRMITSQS--TANQLCCADD--S
PMPRE-NRLAPLRSAPQFRHALW---EAKESST-YPDG--SHANYVRHAH
-SPAGIQANNPLKNGG---R---EQEELGAFRVENAGSEKSLPCSNSHLS
QD-SKQEANLQRGLFKFRNMPCHGSNIRGDRHN-PLAHLVGTGQSFGRG-
----------TLNF------LPEQ-FPQ---PHGIQSE-ALVSEDDGKEY
A-ALG----AKRIPCFGSWL-KQYLSNTEVPS-----DDQQRDPFYGE--
NPVPTERP-NSIP--PKPEPISSSFLSNGVEEKPL-KINAPEEEWAELAT
QS-TPDCLLLQKK-
>Chlorocebus sabaeus
--------------------------------------------------
--------------------------------------------------
--------------------------------------------------
--------------------------------------------------
--------------------------------------------------
--------------------------------------------------
--------------------------------------------------
--------------------------------------------------
--------------------------------------------------
--------------------------------------------------
--------------------------------------------MFEQD-
FEKPK-EEDPPKAESPG-TEP----TANSTVTETNSTQSN---PKGSQGG
NDTSP----TGNSIPGPNTGNNPP------------------------AQ
NGI-VPLPAVNTS-GQGGPGS------QI---PWR-------PSQPNIRE
NHP--NPNIRYFPSGR----RWYPTGT-AMGHR---QNGPFYRN------
---RQVQRGPQWNSFAWEGK---QV-VR-----PGNPVYHKVYPSTSRGN
YPNYAGNPANLRRKPQGP--------------------------------
--------------------------------------------------
--------------------------------------------------
--------------------------------------------NKHPMG
TNVA---P--------------------------VGPKHG-PVVHNEKIQ
NPREKHLGPKEQIIVPTKNPTSPGRNSQQY------------------EV
N-KSNYKL--PHSEGYT-PVPNFNSVDQHENSYYPREDSRKVPNSDGQTQ
SQ--ILPK-GMVLAPRRIPYESETNQPELKHSAY-Q-------------P
------AAHP--EEIPS-AKEYFP-AGRNTWDHQ--EISPPFKEH-----
----PGRQEEHLP------HPSHGSRGRVFYPE---Y-NPYD--------
-PR----ENSPYLRSNT-WDER-D--DSPNTM---GQK-ESSLYPINTPD
-HKETVPY-----------------NEEDPIDPT-GDEVF-PGQNRWG--
----EE-LSFKGGPTVRHYEG-EQY------------TSNQPKE---YPP
YSLD-NPSKP-REDFYYSEFYPWNPDENFPSYNTAPTMSPPTESRG-YYV
NNAVRPEESNL-FPSWNSWDHRIQAQGQKERRPYFNRNIWDRATH-LQKA
PARPPDQKGNQPYSSNTPVG---LQK-NPMWHEG-ENLNYG-MQMTRMNS
PEREHSS----FPHFI--PQS--YPSGQKEAHLFHL-SQRGSCCTGS--S
TGPKD-NPLALQDYTPSYGLAPG---ENQDTSPLYTEG--SHSKHTRHII
-SPTSTLPGQRNSSEK---R--MENEN--PFRDDVSTLRRNTPCSINNQL
GQ-KGIMPFPEVGSLQAKNTPCLKNDLGGDGNN-ILEQIFEDNQLNERTV
DLT-------PEQLVIG---TPDE-GSN---PEGIQSQ-VQENESERQQQ
R-PSN----ILHLPCFGSKLAKHHSSSTGTPS-----SNGRQSPFDGD--
SIMPTENP-NTLVELATGEQFKSTNADPLDASEHS-PFELFQ--RGTNAE
DQ-VQDCLLLQA--
>Phoca vitulina
--------------------------------------------------
--------------------------------------------------
--------------------------------------------------
--------------------------------------------------
--------------------------------------------------
--------------------------------------------------
--------------------------------------------------
--------------------------------------------------
--------------------------------------------------
--------------------------------------------------
--------------------------------------------MFEQD-
FEKPK-EEDPPKTESPA-TEP----SGNSTGPETNSTQPNAPNAAGSQSG
NDTSP----TGNSGHGPN-----T------------------------AQ
NRV-ISPSTVNVS-GQGVPRT------QI---TW-------GPSQPNIHE
NYP--NPNIRNFPAGR----QWRPTGT-IMGHR---QNGPFYRN------
---QQVQRGPRWNSFALERK---QA-VR-----PGNPIYRKAYASTARGN
SPNHAGNLGNVRRKPQGP--------------------------------
--------------------------------------------------
--------------------------------------------------
--------------------------------------------NKYPMG
TNVA---P--------------------------LGPKHG-TVVHSEKIQ
NPGEKPVGPKERIVIPTRDPPGPWRNSQDY------------------GV
N-KSNYKL--PHPESNM-LVPNFNSIDQHENSYYPRGDSRRAPNSDGQIP
NQ--NLPK-GIILEPRRNPYESETNQPELKHSTY-Q-------------P
-------VYP--EEIPSPAREHFP-AGRNTWNHQ--EISPSFKKD-----
----PGRQEEHLP------HPSHGSRGGVYYPD---Y-NSYD--------
-PR----ENSPYLRSNM-WDER-D--DSPNNI---GQP-KNSLYPINTPE
-LKETVPY-----------------NEEDPVDPT-GDETF-PGQSRWG--
---MEE-PSFKEGPTVRHYEG-EQY------------TSNQPKE---YLP
YSLD-NPSKP-REDFPYGEFYPWDPDENFPPYNTAPTVPPLVE-RG-YYA
NNAVGQEESTL-FPSWNSWDHRIQPQGQKERRPYFNRNFWNQPTA-LHKA
PPSPPHQKENQHYPSNSPAG---LQK-NPTWREG-ENLNYG-MQITRLNS
PEGEHLA----FPDLI--PPS--YPAGQKEAHVFHL-SQRGPCCVGG--S
TGHKD-NPLALQDYTPSFGLAPG---ENQDTSPLYTED--SHTKHVRHTI
-SPTSNLPDQRNSSEK---RLPGESQNPSPFRDDVSTLRRNTPCSMKNQL
SQ-RGIMPFPEASSLQSKNMPCLTSDLGGDGNN-VLEQIFEGNQFNERTV
DLT-------PEQLVIG---TPDE-GPQ---PEGIQSE-VQGNEGERQQQ
R-PSS----ILQLPCFGSKIAKYHSSSTGTPS-----SVGRQGPFDED--
PVMPTGSP-NSLSRLATGAQFQSINVDPLNADEHT-PFDSLQ--LGTNPQ
DH-VQDCLLLQA--
>Equus caballus
--------------------------------------------------
--------------------------------------------------
--------------------------------------------------
-------------------MLLLPCRHGTSFPKLDDLVPSGKMKILLVFL
GLLGNSVAMP--L-QMPRIPGFSSKSEEMMRYGQFNFMNSPH---MAQL-
GPMYGNGMQ-------LPPQLFPQYQM-PM-----WPQPPAIMGR----P
KK-SSPSTQKPQ-SKTDQAP----E-TPMPN---QT------QPKK----
SP-PKQPAQT----------------------------QAE-EEAQ----
-----------------------PPQAFP--PFGN------------GLF
------PYHQPPWQVPH-----------------RL--------------
--PPG--YGRPLGSNEE-GGNPYFGYFGYHGFGGRPPYYSEE--MFE-D-
FEKPK-EEDPPKAESPA-TEP----SSNSTVPENNSTQPNAPNPRGSQGG
NDTSP----TGNSGYGPNTVSNRT------------------------VQ
NGV-ILPPTVNIS-GQGIPRR------QI---PWR-------PSQPKIHE
NYP--NPNIRNFPARR----QWRPTGT-ATGNR---QNGPFYRN------
----QVQRDPQWNSFAWEGK---RT-VH-----PGNPIYRKSYTPTTRGN
SPNNAGNPANIRRKPQGP--------------------------------
--------------------------------------------------
--------------------------------------------------
--------------------------------------------NKPPVV
TNV----P--------------------------LGPKHD-TVDLNEKVQ
NPREKPPDQKE-IVIPTRDPPGPWRNSEDY------------------GI
N-KPNYKL--PHSEGNI-LVPNFNSVDQRENSYYPRGDIIRAPNYDGQTQ
SQ--NLPK-GIILEPRRIPYESETNQPELKHSTY-Q-------------P
-------VYP--EETPSPAREHFP-TERNTWNHQ--EISPHFKED-----
----PGRQEEHLP------HPSLGSRGGVYYPD---Y-YPYD--------
-PR----ENSPYFRGNA-WDER-N--YSPNTM---GRL-KNPLYPVNTPD
-VKETVLY-----------------NEEDPTDPT-GGEAF-PGQSRWG--
---VEE-SSLKQGPTVRHYEG-EQY------------TSNQQKE---YLP
YSLD-NPSKP-REDFPYGEFYPWNPDENFLSYDTAPTVLPPVENKG-YYT
SDVIGQEENTP-FPSWNSWDHRIQAQGQKEIRPYFNINFWDQPTN-LHKA
PANPPHQKENQPYSSNSPAG---LQK-NPTWPEG-ENLNYG-MQITRLNS
PEGEHVA----FPDSI--PLS--YPAGQKEAHLFHL-SQRSPCCVGG--S
IGPED-NPLALQDYTPSFGLLPG---ENQDTSLLYMED--SHTNHARDTI
-SPTIIPPVEGNSSEK---RLPGESQNPSPFGDDVSPLRRNIPCSIKNQL
GQ-RGIMPIPEASSLQPKNTPCLKSDLGGDGNN-VLERIFEGNQLNERTV
DLT-------PEQLVID---IPDE-GPK---PEGIQSE-VQGNEGERQQQ
R-PPS----ILQLPCFGSNLAKYHSSGAGTPS-----SIGRPGLFDGD--
PIMPTEIP-NSLAGLATGAEFQSISVDPLNADEHT-SFDYLQ--IGTDPE
DQ-VQDCLLLQA--
>Mus musculus
--------------------------------------------------
--------------------------------------------------
--------------------------------------------------
-------------------MLLLQCRNPTSPPKPCGLVPNVKMS-LLVFL
GLLGVSAAMPFQM-PMPRMPGFSSKSEEMMRYNQFNFMNAPP---MMPM-
GP-YGNGMP----MPPHMPPQYPPYQM-PM-----WPPPVPNGWQ-----
----QPPMPNFP-SKTDQTQ----E-TAKPN---QT------NPQE----
PQPQKQPLKE---------PPNE----AA---------RAK-DDAQ----
-----------------------PPQPFP--PFGN------------GLY
------PYPQPPWPIPQ-----------------RG--------------
-PPTA--FGRPKFSNEE--GNPYYAFFGYHGFGGR-PYYSEE--MFE-D-
YEKPK-EKDPPKPEDPPPDDPPPEASTNSTVPDANATQSI------PEGG
NDTSP----IGNTGPGPNAGNNPT------------------------VQ
NGV-FPPPKVNVS-GQGVPKS------QI---PWR-------PSQPNIYE
NYP--YP---NYPSER----QWQTTGT--QGPR---QNGPGYRN------
---PQVERGPQWNSFAWEGK---QA-TR-----PGNPTYGKPPSPTSGVN
---YAGNPVHFGRNLPGP--------------------------------
-NKPFVGANPASNKPFVGANPASNKPFVGANPASNKPFVGANPASNKPFV
GANPASNKPYVGANPASNKPFIGANPAANKPSIGTNPAANKPSIGTNPAA
NKPFVRNNVGANKPFVGTNPSSNQPFLRSNQASNKPFMRSNQASNKPFVG
TNVAS-----------------------------VGPKQV-TVSHNMKTQ
NPKEKSLGQKERTVTPTKDASNPWRSAKQY------------------GI
N-NPNYNL--PRSEGSM-VGPNFNSFDQQENSYFSKGASKRVPSPNIQIQ
SQ--NLPK-GIALEPRRTPFQSETKKPELKHGTH-Q-------------P
-------AYP--KKIPSPTRKHFP-AERNTWNRQ--KILPPLKED-----
----YGRQDENLR------HPSYGSRGNIFYHE---YTNPY---------
-HN----EKSQYIKSNP-WDK-----SSPSTM---MRP-ENPQYTMTSLD
-QKETEQY-----------------NEEDPIDPN-EDESF-PGQSRWG--
---DEE-MNFKGNPTVRQYEG-EHY------------ASTLAKE---YLP
YSLS-NPPKP-SEDFPYSEFYPWNPQETFPIYNPGPTIAPPVDPRS-YYV
NNAIGQEESTL-FPSWTSWDHRNQAERQKESEPYFNRNVWDQSIN-LHKS
--NIPNH----PYSTTSPAR---FPK-DPTWFEG-ENLNYD-LQITSLSP
PEREQLA----FPDFL--PQS--YPTGQNEAHLFHQ-SQRGSCCIGG--S
TGHKD-NVLALQDYTSSYGLPPR---KNQETSPVHTES--SYIKYARPNV
-SPASILPSQRNISEN---KLTAESPNPSPFGDGVPTVRKNTPYSGKNQL
-E-TGIVAFSEASSSQPKNTPCLKSDLGGDRRD-VLKQFFEGSQLSERTA
GLT-------PEQLVIG---IPDK-GSG---PDSIQSE-VQGKEGEMQQQ
R-PPT----IMKLPCFGSN-SKFHSSTTGPPI-----NNRRPTLLNGA--
LSTPTESP-NTLVGLATREQLKSINVDKLNADEHT-TLESFQ---GTSPQ
DQ---GCLLLQA--
>Homo sapiens
--------------------------------------------------
--------------------------------------------------
--------------------------------------------------
-------------------MLVLRCRLGTSFPKLDNLVPKGKMKILLVFL
GLLGNSVAMP--M-HMPRMPGFSSKSEEMMRYNQFNFMNGPH---MAHL-
GPFFGNGL----------PQQFPQYQM-PM-----WPQPPPNTWH----P
RK---SSAPKRH-NKTDQTQ----E-TQKPN---QT------QSKK----
PP-QKRPLKQ---------PSHN----QP---------QPE-EEAQ----
-----------------------PPQAFP--PFGN------------GLF
------PYQQPPWQIPQ-----------------RL--------------
-PPPG--YGRPPISNEE-GGNPYFGYFGYHGFGGRPPYYSEE--MFEQD-
FEKPK-EEDPPKAESPG-TEP----TANSTVTETNSTQPN---PKGSQGG
NDTSP----TGNSTPGLNTGNNPP------------------------AQ
NGI-GPLPAVNAS-GQGGPGS------QI---PWR-------PSQPNIRE
NHP--YPNIRNFPSGR----QWYFTGT-VMGHR---QNRPFYRN------
---QQVQRGPRWNFFAWERK---QV-AR-----PGNPVYHKAYPPTSRGN
YPNYAGNPANLRRKPQGP--------------------------------
--------------------------------------------------
--------------------------------------------------
--------------------------------------------NKHPVG
TTVA---P--------------------------LGPKPG-PVVRNEKIQ
NPKEKPLGPKEQIIVPTKNPTSPWRNSQQY------------------EV
N-KSNYKL--PHSEGYM-PVPNFNSVDQHENSYYPRGDSRKVPNSDGQTQ
SQ--NLPK-GIVLGSRRMPYESETNQSELKHSSY-Q-------------P
------AVYP--EEIPSPAKEHFP-AGRNTWDHQ--EISPPFKED-----
----PGRQEEHLP------HPSHGSRGSVFYPE---Y-NPYD--------
-PR----ENSPYLRGNT-WDER-D--DSPNTM---GQK-ESPLYPINTPD
-QKEIVPY-----------------NEEDPVDPT-GDEVF-PGQNRWG--
----EE-LSFKGGPTVRHYEG-EQY------------TSNQPKE---YLP
YSLD-NPSKP-REDFYYSEFYPWSPDENFPSYNTASTMPPPIESRG-YYV
NNAAGPEESTL-FPSRNSWDHRIQAQGQRERRPYFNRNIWDQATH-LQKA
PARPPDQKGNQPYYSNTPAG---LQK-NPIWHEG-ENLNYG-MQITRMNS
PEREHSS----FPNFI--PPS--YPSGQKEAHLFHL-SQRGSCCAGS--S
TGPKD-NPLALQDYTPSYGLAPG---ENQDTSPLYTDG--SHTKQTRDII
-SPTSILPGQRNSSEK-------ESQN--PFRDDVSTLRRNTPCSIKNQL
GQ-KEIMPFPEASSLQSKNTPCLKNDLGGDGNN-ILEQVFEDNQLNERTV
DLT-------PEQLVIG---TPDE-GSN---PEGIQSQ-VQENESERQQQ
R-PSN----ILHLPCFGSKLAKHHSSTTGTPS-----SDGRQSPFDGD--
SITPTENP-NTLVELATEEQFKSINVDPLDADEHS-PFEFLQ--RGTNVQ
DQ-VQDCLLLQA--
>Talpa occidentalis
--------------------------------------------------
--------------------------------------------------
--------------------------------------------------
-------------------MLLLLCRHGTSFPKLENLVPSGKMKILLFFL
GLLGNSIAMP--M-QMPRMPGFSSKSEEMMRYNQFNFMNSPH---MAHL-
GPMYGNGMQ--------MPQLFPQYQM-PM-----WPQPPPKMGR----P
QKPSSPSSSKRQ-SKTDQNP----E-TPKPN---QP------QPKK----
PP-PKRPLKQ---------PSPA----PT---------QPQ-EEVQ----
-----------------------TPQAFP--PFGN------------GLF
------PYQQPPWQIPH-----------------RV--------------
--PPG--FGRPPVSNEE-GGNPYFGYFGYQGFGGRPPYYSEE--MFEQD-
FEKPK-EKDPPKTESPA-TEP----SSNSTVPETNSTQPNAPNPGGNQGG
NDTSP----TGNSGHGPNAGSNPT------------------------AQ
NGV-IPPPVVNVS-GQGVPRN------QI---PY-------GPRQPNVYQ
PYP--NPNIRNYPAGR----QWRPTGT-IMGHR---QNGPFYRN------
---QQIQRGPRWNSYALQSK---QV-VR-----PGTPIYRKAYANTARGN
SPNHAGNPVNFRRKPPAP--------------------------------
--------------------------------------------------
--------------------------------------------------
--------------------------------------------NKQPMG
TNVA---P--------------------------LGPKHD-TVGQNEKIQ
YPREKPLGQKERIVIPTKDPTGPWRNSQDY------------GVNKDYGV
S-KSNYKQ--PHPEGNM-LIPNFNSVDQH-NSFFPRGDSRRAPSSDGQTQ
SQ--NLPK-GIALEPERIPYESETNGPELKQNAY-H-------------P
-------VYP--EEIPSPAREHFP-AGRSTWNHQ--EISPPFKEE-----
----PGRQEEHLP------HPSLGSRGGVYYPD---Y-NPYD--------
-PR----ENSPYLRRNT-WNER-D--DSPNTM---RQP-ENPLYPMNTPD
-PKEMIPY-----------------NEEDPADPT-GDETF-PGQSRWG--
---MEE-SSFKEGPTVRHYEG-KQY------------SSYQPKE---YLP
YSLD-NPSKP-REDFPYREFYSWNPEENYPSYNTAPSVPPPVESRG-YYA
NNGLGQEESTL-FPSWNSWDHRIQTQEQKEKGPYFNRNFWDQPPT-SHKA
PATPPHQRENHLYSSNSPAG---LQK-NPRWGKG-ENMNYE-MQITKLNL
PEGEHLA----FPDSI--PPN--HPAGQKEAHVFHL-NHRGPCCAGG--S
MGQKD-NPLALQDYTPSYGLAPE---ENQDASLLHTED--SHTKHARHTI
-SPTSILSGQRNNSEK---RLPGESQNPSPFRDDVSTLRRNTPCSIKNQL
GQ-RGIVPLSEANSLQSKNTPCLKNDLGGDGNK-VLEQVFEGNQLNERTV
DLT-------PEQLVIS---TVDE-SLK---PEGIESD-MPENEGERQQR
R-PSS----VLKLPCFDSNLAKYHSSSTGTPT-----SIGRHGPFDGD--
PIMPTEIP-----GLATQAEFQSINVDPLNAGEHT-PFDSLQ--IGSNPQ
HH-VQDCLLLQA--
>Pteropus giganteus
--------------------------------------------------
--------------------------------------------------
--------------------------------------------------
-------------------MLLLQCRHGASSSKLDNLVPSGKMKILLIFL
GLLGNSIAMP--M-QMPRMPGFSSKSEEMMQYSQFDFMNSPH---LAQL-
GPLYGNGLQ--------LPQLFPQYQM-PM-----WPQPPLNTRH----P
WKPSSPSAPKHQ-SKTDQAP----E-SQKPN---QP------QPKK----
PS-PKRPLKQ---------PTPA----PT---------QPQ-EEAQ----
-----------------------TPQAFS--PFGN------------GLF
------PYQQPPWQVPH-----------------RV--------------
--PPG--YGRPPVSNEE-GGNPYFGYFGYHGFGGRPPYYSEE--MFEQD-
FEKPKEEEDPPKTEKPA-TEP----SSNSTVSETNSTQPNAPSPGGNQGG
NDTSP----TGNSAHGPNTVSGPT------------------------AQ
NGA-IPPPAVNVS-GQGAQRS------QI---PW-------GPSQPNIRE
NYP--NPNFQSFPVGR----QWRPTGT-AMGHG---QNGPFYRN------
---QQVQRGPRWNSFALEDR---QT-VR-----PGNPIYRKPYASTARGN
SPSHAGNPANFRRKPQRP--------------------------------
--------------------------------------------------
--------------------------------------------------
--------------------------------------------QKHLMG
TNIV---P--------------------------LGSKHG-TVSPSEKIQ
NPREKPLGQKERIVIPTRDPTGPWRNSQDY------------------EV
N-KLNYKL--PHPEGNR-LIPNLNSIDQRENSYYPRGDSRRAPNSDGQTQ
SQ--NLPK-GIIVEPRRIPYESETNQPELKHSTH-Q-------------S
-------VYP--EEIPSPAREHFP-AGRNTWNRQ--EISPPFKED-----
----PGRQEEHLP------HPSRSSRGGMYYPY---Y-NPYD--------
-PR----ENSPYLRSNT-WDER-D--DSPNTV---GQP-KNPLYPTNTPD
-PKETVPY-----------------NEEDPMDPT-GVESF-PGQRRWG--
---VEE-SSFKEDPTVRHYEG-EHY------------TSNQPKE---YLP
YSLD-NPLKP-MEDFPYGEYYPWNPDENFLSYNTVPTVPPPAENRG-YYA
NSAIGQEESTL-LPSWNSWDQRIQAQGQEERRPYFNGNFGDQTTN-LHKA
PARPPHQKENQPYFSNSPAG---LQK-NPTWREG-ENLNYG-MQITRLNS
PEGEHLA----FQDLI--PPS--YPAAQKEAHLFHL-SHRSPCCAGG--S
MGLKD-NLLAPQDYTPSFGLAPG---EDRDISPVYTKD--SH---VRHTI
-SPASILPSQRNSSEK---GLPGESQNPNPFRNDMSTLRRNIPCSIKNQP
DQ-RESTPFPEASSLHSKNTPCLKGDLGGDGNN-VLDQIFEGSQLNEKTV
DLI-------PEQLVIG---TADE-GPK---PEGSQRE-VQGSEGERQQQ
R-PSS----ILQLACFGSKLAKYHSSSTGTPS-----SIGRKGSFDGD--
PMMPTEIP-NSLPGLPTGAQFQSINVDPLNADEHT-TFDSLQ--VGTNSQ
NQ-VPDCLLLQA--
>Puma yagouaroundi
--------------------------------------------------
--------------------------------------------------
--------------------------------------------------
-------------------MLLLQHSHGATLPKLDNLVPSGKMKILLVFL
GLLGNSIAMP--M-QMPRMPGFSSKSEEMMRYGQFNFMNSPH---MAQL-
GPLYGNGL----------PQLFPQYQM-PM-----WPQPPPNTGR----P
QKPSSPSAPKRQKSKTDQAP----E-TQKTN---QP------QPKK----
PP-PKRPLKQ---------PSPT----PA---------QPE-EEAQ----
-----------------------PPQAFP--PFGN------------GLF
------LYQQPPWQVPH-----------------RV--------------
--PPG--FGRPPVSNEE-GGNPYFGYFGYQGFGGRPPYYSEE--MFEQD-
FEKPK-EKDPPKAESPA-TEP----SGNSTGPETNSTQPNA--PGGSQGG
NDTSP----TGNSGHGPNTVSNPT------------------------AQ
NGV-ISPPTVNVS-GQGVPRT------QI---SW-------GPSQPNIYE
NYP--NPNIRNFPAGR----QWRPTGT-IMGRR---QNGPFYRN------
---QQVQRGPRWNSFALEGK---QA-FR-----SGNPIYRKAYASTARGN
SPTHAGNPGNVRRKPQGP--------------------------------
--------------------------------------------------
--------------------------------------------------
--------------------------------------------NKHPMG
TNVA---P--------------------------LGPKHG-TVVRNEKIQ
NPAEKPVGPKERIVIPTRDPSGPWRNSQDY------------------GV
N-KSNYKL--PHPESNM-LVPNFNSVGQHENSYYPRGESKRAPNSDGQTQ
SQ--NLPK-GIILEPRRIPYESETNRPELKHSTY-Q-------------R
-------VYP--EEIPSTAREHFP-AGRNIWNHQ--GISPPIKED-----
----PGMQEEHLL------HPSHGSRGGVYYPD---Y-NSYN--------
-PR----ENSPYLRSNT-WDER-D--DSPNTM---GQP-KNSLYPMNTPD
-LKETVPY-----------------NEEDPIDAT-GDETF-PGQSRWG--
---MEE-PSFKEGPTVRHYEG-EQY------------TSNQPKE---YLP
YSLD-NPLKP-REDFPYGEFYPWNQDENFPSYNTAPSAPPPVESRG-YYA
NNAVGQEESTL-FPSWNSWDHEIQAQGQKERRPYFNRNFWDRPTT-LHKA
PPSPPHEKENQPYPSNSPAG---LQK-SPTWHES-ENLNYG-MQITRINS
PEREQLA----FPDLI--PPS--YPSGQKEAHVFHL-SQRGPCCAGS--S
TGHKE-DPLALQDYTPSFGLAPG---ENQDTSPPYTED--SHTKHARHTI
-SPPSNLPGQRNSSEK---RLPGESENPSPFRDDVSTLRRNTPCSMKNQL
SQ-RGIMPFPEASSLQSKNMPCLKSDLGGDGDN-VLEQIFEGNQLNERTV
DLT-------PEQLVMG---TPDE-APS---PEGIQSE-VQGNEGERQQQ
R-PSS----ILQLPCFGSKLAKYHSSSTGTPS-----GIGRQGPFDGD--
PITPTESP-NSLSRLATGAQFQSINVDPLNADEHI-SFDSLQ--IETNPQ
DH-VQDCLLLQA--
>Artibeus jamaicensis
--------------------------------------------------
--------------------------------------------------
--------------------------------------------------
-------------------MVLLQCRHGASFPKLDNLVPSGKMKMLLVFL
GVLGNAIAMP--M-QMPRMPGFSSKSEEMMRYGQFHFMNSPH---LAQL-
GPLYGYGAQ--------IPQLFPQYQM-PM-----WPQPPPKMGR----P
WKPSFPSAPKHQ-SKTDQVP----E-TEKPS---QP------QPKK----
PL-PKRPLKQ---------PPPA----PT---------PPE-EEAQ----
-----------------------PPQPFP--PFGN------------GLF
------PYQQPPWQVPH-----------------RV--------------
--PPG--YGRPPVSNEE-GGNPYFGYFGYQGFGGRPPYYSEE--MFEQD-
FEKPK-EEDPPKTETPATTEP----SSNSTVPETNSTQTNAASPSGRPDG
NDTSP----TGNSGQGPNTVDNPT------------------------AK
NGV-DPPPAVNVS-GQGAPKS------QI---PWR-------PSQPTIRE
SYP--NPNVQSFPVGR----QWRHPGT-ATGHR---QNWPFYRN------
----QVQRGPRWNSYALQSK---QA-VR-----PGNPTYPKPHASTARGS
SPNSAGNPTNFGRKPQGP--------------------------------
--------------------------------------------------
--------------------------------------------------
--------------------------------------------SKHPMG
TNI-S--P--------------------------LHPKHSTTVGHNEKVQ
NPREKPLGQKERIVIPTRDPTGSWRNSQDY------------------GV
N-KSNYKQ--PQPEGNV-LVPNFNSIDQRENSYYPRGDSRRAPISDGQTQ
TQ--NLPK-GIILGPRRIPYESETNQPELKHGVY-E-------------P
-------AYP--EEIPSPAREQYP-GGRNTWNHQ--EISPPVKKD-----
----PGRQEEHLP------HPPHGSTGDVHYSD---Y-NPFD--------
-PR----ENSPYIRSSK-WDER-D--ESPNTM---GLP-EDPLYPMNTPD
-PKETVPY-----------------NEEDPIDPT-GDELF-PEQSKWG--
---VEE-SSFKEGTTVRHYKG-EQH------------TSSQPKE---YLP
YSLD-NPAKP-REDFPYGEYYPWNPDENFPSYNAVPTVLPPVESRG-YYA
NRAVGQEEDTV-FPSWNSWDHRIEAQGQRERRPYFSRNFWDQPRN-VHKA
PASPPHQKENQPYP-NSPAG---LQR-NPTWHEG-ENLNYD-MQITRLNS
PNSEHLA----FQDLL--PPS--YSIGQKEAHLFHP-SQRSPCCAGG--S
IGHKD-NPLALQDYTPSFGLVPG---ENQETSSLYTKD--SYAKHARHTV
-SPTSILPTQTNSSEK---RQPVESQNPSAFRDDVSTLRRNMPCSIKNQL
DQ-RGSMPFSEASSLQSKNTPCLKNDPGGEGNN-ILEQIFEGSQVNERTI
DLT-------PEQLVIG---TPEE-GPK---PEDIQSE-VLGNEGERQQQ
R-PSS----ILQLPCFGSKLAKYHSSSPGNPS-----SIGRQSPFNGD--
SLIPTEIP-NSLAGLATGTQFQSVNVDPLNADERT-PFDSLQ--IGTNPQ
DQ-VQDCLLLQA--
>Orcinus orca
--------------------------------------------------
--------------------------------------------------
--------------------------------------------------
-------------------MLLLQCRHEASSPKLDNLVPSGKMKSVLVFL
GLLCYSIAMP--M-QMPRMPGFSSKSEE-MRYGHFNFMNSPPISSMVHL-
GPLYGNGMQ--------LPQLFLPYQM-PM-----WPQPPPNKKR----P
QKPSSPSAPKHQ-SKTDQAP----E-TQKPN---QP------QLKQ----
PL-PEHPLKQ---------PSPT----PT---------HPQ-DETQ----
-----------------------TPQAFP--PFGN------------GLF
------PYQQLPWHVPH-----------------RV--------------
--PPG--YGRPPVSNEE-GGNPYFGYFGYHGFGGRPPYYSEE--MFEQD-
FEKPK-EKDPPKTESPA-TDP----SVNSTVPETNSTQSNAPNPRGSQGG
NDTSP----TGNSVQGSNTVSNPT------------------------AQ
NS-----PAVNVS-GQGVPRS------QT---PR-------GPSQTNIHE
NYP--NPNIRSFPAGR----QWRPTGT-ATGHK---RNGPFYRN------
---QQIQRGPRWNSFVLEGK---QA-VR-----PGYPIYRRAYASTARGN
SPNYAGNPANFRRKPEGP--------------------------------
--------------------------------------------------
--------------------------------------------------
--------------------------------------------NKHPVG
TNVA---P--------------------------LGPKHG-TVGHNENIQ
NPREKPVSQKEGIVIPTRDPSGPWRNSQDY------------------GV
N-KSNYKL--PHPEDNM-LVPNFNSIGQRENSYYLRGDSRRAPNSNGQTQ
SQ--NLLK-GIILEPRRIPYESEINQPELKHSIY-Q-------------P
-------VYP--EGFPSPAREHFN-AGRNTWNQQ--EISPPFKED-----
----PGRHEEHLP------HPSHGSGGRVYYPD---Y-NPYD--------
-PR----ENSPYLRSNT-WAER-D--DSPNTM---RQP-ENPHYPMNTPD
-AKKTIPY-----------------NEEDPIEPT-GDESF-PGQSRWS--
---VAE-SSFKGDPTVRHYEG-EQY------------TSNQPKE---YLP
YSLDINPSKP-RKDFPYGEFYPWSPDENFPSYNTAPTEPRPVESRG-YYA
NNAIGQEESTM-FPSWNSWDHRIQAQEQKERKPYFNRNFWDQPTN-LHKA
PASSPYQKENKPYSSDSPAG---LQK-NPIWHEG-ENLNYG-MQTTRLNS
PEREHLV----FPDLI--PPS--YPAVQKGAHLFHL-SQRGPCCAGG--S
TGPKD-NPLALQDYTPSFGLALG---ENQDTSPVYIED--SQTTHVRHTI
-SPTSILAGQRNSSEK---RLPGESQNPSPFRDDMSTLKRNTPRSI-NQL
GQ-RGIMPFPETSSLQSKNTPCLKSDLGGKG-N-ILEQIFEGNQLNERTV
DLT-------PEQLVIG---TPDE-GPK---PEGIPSE-VQGNEGER-QQ
R-PSS----ILQLPCFGSKLTKYHTSSTGTPS-----SIGRQGSFDGD--
PITPTEIP-NSLAELATRAQFQNINVDPLNVDEHT-LFDSLQ--VGTNPQ
DQ-VQDCLLLQA--
>Phascolarctos cinereus
--------------------------------------------------
--------------------------------------------------
--------------------------------------------------
-------------------MLLLWSNHGVFSPELDDVVPKRKMKTLLVFL
SLFSCSIAMP--M-HMPRMGGFGSKSEEMMRYGHYNFMHMPH---MAHL-
SPLYGYNIR--------LAQQFPQFQM-PM-----WPQLPPNTWL----P
QSPIPPNIPRPQ-MKAGEGR----E-TPTPN---QP--------------
PP-TKPPSKK---------SPEG----PP---------RPK-EEDE----
-----------------------HPPQYP--PYGN------------GMF
------PFQQPPWQFPQ-----------------RV--------------
--PPG--FGRPPGSNEE-GGNPYFGYFGYHGFGGRPPYYSEE--MFEQD-
YEKPKEEEDPPKVESTT-SAP----PPNTTTLETNSTQPTVPSPGGSQGG
NETSP----TGNDAQAQSPGNNQG------------------------VH
PGV-HSAPTVNIS-VPDAPGS------QI---PQL-------PSQPNVFE
NSP--NPNFRGFPVGR----QWTQIGL-PSGPR---MSIPFYRS------
---YPNQRNYQWHNLAYISK---QI-AG-----PGNTAYQKAYPSISKSN
SPNYVSNLVNNGQNPQSP--------------------------------
--------------------------------------------------
--------------------------------------------------
--------------------------------------------TKEPEE
TNGVS-----------------------------ADAKHV-TAHGDEQTQ
NPKENPTTQTERTTFPTRVPTSTWRNSEGY------------------ET
N-KSNYKL--PPPEGSP-PIPSVNSVDQHENSYYPRVDSRKFPAG---IQ
TS--NFPK-GVVSEPRKDPSDTEINPPEMKHGTH-H-------------P
-------TYT--EDVPYPPRESFF-PGSNTWNPQ--QGSPIFEDE-----
----TMRQEGSLL------YPALGVRGNIPYPE---Y-TPYN--------
-PQ----RNKAFAKGNT-WNER-G--DFPGTFRPAGQP-GNPSYTLSPPS
GQRHPSTY-----------------NEEDPIDPT-GDEFY-QGPDAWG--
----KK-SNFKESQ-VRYREK-YLY------------APSHPSGTKEYLQ
HSTN-NLPRQ-RGS-TYGEYYPWHPEERVPSYNMAPPLTPPGEKSGYYYP
SNAFEQEESMP-SPSWGSWDQKIYISAKKGRVPYYSGNSWGRATS-LHKS
TASVLSQTDSRPLSSSFPVG---LSG-NPTYQEA-ESINYDTEQINRVNV
PENGQFM----VTESV--IQN--NPINQGEESPYPPASQRHPCCAGN--P
IGLKDSSPLLPLDYSPPFGLVSG---EHGERNPVYAEG--SHTKHARHII
-YPPGIQSNQRNSSEK---NLPEEEENADPFRDDTVTLKRSSPCSKRSEV
GQ-MESVAFSEADSLKG-NTPCRKSIFRGDGNN-VLAKIFGSDQFNERND
NLI-------PEEL--G---APED-RPK---PENIQSE-GAGSEGRMKQK
G-VPS----IQQVPCLHSALEKHLPSSTGPPF-----GKGRAGLSNGE--
PALVSAQPSSTLTGSEAREQLGDTNIDPLIPSELPLSFLSLPREIPRNAE
LQ-VPDCLLLQS--
>Pipistrellus kuhlii
--------------------------------------------------
--------------------------------------------------
--------------------------------------------------
-------------------MLLLQCRHGTSFPKLDNLVPNGKMRILLVFL
GLLGNSIAMP--M-HMPRMPGFSSKSEEMMRYGQFNFMNSPH---MTQL-
GPSYGYGMQ--------PPQLFPQYQM-PM-----WPQPPPNTGR----P
KKPSSPSAPKRQ-GKTDLAP----E-TPKPN---PP------QPKK----
PP-PKRPLKQ---------PTPA----PT---------PPE-EEAR----
-----------------------PPQAFP--PFGN------------GMF
------PYQQPPW---H-----------------RV--------------
--PPG--YGRPPVSNEE-GGNPYFGYFGYQGFGGRPPYYSEE--MFEQD-
FEKPK-EKDPPKTESPA-TEP----SSNSTVPETNSTQPNAPNPGGRPGG
NDTSP----TGNSGQGPNAGSNPT------------------------AQ
NGV-NPAPAVNVS-GHGPPRS------HI---PW-------GSGQPNIRE
NYP--HSNFPSFPAGR----QWRPTGT-AMGPR---QNGPFYRN------
----PVQRGPRWNSYALGGK---QA-VH-----PGNPIYRRPYASTARGN
SP----NPANFRRKPQGP--------------------------------
--------------------------------------------------
--------------------------------------------------
--------------------------------------------NKQPMG
TNVA---P--------------------------LGPKHG-TVGHNEKIQ
NPREKPLGQKERVVIPTRDPTGPWRNSQDN------------------GA
N-KSNYKL--PPPEGKV-LPPNFNSIDQRENSYYPRGDSRRAPNAEGQTQ
SQ--NLPK-GIILEPRRIPYESETNQPELKHSTY-Q-------------P
-------AYP--EDIPSPAGELFP-AGRNTWNHQ--DISPPFKED-----
----PSRQEEHLP------HPSHGSRADVYYPD---Y-NPYD--------
-PR----ESSPYIRSNT-WDER-D--DSPNNV---GQP-EEPLYPVNTPD
-PKETVPY-----------------NEEDPIDPT-GDEPF-PGQSRWG--
---AEE-SRFREGTTVRHYKD-EQY------------TSNRPKE---YLP
YSLD-NPSKP-REDFPYGEFYPWNADENFPSYNAIPTVPPPVENRG-YYA
NRPVGQEESSL-FPSWNSWDQRIETQGQKERRPYFNRNFWDRPTN-LHKA
PVSPPHQKENPHYSSNSPAG---LQK-NPIWREG-ENLNYG-MQNTRLNS
PDNEHLA----FRDLI--PPS--YSAGQKEAHLFHQ-NQRSPCCAGG--S
VGHKD-NPLALQDYTPSFGLEPG---ENQDTSPLYTKD--SHTKQARQTI
-FPTSSLPGQRNSSEK---RQPGESQNPSPFRDDVSTLRRNTPCSIKN--
-Q-RGIMPFSEASSLQSKNIPCLKNDFGGDGNN-ALEPIIEGNQLNERTV
DLT-------PEQLVIS---TPDE-GPK---PEEIQSE-VQGNEGERKQQ
R-PSS----ILQLPCFGSKLAKYHSSSPGTPS-----SMGRESPFNGD--
SIMPTEIP----DSLATGTQFQSIIVDPYNVDEHI-PFDSLQ--IGTNPQ
D-----CLLLQA--
>Lacerta agilis
--------------------------------------------------
--------------------------------------------------
--------------------------------------------------
-------------------MV-----------------------------
--------------KEETFQDIVSIRNAISPCAAFVSLSITFQ--LAHLA
ASLYGYRSG--------FPQMFPQQPISPQQRFFLWPQQTPVHQVARLPP
RKPHQTPAARQPNIRPQPRP------QLKPQ---HPR-----RPQP----
QPRLQQPPRQ---------PQNTR---PSQTHQQVLVINPKXGKQQ----
-----------------------QPQAFP---------------------
------PQQQYPWHFPQ-----------------HM--------------
--P----FGQPPASNEE--GTPYYGY-GYLGMGGRPP-YSEE--MLEQD-
FEEAK-EKETPT------ADP----ATNSTVLETNSTISNQPSQAANGTA
SGLSS----AGNGANSPGLERNLL------------------------SG
NGIPTPSPTAHVSARNGATWN------GIDPSSQR-------PPSPD---
-----VNAIQSFPSGG----Q-QPSGY---GAH-------VYKP------
---QPDMGDTRHNALIYRGN---PS-TQ-----TESPTKSLSY----GEY
S-NHRGNLQNTNSNPPSL--------------------------------
--------------------------------------------------
--------------------------------------------------
--------------------------------------------NNRP--
-N--------------------------------LYEQQG-------QPH
YLEMNPSGQRERVPFPSSDPQSQWNKVPVY------------------RD
N-GLNH----SPSEGRS-LDLQFNTVGRVEDVYNERENTERHQPSGMHRT
SA--FSHQ-EAFSATSRTPFETEAQRYQWKEKPF----------------
-------IHP------DREREQFKSSQNRRWNNQ--EDPQVFRDA-----
----PPRYNSMYP------SGSFQQTGHATYSE---R-DLNG--------
-QQ----THSVYPRG---WEDR-E--HSP-TMSPANQR-ESPPYSLDLPS
NQMQRNTY------------------HRNVLQEH---EPY-PRQNPWT--
---QEK----QVLDLDREYRN-PPY------------NPTQHHA---YPK
YSME-NPANQ-RSNLPYEEINRWTPEEHSPVH--GTEHLRQTENTP-YRV
NNAFGPRERNL--ENQAPHSPLQSSTLLQSRPQYPERDVWVPHMV-----
--GPSAPKETSPYFNTHPTD---FRK-NPAHAENTEGAMHGRAPISSINI
AERSHHS----DTLRY--PDD--YPREPRTITSHT--TASHLCCDGD--S
PVPRE-NLLAPLQSAPRFQFASW---E-QKGSSTYPES--NHVKHARHAP
-YPAGIQSNHRDTFLK-TGETKSQRENLDAFGEEIAGLQNGPPCSKSQLR
KQ-NEPEANYETGLPAPRNTPWYGSSIRGDGHN-VLAWIVGENQSKRESE
RAA-------SMKF------VPENVQPP---PQGIRSA-ALDGEDVRKGE
RAALG----FKRTPCFGRWL-KQYLSSTGAPS-----GDQQHDQFYPD--
NPLPTRKP--DIMVPPVPQPISSTNPSHDIEEAPL-KFRSPGEELAEQAK
ER-TPDCLLFPNK-
>Pteropus vampyrus
--------------------------------------------------
--------------------------------------------------
--------------------------------------------------
-------------------MLLLQCRHGASSSKLDNLVPSGKMKILLIFL
GLLGNSIAMP--M-QMPRMPGFSSKSEEMMQYSQFNFMNSPH---LAQL-
GPLYGNGLQ--------LPQLFPQYQM-PM-----WPQPPLNTRH----P
RKPSSPSAPKHQ-SKIDQAP----E-SQKPN---QP------QPKK----
PS-PKRPLKQ---------PTPA----PT---------QPQ-EEAQ----
-----------------------TPQAFS--PFGN------------GLF
------PYQQPPWQVPH-----------------RV--------------
--PPG--YGRPPVSNEE-GGNPYFGYFGYHGFGGRPPYYSEE--MFEQD-
FEKPKEEEDPPKTEKPA-TEP----SSNSTVSETNSTQPNAPSPGGNQGG
NDTSP----TGNSAHGPNTVSGPT------------------------AQ
NGA-IPPPAVNVS-GQGAQRS------QI---PW-------GPSQPNIRE
NYP--NPNLQSFPVGR----QWRPTGT-AMGHG---QNGPFYRN------
---QQVQRGPRWNSFALEDR---QT-VR-----PGNPIYRKPYASTARGN
SPSHAGNPANFRRKPQRP--------------------------------
--------------------------------------------------
--------------------------------------------------
--------------------------------------------QKHLMG
TNIV---P--------------------------LGSKHG-TVSPSEKIQ
NPREKPLGQKERIVIPTRDPTGPWRNSQDY------------------EV
N-KLNYKL--PHPEGNR-LIPNLNSIDQRENSYYPRGDSRRAPNSDGQTQ
SQ--NLPK-GIIVEPRRIPYESETNQPELKHSTH-Q-------------S
-------VYP--EEIPSPAREHFP-AGRNTWNRQ--EISPPFKED-----
----PGRQEEHLP------HPSRSSRGGMYYPY---Y-NPYD--------
-PR----ENSPYLRSNT-WDER-D--DSPNTV---GQP-KNPLYPTNTPD
-PKETVPY-----------------NEEDPMDPT-GVESF-PGQRRWG--
---VEE-SSFKEDPTVRHYEG-EHY------------TSNQPKE---YLP
YSLD-NPLKP-TEDFPYGEYYPWNPDENFLSYNTVPTVPPPAENRG-YYA
NSAIGQEESTL-LPSWNSWDQRIQAQGQEERRPYFNGNFGDQTTN-LHKA
PARPPHQKENQPYFSNSPAG---LQK-NPTWREG-ENLNYG-MQITRLNS
PEGEHLA----FQDLI--PPS--YPAAQKEAHLFHL-SHRSPCCAGG--S
MGLKD-NLLAPQDYTPSFGLAPG---EDRDISPVYTKD--SH---VRHTI
-SPASILPSQRNSSEK---GLPGESQNPNPFRNDVSTLRRNIPCSIKNQP
DQ-RESTPFPEASSLHSKNTPCLKGDLGGDGNN-VLDQIFEGSQLNEKTV
DLI-------PEQLVIG---TADE-GPK---PEGSQRE-VQGSEGERQQQ
R-PSS----ILQLACFGSKLAKYHSSSTGTPS-----SIGRKGSFDGD--
PMMPTEIP-NSLPGLPTGAQFQSINVDPLNADEHT-TFDSLQ--VGTNSQ
NQ-VPDCLLLQA--
>Panthera pardus
--------------------------------------------------
--------------------------------------------------
--------------------------------------------------
-------------------MLLFQHSRGATLPKLDNLVPSGKMKILLVFL
GLLGNSIAMP--M-QMPRMPGFSSKSEEMMRYGQFNFMNSPH---MAQL-
GPLYGNGL----------PQLFPQYQM-PM-----WPQPPPNTGR----P
QKPSSPSAPKRQKSKTDQAP----E-TQKTN---QP------QPKK----
PP-PKRPLKQ---------PSPT----PA---------QPE-DEAQ----
-----------------------PPQAFP--PFGN------------GLF
------LYQQPPWQVPH-----------------RV--------------
--PPG--FGRPPVSNEE-GGNPYFGYFGYQGFGGRPPYYSEE--MFEQD-
FEKPK-EKDPPKAESPA-TEP----SGNSTGPETNSTQPNA--PGGSQGG
NDTSP----TGNSGHGPNTVSNPT------------------------AQ
NGI-ISPPTVNVS-GQGVPRT------QI---SW-------GPSQPNIYE
NYP--NPNIRNFPAGR----QWRPTGT-IMGRR---QNGPFYRN------
---QQVQRGPRWNSFGLEGK---QA-FR-----SGNPIYRKAYASTARGN
SPTHAGNPGNVRRKPQGP--------------------------------
--------------------------------------------------
--------------------------------------------------
--------------------------------------------NKHPMG
TNVV---P--------------------------LGPKHG-TVVRNEKIQ
NPAEKPVGPKERIVIPTRDPSGPWRNSQDY------------------GV
N-KSNYKL--PHPESNM-LVPNFNSVGQHENSYYPRGESKRAPNSDGQTQ
SQ--NLPK-GIILEPRRIPYESETNRPELKHSTY-Q-------------R
-------VYP--EEIPSTAREHFP-AGRNIWNHQ--GISPPIKED-----
----PGMQEEHLL------HPSHGSRGGVYYPD---Y-NSYN--------
-PR----ENSPYLRSNT-WDER-D--DSPNTM---GQP-KNSLYPMNTPD
-LKETVPY-----------------NEEDPIDPT-GDETF-PGQSRWG--
---MEE-PSFKEGPTVRHYEG-EQY------------TSNQPKE---YLP
YSLD-NPSKP-REDFPYGEFYPWSQDENFPSYNTAPSVPPPVESRG-YYA
NNAVGQEESTL-FPSWNSWDHEIQAQGQKERRPYFNRNFWDRPTT-LHKA
PPSPPHEKENQPYPSNSPAG---LQK-SPTWHES-ENLNYG-MQITRINS
PEREQLS----FPDLI--PPS--YPSGQKEAHVFHL-SQRGPCCAGS--S
TGHKE-DPLALQDYTPSFGLAPG---ENQDTSPPYTED--SHTKHARHTI
-SPPSNLPGQRNSSEK---RLPGESENPSPFRDDVSTLRRNTPCSMKNQL
SQ-RGIMPFPEASSLQSKNMPCLKSDLGGDGDN-VLEQIFEGNQLNERTV
DLT-------PEQLVMG---TPDE-APN---PEGIQSE-VQGNEGERQQQ
R-PSS----ILQLPCFGSKLAKYHSSSTGTPS-----GIGRQGPFDED--
PITPTESP-NSLSRLATGAQFQSINVDPLNADEHI-SFDSLQ--IETNPQ
DH-VQDCLLLQA--
>Jaculus jaculus
--------------------------------------------------
--------------------------------------------------
--------------------------------------------------
-------------------MLLLQCRN-TAFPKPYSLVTNGKMKMLLVFL
GLLGNSAAMP--M-PMPRMPGFTSKSEEMMRYGQFNFMNAPP---MMPM-
GP-YGHGMPPPYPPPPYPPPPYP--HM-PM-----WPQPPPNTWQ----P
-----PPVPKHP-SKPDETQ----E-TQKPN---QT------EPSQ----
PQGQRQPAKE---------PPSE----PA---------KAK-EEGP----
-----------------------LPQAYP--PFGN------------GLY
------PYPPPPWPIPQ-----------------RG--------------
-PPPA--FVRPQFSNEE-GGNPYYPYYGYHGFGGR-PYYSEE--I--ED-
YEKPK-EKDPPKVESPS-PES----SANSTGTEANSTQTN-------PGG
NDTSV----VGGRTPGPSTGSTPT------------------------VQ
LGV-FPPPTANTS-GQGVPRR------QT---PWK-------PNKPNIYE
NYP--NPNTPNVPTGR----PWHTTGA-GPGNR---QYRPPPRN------
---PPVQRGPRWNALPWEGR---QA-AR-----PGNPIYRKASPPTSRAN
YPSYAGNPANFRRKLQGP--------------------------------
--------------------------------------------------
--------------------------------------------------
--------------------------------------------NKHLLG
TDVAS-----------------------------LGPKQG-AVGHNVKIE
NPKEKSVGPKERTIGPTKDPTSLWRNSQQY------------------GV
N-RPNYKL--PHPKDSM-LGPNVISIDQRENFYYPRGDSRAVPHHNIQTQ
GQ--NLPK-GIALQPRRI-FEAETKQPELKHNTH-P-------------P
-------ARP--EDIPSPTREHFP-AERNNWNHQ--EIPPVFKEN-----
----PMKQEEKIP------HPPYGSRGSVFYHE---Y-SSYY--------
-PR----KNSPHIKSNT-WDER-V--GSPNIR---GHP-KNPQYPIITPD
-QKETVPY-----------------NEEDPIDPT-GDEPF-PGRSGWG--
---EEE-LSFKGHQTTKHYEQ-EQY------------VTSQPKE---YLP
YSLG-NPSKP-KERFPYTEFYPWSPEETFPSYNPSPTISPPVD-RS-YYV
NNAVGQEESTL-YPAWSSWDHRNPTPEQKESGPYFTRNFWDQSTS-LYKS
--YLPDQKQSYPYASNPPSG---LQR-NPTWHED-ENFNYD-MQILRSNS
PDREHLA----FADLI--PQS--YPVGQTEAHLFHQ-GQRGSCCIGA---
-GHRD-NPLALQDFTPSHRASLA---EKQDANSAHTES--SHTKHTRPGV
-TPTSILPVQRNSSEN---KLTAESPNQSPFRDDVSTLRKNTPCSVKN-P
GE-MELLAFPEA--ITQPHTPCPKGDVRGND---VLESIFESRQVSEGTA
GLT-------PERLITG---TPGE-GLK---PKSVQGE-VGGGEGKK-QR
R-PPT----ALQVPCFGSKQAELHSPSPGPPP---------TS--DRD--
LPVPTENP-STLVRSATEEQAKGISTDQFKTDEHA-LLEPFQ---GTNLL
DQ-IQDCLLLQA--
>Myotis lucifugus
--------------------------------------------------
--------------------------------------------------
--------------------------------------------------
-------------------MLLLQCRHGTSFPKLDNLVPSGKMRILLVFL
GLLGNSIAMP--M-HMPRMPGFSSKSEEMMRYGQFNFMNSPH---MTQL-
GPSYGYGMQ--------PPQLFPQYQM-PM-----WPQPPPNTGR----P
KKPSSPPASKRQ-GKTDLAP----E-TPKPN---QP------QPKK----
SP-PKRPLKQ---------PTPA----PT---------PPQ-EEAQ----
-----------------------PPQAFP--PFGN------------GIF
------PYQQPPWQVPH-----------------RV--------------
--PPG--YGRPPVSNEE-GGNPYFGYFGYQGFGGRPPYYSEE--MFEQD-
FEKPK-EKDPPKTESPA-TEP----SSNSTVPETNSTQPNAPNPGGRPGG
NDTSP----TGNSGHGPNTGGNPT------------------------AQ
NGV-NPHPAVNVS-GQGPPRS------QI---PW-------GSGQPNIRE
NYP--NPNFPSFPVGR----QWRPTGT-TVGHR---QNGPFYRN------
----PVQRGPRWNSYAWEGK---QA-VR-----PGNPIYHRPYASTARGN
SPNLAGNPANFRRKPQGP--------------------------------
--------------------------------------------------
--------------------------------------------------
--------------------------------------------NKHPMG
TNVA---P--------------------------LGPKHG-TVGRNEKIQ
NPREKPLGQKERVVIPTRDPTGPWRNSQDN------------------EA
N-KSNYKL--PPPEGNK-QLPNFNSIDQRENSYYPRGDSRRAPNSDGQAQ
SQ--NLPK-GIILEPRRIPYESETNQPELKHSTY-Q-------------P
-------AYP--EDIPSPAGERFP-AGRNTWNHQ--DISPPFKED-----
----PNRQEEHLP------HPSHGSRADVYYPD---Y-NPYD--------
-PR----ENSPYIRSNT-WDER-D--DSPNNA---GLP-EDPLYPMNTPD
-PKETVPY-----------------NEEDPIDPT-GDEPF-PGQSRWD--
---VEE-SRFKEGAPVRHYKD-EQY------------TSSRPKE---YLP
YSLD-NPSKP-REDFPYGEFYPWNADENFPSYNTIPTVPPPVENRG-YYA
NRPVGQEENSL-FPSWNSWDHRIETQGQKERRPYFNRNFWDRPTN-LHKA
PASPPHQKENPHYSSNSPAG---LQK-NPIWREG-ENLNYG-MQNTRLNS
PDNEHLA----FQDLI--PPS--YSAGQKEAHLFHQ-RQRSPCCAGG--S
VGHKD-NPLALQDYTPSFGLAPG---ENQDTSPLYTKD--SHTKHARHTI
-SPTSSLPSQRNSSEK---RQPGESQNPSPFRDDVSTLRRNIPCSIKNQL
GQ-RGIMPFSEASSLQSKNTPCLKNDLGGDGNN-ALEPIFEGNQLNERTV
DLT-------PEQLVIS---TPDE-GPK---PEEIQSE-VQGNEGERQQQ
R-PSS----ILQLPCFGSKLAKYHSSSPGTPS-----SIGRQSPFNGD--
SIMPTEIP-DSLAGLATGTQFQSIIVDPYNDDEHI-PFDSLQ--IGTKPQ
D-----CLLLQA--
>Globicephala melas
--------------------------------------------------
--------------------------------------------------
--------------------------------------------------
--------------------------------------------------
--------------------------------------------------
--------------------------------------------------
--------------------------------------------------
--------------------------------------------------
--------------------------------------------------
--------------------------------------------------
--------------------------------------------MFEQD-
FEKPK-EKDPPKTESPA-TDP----SVNSTVPETNSTQSNAPNPRGSQGG
NDTSP----TGNSVQGSNTVSNPT------------------------AQ
NS-----PAVNVS-GQGVPRS------QT---PW-------GPSQTNIHE
NYP--NPNIPSFPAGR----QWRPTGT-ATGHK---RNGPFYRN------
---QQIQRGPRWNSFVLEGK---QA-VR-----PGYPIYRRAYASTARGN
SPNYAGNPANFRRKPEGP--------------------------------
--------------------------------------------------
--------------------------------------------------
--------------------------------------------NKHPVG
TNVA---P--------------------------LGPKHG-TVGHNENIQ
NPREKPVSQKEGIVIPTRDPSGPWRNSQDY------------------GV
N-KSNYKL--PHPEDNM-LVPNFNSIGQRENSYYLRGDSRRAPNSNGQTQ
SQ--NLLK-GIILEPRRIPYESEINQPELKHSIY-Q-------------P
-------VYP--EGFPSPAREHFN-AGRNTWNQQ--EISPPFKED-----
----PGRHEEHLP------HPSHGSGGRVYYPD---Y-NPYD--------
-PR----ENSPYLRSNT-WAER-D--DSPNTM---RQP-ENPHYPMNTPD
-PKKTIPY-----------------NEEDPIEPT-GDESF-PGQSRWS--
---VAE-SSFKGDPTVRHYEG-EQY------------TSNQPKE---YLP
YSLDINPSKP-RKDFPYGEFYPWSPDENFPSYNTAPTEPRPVESRG-YYA
NNAVGQEESTM-FPSWNSWDHRIQAQEQKERKPYFNRNFWDQPTN-LHKA
PASSPYQKENKPYSSDSPAG---LQK-NPIWHEG-ENLNYG-MQTTRLNS
PEREHLV----FPDLI--PPS--YPAVQKGAHLFHL-SQRGPCCAGG--S
TGPKD-NPLALQDYTPSFGLALG---ENQDTSPVYIED--SQTTHVRHTI
-SPTSILAGQRNSSEK---RLPGESQNPSPFRDDMSTLKRNTPRSI-NQL
GQ-RGIMPFPETSSLQSKNTPCLKSDLGGKG-N-ILEQIFEGNQLNERTV
DLT-------PEQLVIG---TPDE-GPK---PEGIPSE-VQGNEGER-QQ
R-PSS----ILQLPCFGSKLTKYHTSSTGTPS-----SIGRQGSFDGD--
PIMPTEIP-NSLAELATRAQFQNINVDPLNADEHT-LFDSLQ--VGTNPQ
DQ-VQDCLLLQA--
>Chinchilla lanigera
--------------------------------------------------
--------------------------------------------------
--------------------------------------------------
-------------------MLLLQCRKGASFPKLYNLVPNGKMKILLVFL
GLFGSSAAMP--M-YMPRMPGFSSKSEEMMRYGQFNYMHPPP---MGPM-
GP-YGNGYQ--------IPPPYPQYPMPPM-----WPQPLPSGWQ-----
----NPPGPQHQ-TKTDPTQ----E-TQKPN---QT------QPQK----
PP-EKQPLNQ---------PPQD----PP---------KGK-ADTQ----
-----------------------PPQPFP--PFNN------------GLF
------PFQQPPWPIPQ-----------------RM--------------
-PPPG--YGRPPLSNED-GGNPYFGFFGYPGFGGR-PYYSEE--MFE-D-
YEKPK-EEDPPKPEDPP-SEP----SANSTVPETNSTQP------GIQGK
NDTSP----TLTNVPGLNTGNNPT------------------------AP
NGI-FPLPTVNFS-GQVVPRN------QI---PWK-------PSQPNIYG
IYP--KPNIRNSPSGR----QSNPTGT-ATGRR---QSGPSYRN------
---QPGQRGPQGNSFAWEGK---QA-VG-----PQNPTYRKAYTPTSRVN
YPNYAGNPANFRRKLQGP--------------------------------
--------------------------------------------------
--------------------------------------------------
--------------------------------------------NKPFVG
TNVT---P--------------------------MSPKLG-TVGRSEKTQ
NPKEKSPSQKERTVSPTKDTSGSWRNSQHY------------------RV
N-KPNYGW--PRPEGNM-PEPNFNSVNQHENSYYSRGETRRVTNSNTQTQ
SQ--NFPK-GIALEPKRIPYETQTKQPELKHSTH-P-------------P
-------LYP--DIIPSPKREHFP-AGRSTWSHQ--EIPPPFKED-----
----PGKQDKHLP------RLPPGSGGSVFHHE---Y-NPYY--------
-PR----ENSPYTGSNT-WGKR-V--DPPNTM---GQP-KIPQYPLKSAD
-KKETVKY-----------------NEEDPPDPT-GDEPF-PGRSRWG--
---EEE-FSFNGRPLIRHYDG-EQY------------TSNLPKE---YLP
YSLD-NPSKP-REESPYSEFYPWSLDETFPSNSPSPTVSPPEESRG-YYV
NNAVQQEESTF-FPSWNSWDNRIPAQGQQESEPYSNRNYWEQATN-VQEV
--SLPNQKENYPYSSNPSVG---LQN-NPTWHEG-ENLNYD-VQITRLNS
PERQHLS----FLDLM--PQS--YPSGHTEAHLFHQ-GPRGSCCIGS--S
AGPHE-NPLALQVYTPAYSLLPG---DNPNTNPTYTES--SHTKHVRPVV
-SPVSILPGQRNSSEK---KLPGESQRPSTFRDDVSTL-KDTPCSVKNQR
DQ-VGIRSFPEASSPQSKNTPCLKNDLGGDGKN-VLEQILEGNRLKERTV
DLT-------PEQLVIG---TTDA-SPK---PQEIQKE-TQRKEGERQQE
R-PPS----ILQVPCFGSQLTKLQSSNTGTPS-----SNGRQGPSDGE--
LTMPTENP-NTFVALATREPFRSISVDQLNADEHT-PFESFQ--RGTDP-
----QDCLLIQA--
>Aotus nancymaae
--------------------------------------------------
--------------------------------------------------
--------------------------------------------------
-------------------MLVLRCRHGTSFPKLDNLVPNGKMKILLVFL
GLLGNSVAMP--M-HMPRMPGFSSKSEEMMRYNQFNFMNSPH---MAHL-
GPFFGNGLQ--------LPQQFPQYQM-PM-----WPHPPPNTLN----P
QK---PSGPKRH-NKTDQTQ----E-TQKPN---QT------QSRK----
PP-QKRPLKQ---------PSHT----PA---------QPN-EEDQ----
-----------------------PPQAFP--PFGN------------GLF
------PYQQPPWQIPQ-----------------RV--------------
-PPPG--YGRPPISNEE-GGNPYFGYFGYHGFGGRPPYYSEE--MFEQD-
FEKPK-EEDPPKAESPG-TEP----TANST---TNSTQPN---PRGSQGG
NDTSP----TGNTTPGPNTGNNPP------------------------DQ
NGI-GPVPAVNAS-GQGGPGS------QI---PWR-------PSQPNIHV
NHR--NPNIRSFPSGR----QWYPTGT-TMGHR---QNGPFYRN------
---QQVQTGLRWNSFAWEGK---QV-AR-----PRNPVYHIAYPSTSRGN
YPNYAGNPANLRRKPQGP--------------------------------
--------------------------------------------------
--------------------------------------------------
--------------------------------------------NKHPLR
TNVA---P--------------------------LRPKHD-PVVQNEKIQ
NPREKPLSPKEQIIAPTKTPTSPWRNSQQY------------------EV
N-KSNYKL--PHSEGYT-PVPNLNSVDQHENSYYSRGDSRKVPNSDGQTQ
SQ--NFPK-GIVLGPRRIPYESETNQPKLKHNSY-Q-------------P
VYLEEKPIYP--EEIPSSAKEDFP-AGRNTWNHQ--EISPPFKED-----
----P-RRQEHLP------HSFHGSRRSVFYPE---Y-NPYD--------
-PR----ENSPYRRSNT-WDER-E--DSPNTM---GQK-ESPLYPINTPD
-QKETVPY-----------------NEEDPINPT-GDEYF-PGQNRWG--
----EE-LSVKGSPTVRHYEG-EQY------------ASNQPKE---YLP
YSLD-NPSKP-KEDFYYSEFYPWSLDENIPSYNTAPTMSPPIENRG-YYL
NNAIGPEESTL-FPSWNSWDRRIQAQGQKERRPYFNRNTWDQATH-LQKA
PARPPDQKGNQPYSSNTPAG---LQK-NPIWHEG-ENLNYG-MQITRINS
PEREHSS----FPDFI--PQS--YPSGQKEAYLFHL-SQRGSCCAGS--S
-GPKD-NPLSLQDYTPSYGLAPG---ENQNTSPLYTEG--SHTKHTRHIV
-SPTNILPVQRNNSEK---R---ESQNPSPFRDDVSTLRRNTPCSIKNHL
GQ-KGIMPFPEAGSLQSKNTPCLKNDLGGDGNN-ILEEIFEDNQLNERTI
DLT-------PEQLVIG---TPDE-GSD---PEGIQSQ-IQGNESERQQQ
R-PSN----ILHLPCFSSKLAKHHSSSIGSPS-----SNGRQSPFDGD--
SIMPTENP-NTLVELATGEQFKSINVDPLDAGEHT-PFEFLQ--RGTNAQ
DQ-IQDCLLLQA--
>Notechis scutatus
--------------------------------------------------
--------------------------------------------------
--------------------------------------------------
------------------------------------------MKLILLYL
CLVGLSYAGP--L-RKPRRAGYGSKSEEMMQFGPYGYINPPQ---IA---
GSFYGYHSN--------YPQMFSQWPILPLQRFFLWPQSASSTHQ-----
-------ASRVPQQKPQQIP----G-TKQPN---E-------RPQL----
PPQQQPRYQQ---------PQPL----PK---------QPQ--KTN----
-----------------------PSQTYPQVPFQHPKEGKQQQQQPQGFP
------PYSQPPWHFPQ-----------------HM--------------
--P----FGQPPVSNEE--GTPYFGY-GYPGLGNRPPYYSEE--MFEQD-
FEKPK-EKEPPK------ENP----ATNSTVSDTNSTIPASHGENATLSG
IST------TNNEANFPGLSKKIV------------------------SG
NGIPTLSPTGHMS-GQNEAAQ--NGFDQS---NYR-------PKSTN---
-----TNVFHNFFSGS----Q-QPRGR----------GTYIYKP------
---NPDISNSRHNTLVSRGN---PS-MQ-----AENPEDPWVY----RDN
SV-HGANLQKIN--------------------------------------
--------------------------------------------------
--------------------------------------------------
--------------------------------------------SNHPTA
KNR----P-------------------------------N-SYGEQENFH
YPGNNPSSWRAH---PSSDPGSQWNKNPAY------------------GG
NKQPS-----SPSESHS---LN--KAEENTDRYHP---SRKQQSNGQSHR
---------DIFLDTRGTPFEKEAHKNDWNERSF----------------
-------IHP------DHQREQFPSLQNRMWNQK--DLEIVKEIP-----
----PGYNSAYSP-------GSVHQREHATYSD---K-NSYR--------
-QQ----APSFYPKF---WDDK-E--NFPTIE-RPGQR-ERPSYSPLLPS
DQMHRSEY------------------H-GSIQQE--NELY-SRQN-----
---IQPHEKHLADPDIQ-YQN-PPY------------NPSEHHI---NPK
YYAE-QPANE-RGNLPYEEINRWIPE-HSPVH--GSEHY---ENVP-YHI
SNTHGHTEKNL------PYSPPQTSNIFQGRSPYDERDTWATKVA-----
--DPSALKETSSYFNTYSSN---IRK-NPTYTEDTWRAVHISAPISSNNG
PGRRNYP----NAGVY--PRE--HETITSHPTINYF------CCAGE--S
PGGNE-NILAPLRLAPQFNLVSW---E-QKSSPTYPEG--SHALYARRPA
-YLAGIQSNHWNNSLK---SNQRE--NPGDFGEEVADLEMSLPCS-NSLL
GQTSDHDTVYETGLFPSKGILCSKNSIRGDGHS-VLAHIVEVNQ-PKREF
ERA-------TLRF------------PQ---PQSIRNE--AVSDIDRKAH
RATQG----FGWTPCFGSWL-KQHISSTGDPL-----VDQPSDVFYLE--
NSMHAGKP----IMLPEPQPMSSTVPSQDAGEDQL-KLTSPEEQMG-QPN
ER-TTDCLLFQDE-
>Suricata suricatta
--------------------------------------------------
--------------------------------------------------
--------------------------------------------------
-------------------MLLLQHGHGASLPKLDNLVPSGKMKILLVFL
GLLGNSIAMP--M-QMPRMPGFSSKSEEMMRYGQFNFMNSPH---MAQL-
SPLYGNGM----------PQLFPPYQM-PT-----WPQPPPNTGR----P
QKPSSPSAPKRQKSKTDQAP----E-TQKTN---QP------QPKK----
PP-PKRPLKQ---------PSPT----PA---------QPE-EEGQ----
-----------------------PPQAFP--PFGN------------GLF
------LYQQPPWPVPH-----------------RV--------------
--PPG--FGRPPASNEE-GGNPYFGYFGYQGFGGRPPYYSEE--MFEQD-
FEKPK-EKDPPKAETPA-TEP----SGNSTGPETNSTQPNA--PGGSQGA
NDTSP----TGNSGHGPNTVSNPT------------------------AQ
NGV-ISPPTVNVS-GQGVPRT------QI---SW-------GPSQPNIYE
NYP--NPNTRNFPAGR----QWRPTGT-VMGRR---QNGPFYRN------
---QQFQRGPRWNSFAWEGK---QA-VR-----SGNPIYRKAYASTARGN
SPTHAGNPGNLRRKPQGP--------------------------------
--------------------------------------------------
--------------------------------------------------
--------------------------------------------NKHPMG
TNVA---P--------------------------LAPKHG-TVVRNEKIQ
NPAEKPVGPKERIVIPTRDPSGPWRNSQDY------------------GA
N-KSNYKL--PHPESNM-LVPNFNSVDQHKNSYYPRGESKRAPNSDGQTQ
SQ--NLPK-GIILEPRRIPYESETNRPELKHSTY-Q-------------R
-------VYP--EEIPSPARENFP-TRRNIWNHQ--GISPPIKED-----
----RGMEEEHLP------HPPHGSRGGAYYPD---H-NSYN--------
-PR----ENSPYLRSNT-WDER-D--DSPNTM---GQP-KNSLYPINTPD
-LKETVPY-----------------NEEDPIDPT-GDEPF-PGQSRWG--
---IEE-PGFKEGPTVRHYEG-EQY------------TSNQPKE---YLP
YSLD-NPSKP-REDFPYGEFYPWNQDENFPSYSTAPSVPPPVESRG-YYA
NNAVEQEESTL-LPSWNSWDHGIQAQGQKEGRPYFNRNFWDRPTT-LHKA
PPSPPHQEENQPYPSNSPAG---LQK-NPTWRES-KNLNYG-MQITRLNS
PEGERLA----FPDLI--PPS--YPAGQKEAHVFHL-SPRGPCCAGS--S
AGHKD-NPLALQEYTPSFGLAPG---ENQDTSPLYTED--SHTQHARHTA
-PPPSNLPGQRNSSEK---RLPGESQNPSSFRDDVSTLRRSTPCSMKNQL
SQ-REIMPFPEASSLQSKNMPCLKSDLGGDGNN-VLEQIFEGNQLNERTV
DLT-------PEQLVMG---TPDE-GPN---PEGIQSE-VQGNEGERQQQ
R-PSS----ILQLPCFGSKLANYHSSSPGTPS-----GIGRQGPFDED--
PIMTTESP-NSLSRLATGAQFQSINVDPLNADEHT-PFGSLQ--IETNPQ
DQ-VQDCLLLQA--
>Miniopterus natalensis
--------------------------------------------------
--------------------------------------------------
--------------------------------------------------
-------------------MLLLQCRHGAPFPNLDNLVPSGKMKILLVFL
GLLGNSVAMP--M-QMPRMPGFSSKSEEMMRYGQFNFMNSPH---MSQL-
GPLYGYGMQ--------PPPLFPHYQM-PM-----WPQPPPHTGR----P
RK---PSASKRQ-SKADQAP----E-APKPD---QP------QAKK----
PP-PKRPLKQ---------PTPA----PT---------PPQ-EEAE----
-----------------------PPQAFP--PFGN------------GIF
------PYHHPPWHVPH-----------------RV--------------
--PPG--FGRPPVSNEE-GGNPYFGYFGYQGFGGRPPYYSEE--MFEQD-
FEKPK-EKDPPKTESPA-TEP----SSNSTVPETNSTQPNAPNPGGRQGG
NDTSP----TGNSGHGPNTVSNPT------------------------VQ
NGG-NPPPAVNSS-GQGAPRS------QI---PWR-------SNQPNIRE
NYP--NPNFPSFPVGR----QWRPTGT-ATGPR---QHGPFYRN------
----PVQRGPRWSSYALEGK---QA-YR-----PGNPIYRRPYASTARGN
SPNLAGNPANFRRKPQGP--------------------------------
--------------------------------------------------
--------------------------------------------------
--------------------------------------------NKHPMG
TNVA---P--------------------------LGPKRG-TVARNEKLQ
NPREKPLGQKERVVTPTRAPTGPWRNSQDY------------------GV
N-KPNYKL--PHPEGNM-PLPNFNSIDQRENSYYPRGESRRAPNSDGQTQ
SQ--NLPK-GIILEPRRIPYESETNRPELKHSTY-Q-------------P
-------AYP--EDIPSPAQEHFP-AGRNTWNHQ--EISPPFKED-----
----PRRQDEHLP------HPSQGSRGDVYYPD---Y-NPYD--------
-PR----ENSPYIRRNT-WDER-E--DSPNTV---GLP-EDPLYPMNTPD
-PKETVPY-----------------NEEDPIDPT-GDEPL-PGQSRWG--
---AEE-SSFKEGDTVRHYKD-EQY------------TSNQPKE---YLP
YSLD-NPSKP-REDFPYGEFYPWNPDENFPSYNTVPTVPPPVESRG-YYA
NRAFGQEESSL-FPSWNSWDHRIEAQGQKERRPYFNRNFWDRPTN-LHKA
PASPPHHKEDQPYSSNFPAG---LQK-NPTWREG-EHLHYG-MQMTRLNS
PESRHLA----SQDLI--PPT--YPAGQKEAHLFHQ-SQRGPCCAGG--S
IGHKD-DPLALQDYTPSFGLVPG---GNQDTSPLYTKD--SHTIHSRHTI
-SPTSNVPSQRNSSEK---RQPEESENPGPFRDDVSTLRRNTPCSIKNPP
GQ-RGIMPFSEASSLQSKNTPCLKNDLGGDGNN-VLEQIFEGNQLNEQTV
DLT-------PEQLVIG---TPDE-GPK---PEGIQSE-VQGNEGEKQQQ
R-PSS----ILQLPCFGSKLAKYHSSSPGTPS-----SIGRQSPFNGD--
SMMPTEIP-DLLAGSATGTQFQSINVDRFNADEHA-PFDSLH--IGANPQ
DQ-VQDCLLLQA--
>Myotis davidii
--------------------------------------------------
--------------------------------------------------
--------------------------------------------------
-------------------MLLLQCRHGTSFPKLDNLVPSGKMRIFLVFL
GLLGNSIAMP--M-HMPRMPGFSSKSEEMMRYGQFNFMNSPH---MTQL-
GPSYGYGMQ--------PPQLFPQYQM-PM-----WPQPPPNTGR----P
KKPSSPPASKRQ-GKTDLAP----E-TPKPS---QP------QPKK----
SP-PKRPLKQ---------PTPA----PT---------PPQ-EEAQ----
-----------------------PPQAFP--PFGN------------GIF
------HYQQPPWQVPH-----------------RV--------------
--PPG--YGRPPVSNEE-GGNPYFGYFGYQGFGGRPPYYSEE--MFEQD-
FEKPK-EKDPPKTESPA-TEP----SSNSTVPETNSTQPNAPNPGGRPGG
NDTSP----TGNSGHGPNTGGNPT------------------------AQ
NGV-NPHPAVNVS-GQGAPRS------QI---PW-------GSGQTNIRE
NYP--NSNFPSFPVGR----QWRPTGT-TMGHR---QNGPFYRN------
----PVQRGPRWNSYAWEGK---QA-VR-----PGYPIYRRPYASTARGN
SPNLAGNPANFRRKPQGP--------------------------------
--------------------------------------------------
--------------------------------------------------
--------------------------------------------NKHPMG
TNVA---P--------------------------LGPKHG-TVVRNEKIQ
NPREKPLGQKERVVIPTRDPTGPWRNSQDN------------------GA
N-KSNYKL--PPPESNK-QLPNFNSIDQRENSYYPRGDSRRAPNADGQAQ
SQ--NLPK-GIILEPRRIPYESETNQPELKHSTY-Q-------------P
-------AYP--EDIPSQAGERFP-AGRNTWNHQ--DISPPFKED-----
----PARQEEHLP------HPSHGSRADGYYPD---Y-NPYD--------
-PR----ENSPYIRSNT-WDER-D--DSPNNM---GLP-EDPLYPMNTPD
-PKETVPY-----------------NEEDPIDPT-GDEPF-PGQSRWG--
---VEE-SRFKEGAPGRHYKD-EQY------------TSNRPKE---YLP
YSLD-NPSKP-REDFPYGEFYPWNADENFPSYNTIPTVPPPVENRG-YYA
NRPVGQEESSL-FPSWNSWDHRIETQGQKERRPYFNRNFWDRPTN-LHKA
PASPPHQKESPHYSSNSPAG---LQK-SPIWREG-ENLNYG-MQNTRLNS
PDNEHLA----FQDLI--PPS--YSAGQKEAHLFHQ-RQRSPCCAGG--S
VGHKD-NPLALQDYTPSFGLAPG---ENQDTSSLYTKD--SHTKHARQTI
-SPTSSLPSQRNSSEK---RQPGESQNPSPFRDDVSTLRRNAPCSIKNQL
GQ-RGIMPFSEASSLQSKNTPCLKNDLGGDGNN-ALEPIFEGNQLNERTV
DLT-------PEQLVIS---TPDE-GPK---PEEIQSE-VQGNEGERQQQ
R-PSS----ILQLPCFGSKLAKYHSSSPGTPS-----SIGRQSPFNGD--
SIMPTEIP-DSLAGLATGTQFQSIIVDPYNVDEHI-PFDSLQ--IGTNPQ
D-----CLLLQA--
>Myotis myotis
--------------------------------------------------
--------------------------------------------------
--------------------------------------------------
-------------------MLLLQCRHGTSFPKLDNLVPSGKMRILLVFL
GLLGNSIAMP--M-HMPRMPGFSSKSEEMMRYGQFNFMNSPH---MTQL-
GPSYGYGMQ--------PPQLFPQYQM-PM-----WPQPPPNTGR----P
KKPSSPPASKRQ-GKTDLAP----E-TPKPN---QP------QPKK----
SP-PKRPLKQ---------PTPA----PT---------PPQ-EEAQ----
-----------------------PPQAFP--PFGN------------GIF
------PYQQPPWQVPH-----------------RV--------------
--PPG--YGRPPVSNEE-GGNPYFGYFGYQGFGGRPPYYSEE--MFEQD-
FEKPK-EKDPPKTESPA-TEP----SSNSTVPETNSTQPNAPNPGGRPGG
NDTSP----TGNSGHGPNTGGNPT------------------------AQ
NGV-NPHPAVNVS-GQGAPRG------QI---PW-------GSGQPNIRE
NYP--NPNFPSFPVGR----QWRPTGT-GVGHR---QNGPFYRN------
----PVQRGPRWNSYAWEGK---QA-VR-----PGYPIYRRPYASTARGN
SPNLAGNPANFRRKPQGP--------------------------------
--------------------------------------------------
--------------------------------------------------
--------------------------------------------NKHPMG
TNVA---P--------------------------LGPKHG-TVGRNEKIQ
NPREKPLGQKERVVIPTRDPTGPWRNSQDN------------------GA
N-KSSYKL--PPPEGNK-QLPNFNSIDQRENSYYPRGDSRRAPNADGQAQ
SQ--NLPK-GIILEPRRIPYESETNQPELKHSTY-Q-------------P
-------AYP--EDIPSPAGERFP-AGRNTWNHQ--DISPPFKED-----
----PSRQEEHLP------HPSHGSRADVYYPD---Y-NPYD--------
-PR----ENSPYIRSNT-WDER-D--DSPNNM---GLP-EDPLYPMNTPD
-PKETVPY-----------------NEEDPIDPT-GDEPF-PRQSRWG--
---VEE-SRFKEGAPGRHYKD-EQY------------TSNRPKD---YLP
YSLD-NPSKP-REDFPYGEFYPWNADENLPSYNTIPTVPPPVENRG-YYA
NRPVGQEESSL-FPSWNSWDHRIETQGQKERRPYFNRNFWDRPTN-LHKA
PASPPHQKESPRYSSNSPAG---LQK-SPIWHEG-ENLNYG-MQNTRLNS
PDNEHLA----FQDLI--TPS--YSAGQKEAHLFHQ-HQRSPCCAGG--S
VGHKD-NPLALQDYTPSFGLAPG---ENQDTSPLYTKD--SHTKHARHTI
-SPTSSIPSQRNSSEK---RQPGESQNPSPFRDDVSTLRRNTPCSIKNQL
GQ-RGIMPFSEASSPQSKNTPCLKNDLGGDGNN-ALEPIFEGNQLNERTV
DLT-------PEQLVIS---TPDE-GPK---PEEIQSE-VQGNEGERQQQ
R-PSS----ILQLPCFGSKLAKYHPSSPGTPS-----SIGRQSPFNGD--
SIMPTEIP-DSLAGLATGTQFQSIIVDPYNVDEHI-PFDSLQ--IGTNPQ
D-----CLLLQA--
>Heterocephalus glaber
--------------------------------------------------
--------------------------------------------------
--------------------------------------------------
-------------------MLLLQCRKGASFPKLCNLVPNGKMKIFLVFL
GLLGNSAAMP--M-YMPRMPGFSSKSEEMMRYGQFNYMHPPP---M----
GP-YGGGFQ--------IPPPYPQYPMPPM-----WPQ--PSGWQ-----
----NPPGPQHQ-TKADPTQ----E-TQKPN---QT------QPQK----
PP-EQQPLNQ---------PPQD----PS---------KGK-VDTQ----
-----------------------PPQPFP--PFNN------------GLF
------PYQQPPWPIPQ-----------------RM--------------
-PPPG--FGRPPLSNEE-GGNPYFGFFGYPGFGGR-PYYSEE--I-E-D-
YEKPK-EEDPPKPEDPP-SEP----SANSTVPETNSTQP------GGQGK
NDTSP----TLNNVPGLNTGNNPT------------------------AQ
NGI-FPLPRVNFS-GQVIPRS------QI---PWK-------PSQPKIYE
IYP--NPNMRNSPSGR----QSNPTGT-ATGQR---QSGSFYQS------
---QPGQRG-QGNSFAWEGK---QA-AR-----PRNPTYGKAYTPTSRVN
YPNYAGNPANFRRKPQGP--------------------------------
--------------------------------------------------
--------------------------------------------------
--------------------------------------------NKPFVG
TSVT---P--------------------------LSPKQG-TVGHNEKIQ
NPKGKSLGQKERTVTPTKDTSGSWRNSQHY------------------GV
N-KPNLGW--PHPEGNM-LGPNFNSANQHENSYYSRGGSRGVPNSNAQTQ
SQ--NFPK-GVALETKRIPYETQTKQPELKHSTH-Q-------------P
-------IYP--EVIPSPKSEHFP-AGRNTWSHQ--KIPPSFKED-----
----PGKQEEHLP------HLSPGSWGNVFYHE---Y-NSYY--------
-PR----ENSPYIGGNT-WDER-V--DSPNTM---GQP-KHPQYPLKTAD
-QKETVHY-----------------NEEDPPDPT-GDEPF-PGQSRWG--
---EEE-LSFNGRPTSRHYDG-GKY------------ALNQPKE---YLP
YSLD-NPSKP-REDSPYSEFYPWTLDETFPLYRPGPTTSPPMDSRG-HYV
NNAIQQEESTL-FPSWNSWDHKIKVPGQQESEPYFNRNYWDQATN-LQKV
--SLPNQKENYPYSSNPPAG---LQK-NPTWHEG-EKLNYD-MQMTRLNS
PERQHLA----FLDFI--PQS--YLSEQTEAHLFHQ-SPQSSCCVGS--S
TGPNE-NPLALQVYTPSYGNTPE---ENQNINPTYTES--SHTKHARPIV
-SPANILPGQRNSSEK---KLPGESQSPSTFRDDVPTL-KNTPCSVNNQQ
GQ-VGIRSFPKASFPQSKNTPCLKNDLGGDGNN-VLEQIFEGNHLNERTA
DLT-------PEQLVIR---TADE-GPK---SEGIQNE-IQGKEGEQQQQ
R-PPS----VLQVPCFGSQLTKLQSSSIGTPS-----ISGRQGPFDRD--
LTMPTQNP-NTFVGLATGEPFRSINIDQVNVDGHT-PFESFQ--KGTDPQ
DQ-VQDCVLLQA--
>Monodon monoceros
--------------------------------------------------
--------------------------------------------------
--------------------------------------------------
-------------------MLLLQCRHEASSPKLDNLVPSGKMKILLVFL
GLLCYSIAMP--M-QMPRMPGFSSKSEE-MRYGHFNFMNSPP---MAQL-
GPLYGNGMQ--------LPQLFLPYQM-PM-----WPQPPPNK-R----P
QKPSSPSAPKHQ-SKTDQAP----E-TQKPN---QP------QLKQ----
PL-PEHPLKQ---------PSLT----PT---------QSQ-EETQ----
-----------------------TPQAFP--PFGN------------GLF
------PYQQLPWHVPH-----------------RV--------------
--PPD--YGRLPVSNED-GGNPYFGYFGYHGFGGRPPYYSEE--MFEQD-
FEKPK-EKDPPKTESPA-TDP----SANSTVPETNSTQSNAPNPRGSQGG
NDTSP----TGNSVQGSNTVSNAT------------------------AQ
NS-----PAVNVS-GQGVPRS------QT---P-R------GPSQTNIHE
NYP--NPNIRSFPAGR----QWRPTGT-AMGHK---RNGPFYRN------
---RQIQRGPWWNSFVLEGK---QA-VR-----PGYPIYRRAYASTARGN
SPNYAGNAANFRRKPEGP--------------------------------
--------------------------------------------------
--------------------------------------------------
--------------------------------------------NKHPVG
TNVA---P--------------------------LGPKHG-TVGHNENIQ
NPREKPVSQKEGIVIPTRDPSGPWRNSQDY------------------GV
N-KSNYKL--PHPEDNM-LVPNFNSIGQRANSYYLRGDSRRAPNSNGQTQ
SQ--NLLK-GIILEPRRIPYESEINQPELKHSIY-Q-------------P
-------VYP--EGFPSPAREHFN-AGRNTWNQQ--EISPPFKED-----
----PRRHEEHLP------HPSHGSGGRVYYPD---Y-NPYD--------
-PR----ENSPYLRSNT-WAER-D--DSPNTM---RQP-ENPHYPMNTPD
-PKKTIPY-----------------NEEDPIDPT-GDESF-PGQSRWS--
---VAE-SSFKGDPTVRHYEG-EQY------------TSNQPKE---YLP
YSLDINPSKP-RKDFPYGEFYPWSPDENFPSYNTAPTEPRPVESRG-YYA
NNAVGQEESTM-LPSWNSWDHRIQAQEQKERKPYFNRNFWDQPTN-LHKV
PASSPYQKENKPYSSDSPAG---LQK-NPVWHEG-ENLNYG-MQITRLNS
PEREHLV----FPDLI--PPS--YPAVQKAAHLFHL-SQRGPCCAGG--S
TGPKD-NPLALQDYTPSFGLAPG---ENQDTSPVYIKD--SQTKHVRHTI
-SPTSILAGQRNSSEK---RLPGESQNPSPFRDDMSTLKRNTPRSI-NQL
GQ-RGIMPFPETSSLQSKNTPCLKSDLGGEG-N-ILEQIFEGNQLNERTV
DLT-------PEQLVIG---TPDE-GPK---PEGIPSE-VQGNEGER-QQ
R-PSS----ILQLPCFASKLTKYHTSSTGTPS-----SIGRQGSFDGD--
PIMPTEIP-NSLAELATRAQFQNINVDPLNGDEHT-LFDSLQ--VGTNPQ
DQ-VQDCLLL----
>Dasypus novemcinctus
--------------------------------------------------
--------------------------------------------------
--------------------------------------------------
-------------------MLLLHCRQGVSFPKLDNLVPRGEMKTLLVFL
GLLGNSIAMPMQMPHMPRMPGFSSKSEEMIWYGQFNFVNSPH---MGHL-
GPVYGNGIQ--------FPQLFPQYQM-PM-----WPHPPPNTWH----P
QKPSPPSAPKHH-SKTGQAQ----G-TQKTN---QP------ESKK----
PP-PKRPLKQ---------PLHA----PT---------QPQ-EEPS----
-----------------------PPQEFP--PFAN------------GLF
------PYQQPPWQMPQ-----------------RI--------------
--PPG--YGRPPISNEE-GGNPYFGYFGYHGFGGRPPYYSEE--MFEQN-
FEKPK-EKDPPKTESPA-AEP----TTNSTVPATNSSQPNTPGTGGSQGG
NGTSP----TGNSAHVPNPGNNPT------------------------AQ
NVA-TPSPPIYVS-GQEMPRS------QI---PWR-------PSQSNIHE
KYP--NPNIRDFPARR----PWHPSGN-VMGHR---ENGPFYRN------
----QVQRGPRWNSFALESK---KA-VL-----LGNPAYHKVCPSISRGS
LPKHAGNPANFRRKPQGL--------------------------------
--------------------------------------------------
--------------------------------------------------
--------------------------------------------NKHTVG
TNVA---L--------------------------LGPSHG-TVGHSEKFQ
NPRENSVSQKETIGSPTRDPTDPWRNSHDN------------------GA
N-KSNYKL--PDSEGNR-PAPSFNSIDQQENSYYPRGDSRRTSNSDGQTQ
SL--HLPK-GIVLEPRRIPHESETSWPELKHSTF-H-------------P
-------VYP--EEIPSSARENFP-AGRNIWNHQ--EISPNFGKDPARQE
GHSPPGRQDGHLP------QSSHGSRGSVFYPE---Y-NPYD--------
-PR----ENSPYLRGNT-WDED----DSPNTM---GQP-EHPLYPMNTPD
-QKKRIPY-----------------NEEDPADPT-GDETF-PGQSRWG--
---EEE-SNFKGDPTIRHYEG-KQY------------TPNQPKE---YLH
HSLD-NPSKP-REDFPYGEFYPWGPDENFPSYNTASTVPPPVESRG-YYV
NNAVGQEESTL-FPSWNTWYNRIQAHGQKEGRPYVKENFWDEVPN-LQKA
PAISPDWKKNQHYFSNYPNR---LQK-NPKWHED-GNLNYG-MQITRLNS
PEGKHLA----FPELI--PQN--YPTGQDEANLFHL-SQRSSCCA----V
TRPKD-NPLALQEYTPSFSLVPG---ENKDTSPLNTEG--THTKHARHII
-SLVSTLSSQTNSSEK---RLPGESQNPSPFRDYVSTLRRNTPYSINNQQ
GQ-REIMPLLEASSLQSKNTHCLKIGLGGDGNN-VLGQIFEGNPINQRTA
ELT-------PEQLVIS---TPDK-GPK---PEGIQSK-VQRNEGERQKQ
I-PSS----IQQLPCFGSKVAKPHSSGTVTPS-----STGRRGLFDGD--
PIKPTENP-NMLAVLGNAAQFKSGNVNPLNAXEHP-PFEXLX--KGTNPQ
DQ-AQDCLLLQA--
>Lontra canadensis
--------------------------------------------------
--------------------------------------------------
--------------------------------------------------
--------------------------------------------------
--------------------------------------------------
--------------------------------------------------
--------------------------------------------------
--------------------------------------------------
--------------------------------------------------
--------------------------------------------------
--------------------------------------------MFEQD-
FEKPK-EEDPPKTESPG-TEP----SANSTGPETNSTQPSARSSGGSQSG
NDTNP----AGNSGPGTN-----T------------------------AQ
NGV-ISPPTINVS-GQGVPRT------QI---TW-------GPSQPNIRE
NYP--NPNIRNFPPGR----QWRPTGT-IMGHR---QNGPFYRN------
---QQVQRGPRWNSFALERK---QA-VR-----PGNPIYRRAYASTARGN
SPNHAANLGNIRRKPQGP--------------------------------
--------------------------------------------------
--------------------------------------------------
--------------------------------------------NKHPVG
TSIP---P--------------------------LGPKHG-TVVHNEKVQ
NP-EKPVGPKERIVIPTRDPSGPWRNSQDY------------------GV
N-EPNYKL--PHPESNM-LVPNFNSIDQHENSYYPRGDSSRTPNSDGQTQ
NQ--NLPK-GIILEPRRNPYESETNRPELKHSTY-Q-------------P
-------AYP--EEIPSPAREHFP-AGRNTWNHQ--EISPSFKED-----
----PGRQEEHLP------HPSPGSRGGVYYPD---Y-NSYD--------
-PR----ENSPYLRSNT-WDER-D--DSPNNI---GQP-RNSLYPINTPE
-LKETVAY-----------------NEEDPVDPV-GDEHF-PGQSRWG--
---TEE-TSFKESPTVRHYEG-EQY------------TSNQPKE---YLP
YSLD-NPSKP-REDFPYGEFYPWNPDENFPSYNTAPTVPPPVESRG-YYV
NNAVGQEESPL-FPSWNSWEHKIQTQGQKERRPYFNRNFWDQPTT-LHKM
PPSPPHQKENQPYPSNSPAG---LQK-NPTWHEG-ENLNYG-MQITRLNP
PEREHLA----FPNLI--PPS--YPAGQKEAHVFHL-SQRGPCCAGG--S
TGHKN-NPLALQDYTPSFGLAPG---ENQDTNPLYTED--SHTKHARHTI
-SPTSNLPDQRNSSEK---RLPGESQNPNSFRDDVSTLRRNTPCSMKNQL
SQ-RGIMPFPEASSLQSKNTPCLTSDLGGDGNK-VLEPIFEGNQFNERTV
DLT-------PEQLVIG---APDE-GPQ---TEGIRSE-VQGNEGERQQQ
I-PSS----ILQLPCFGSKIAKYHSSSTGTPS-----SIGRQDPFDEE--
PIMPTESP-NSLSRLATGAEFQSINVDPLNAEEHT-PFDPLQ--LGTNPQ
DH-VQDCLLLQA--
>Callorhinus ursinus
--------------------------------------------------
--------------------------------------------------
--------------------------------------------------
-------------------MLL-QYRHGAPLPRLDNLVPSGKMKILLVFL
GLLGNSVAMP--M-QMPRMPGFSSKSEEMMRYGQFNFMNSPH---MAQL-
GPLYGNGM----------PQLFPQYQM-PM-----WPQPPPNTGY----P
QKASSRSAPKRQKSKTDQAP----E-TQKPN---QP------QPKK----
PP-PKRPLKQ---------PPPT----PA---------QPE-EETQ----
-----------------------PPQAFP--PFGN------------GLF
PPFGNGLYQQPPWQVPH-----------------RV--------------
--PPG--YGHPPVSNEE-GGNPYFGYFGYQAFGGRPPYYSEE--MFEQD-
FEKPK-EEDPPKTESPA-TEP----SGNSTGPETNSTQPNAPNPAGSQSG
NDTSP----TGNS--GPN-----T------------------------AQ
NGV-ISPSTINVS-GQGVPRT------QI---TW-------GPSQPNIHE
NYP--NPNIQNFPARR----QWRPTGT-IMGHR---QNGPFYRN------
---QQVQRGPRWNSFALERK---QA-VR-----PGNPIYRKAYASTARGN
APNHAGNLGNVRRKPQGP--------------------------------
--------------------------------------------------
--------------------------------------------------
--------------------------------------------NKQPVG
TNVA---P--------------------------LGPKHG-TVVHSEKIQ
NPGEKPVGPKERIVVPTRDPSGPWRNSQDY------------------GV
N-KSNYKL--PHPESNM-LVPNFNSIDQRENSYYPRGDSRRAPNSDGQTP
NQ--KLPK-GIILEPRRNPYESETNQPGLKHSMY-Q-------------P
-------VYP--EEIPSPAREHFP-AGRNTWNHQ--EISPSFKED-----
----PGRQEEHLP------HPSRSSRGGVYYPD---Y-NSYD--------
-PR----ENSPYLRSNM-WDER-D--DSPNNI---GQP-KNSLYPINTPE
-PKETVPY-----------------NEEDPVDPT-GDENF-PGQSRWG--
---MEE-PSFKEGPTVRHYEG-EQY------------TSNQRKE---YLP
YSLD-NPSKP-REDFPYGEFYPWNPDENFPSYNTAPTVPPPVESRG-YYA
NNAVGQEESTL-FPSWNSWDHRIQSQGQKERRPYFNRNFWDQPTT-LHKA
PASPPDQRENQHYPSNSPAG---LQK-NPTWHEG-ENLNYG-MKIIRLNS
PEGEHLA----FPDSI--PPS--YPAGQKQAHAFHL-SQRGPCCAGD--S
TGHKE-NPLALQDYTPSFGLAPG---ENQDTSPLYTED--SHTEHVRHTI
-SPTSNLPDQRNSSEK---RLPGESQNPSPFRDDVSTLRRNTPCSMKNQL
SQ-RGIMPFPEASPLQSKNMPCLTSDLGGDENN-VLEQIFEGNQFNERTV
DLT-------PEQLVIG---TPDE-GPQ---PAGIQSE-VQGNEGERQQQ
R-PSS----ILQLPCFGSKIAKYHSSSTGTPS-----SVGRQGPFDED--
PVMPTESP-NSLSRLATGAQFQSINVDPLNADEHT-PFDSLQ--LGTNPQ
DH-VQDCLLLQA--
>Nomascus leucogenys
--------------------------------------------------
--------------------------------------------------
--------------------------------------------------
-------------------MLVLRCRLGTSFPELDNLAPKGKMKILLVFL
GLLGNSVAMP--M-HMPRMPGFSSKSEEMMRYNQFNFMNGPH---MAHL-
GPFFGNG----------LPQQFPQYQM-PM-----WPQPPPNTWH----P
RK---SSAPKRH-NKTDQTQ----E-TQKLN---QT------PSKK----
PP-QKRPLKQ---------PSHT----PA---------QPE-EEAQ----
-----------------------PPQAFP--PFGN------------GLF
------PYQQPPWQIPQ-----------------RL--------------
-PPPG--YGRPPVSNEE-GGNPYFGYFGYHGFGGRPPYYSEE--MFEQD-
FEKPK-EEDPPKAESPG-TEP----TVNSTVTETNSTQPN---PKGSQGG
NDTSP----TGNSTPGLNTGNNPP------------------------AQ
NGI-GPLPAVNAS-GQGGPGS------QI---PWR-------PSQPNIRE
NHP--NPNIRNFPSGR----QWYLTGT-VMGHR---RNGHFYRN------
---QQFQRGPRWNSFAWQGK---QV-AH-----PGNPVYHKAYPSTSRGN
YPNYAGNPANLRRKPQGP--------------------------------
--------------------------------------------------
--------------------------------------------------
--------------------------------------------NKHPVG
TNVA---P--------------------------LGPKHG-PVVHNEKIQ
NPREKPLGPKEQIIVPTKNPTSSWRNSQQY------------------EV
N-KSNYKL--PHSEGYM-PVPNFNSVDQHENSYYPRGDSRKVPNSDGQTQ
SQ--NLPK-GIVLWSRRIPYESETNQPELKHSSY-Q-------------P
------AVYP--EEIPSPAKEHFP-AGRNTWDHQ--EISPPFKED-----
----PGRQEEHLP------HPSDGSRGSVFYPE---Y-NPYD--------
-PR----ENSPYFRSNT-WHER-D--DSPNTM---GQK-ESPLYPINTPD
-QKETVPY-----------------NEEDPTDPT-GDEVF-PGQNRWG--
----EE-LSFKGGPTVRHYEG-EQY------------TSNQPKE---YLP
YSLD-NPSKP-REDFYYSEFYPWSPDENLPSYNTAPTMSPPIESRG-YYV
NNAAGPEESTL-FPSRNSWDHRIQAQGQKERRPYFNRNIWDQATH-LQKA
PARPPDQKGNQPYSSNTPAG---LQK-NPIWHEG-ENVNYG-MQITRTNY
PEREHSS----FPDFI--PQS--YPSGQKEAHLFHL-SQRGSCCAGS--S
TGPKD-NPLALQDYTPSYGLAPG---ENQDTSPLYTEG--SHTKQTRHII
-SPTSILPGQRNSSEK---R---ESQN--PFRDDVSTLRRNTPCSVKNQL
GQ-KGIMPFPEASSLQSKNTPCLKNDLGGDGNN-ILEQILEDNQLSERTV
DLT-------PEQLVIG---TPDE-GPN---PEGIQSQ-VQENESERQQQ
R-PSS----ILHLPCFGSKLAKHHSSTTGTPS-----SSGRQSPFDRD--
SIMPTENP-NTLVELATEEQFKSINVDPLDADEHS-PFEFLQ--RGTNVQ
DQ-VQDCLLLQT--
>Rattus norvegicus
MCL-----------------------------------------------
-AP-----WLSV--------------------------------------
---ASAVCSHFYHRLLRTYFKDRLTRFKFTFYIVQLLSGIGSHPNLKAPK
IKLDCEDPLIRAYESFGENMLLLQCRNTASPPKPCDMVKMS----LLVFL
GLLGVSAAMP--M-PMPRMPGFSSKSEEMMRYNQFNFMNAPP---MMHM-
GP-WQNGLP----MPPHMPPQYPPYQM-PM-----WPPPVPNGWQ-----
----QPPMPNFP-SKTEQTQ----E-TAKPN---QT------DPQE----
PQPQKQPLKE---------PPNE----AA---------RAK-DEAQ----
-----------------------PPQPFP--PFGN------------GLY
------PYQQPPWPIPQ-----------------TG--------------
-PPTG--FGRPKFSNEE--GNPYYAYFGYHGFGGR-PYYSEE--MFE-D-
YEKPK-EKDPPKPEDPPPDDPPPEASTNSTVPDANATQSI---PGGGQGG
NDSSP----VGNTGPGPNAGNNPT------------------------VL
NGV-FPLPKVNVS-GQGVPKN------QI---PWR-------PSQPNIYE
NYP--YP---NYPSER----QWQTTDT--QGPK---QNGPGYQN------
---PQIQRGPQWNSFAWEGK---QATTH-----PGNPTYHKPSPPTSRVN
YPNYAGNPVNFGRKLPGP----------------------KKPFMGANPA
SNKPFVGANPASNKPFVGTNPASNKPFVGANPASNKPFVGANPASNKPFV
GANPASNKPFVGANPASNKPFMGTNPAANKPSIGTNAASNKPFVGTNAGT
NKPFMGINVASNKPFMGTNPASNKPFVGTNPASNKPFVRSNHASNKPFVG
ANAASNKP------------------FVGTNVPSVGPKQV-TVSHNMKTQ
NPKEKSLGQKERTVTPTKDTGNPWRSSKQY------------------GI
N-NPNYNL--PHPEGSM-VGPNFNSFDQQENTYFSRGDSRKVASPNRQIQ
SQ--NLPK-GIALEPRRTPFESETKRPELKHSTN-M-------------P
-------VYP--KKNPSPTRGHFP-AGRNNWNHQ--KTLPPLKEG-----
----HGRKEENLR------HPPYGSRGNVFYHE---YNNPY---------
-PN----EKSPYLRGNT-WDKR-I--STPGTM---MQP-ENPQYTMSSLD
-QKETEQY-----------------NEEDPIDPN-EDESF-PGQSRWG--
---DDE-LSFKGNPTLRQYEG-EQY------------TSTLAKE---YLP
YSLS-NPPKP-SEDFPYSEFYPWNPHETFPIYNPGPTIAPPVDPRS-YYV
NNAVGQEESTL-FPSWTSWDHRNQAERQKESEPYFNRNVWDQSMS-LHKS
NIQNPNH----PYSTTSPAG---FPK-DPTWLEG-ENLNYD-LQITSLSQ
PEREQLA----FPDLR--PQS--YPTGQNEDHLFHQ-SQRGSCCIGG--S
TGHKE-NVLALHDYTSSYGLPPR---KTQEISPVHTES--SYTKYAKPNV
-SPASILPNQRNISEN---KLTAESPNPSPFGDDVPTVRKNTPNSGKNQL
-E-TGIIALSEASSSQPKNTACLKSDLGGDRRD-VLKQFFEGTQLGERTA
GLT-------PEQLVIG---SPDK-GSG---PDGTHSE-VQGSEGEMQQQ
R-PPT----IRKLPCFGSKLAKLHSSSTGPPT-----NNGGPSLPNGA--
LSTPTESP-DTLVGLATREQFKSINVDQLNADGHT-TLESFQ---DTSQQ
DQ-AHGCLLLQA--
>Odocoileus virginianus texanus
--------------------------------------------------
--------------------------------------------------
--------------------------------------------------
-------------------MLL-QCRHEASSPKLDYLVPSGKMKILLVFL
SLLGYSVAMPLQM-QMPRIPGFSSKSEEMMRYGHFNFMNFPH---LAHL-
GPFYGNGIQ--------LPQLFPQYQM-PM-----WPQPPPNKKH----P
QNPSSPSAPKHQ-SKTDQAP----E-TPSPN---QP------QPSD----
SP-PNQHLKQ---------PSPT----TA---------QPQEEETQ----
-----------------------TPQAFP--PFGN------------GLF
------PYQQPPWHIPH-----------------RI--------------
--PPG--FGRPPSSNEE-GGNPFFGYFGYHGFGGRPPYYSEE--MFE-D-
YEKPK-EEDPPKTETPA-TDP----SVNSTIPETNSTQPNAPSPRAGQGG
NDTSP----VGNNGQGPNTAGNPT------------------------VQ
NN-----PVVNVS-GQGVPRS------QT---PWR-------PSQTNIHE
NYP--HPNIRNFPAGR----QWRPAGT-SMGHR---RNGPFYRN------
---QQIQRGPRWNSFVLEGK---QA-IL-----PGYPVYRRAYASTARGN
YPNYAGNPANFRRKPEGP--------------------------------
--------------------------------------------------
--------------------------------------------------
--------------------------------------------SKQPAG
T-IA---P--------------------------LDPKHG-TTGHNENIQ
NPKEKPVSQKERIVIPTRDPNGPWRNSQDY------------------GV
S-KSNYKL--PHPEGNI-LVPNFNSIDQRENSYYPRGDSRGTPNSNGQTQ
SQ--NLPK-GIVLEPRRIPYESEINQPEIKHSTY-Q-------------P
-------VYP--VGSPSPAREHFP-AGRNTWNQQ--EISPLFKED-----
----PGRKEEHLS------HPSHGSRGRIYYPD---Y-NPYN--------
-RR----ENPPYLRSNT-WDER-N--GPPNTM---GQP-ENPHYPMSTPD
-PKETIPY-----------------KEEDPTDPT-GDEPF-PGQTRWG--
---VE--LNFKRDPTAR-YEG-KQY------------TSNQPKE---YPP
YSLD-NLSKP-REYFPYGEFYPWSPDENFPPYNSAPTIPLLVENRA-YYP
NNAVGQEENTM-FPSWNSWDHMVQVQGQKEKRPYFTRTFWGQPMN-LPKA
PASPPYHKENQPYSSNSPTG---FQK-NPTWHEG-ENLNYG-MQITRLNS
PEGEHLA----FPDLI--PPH--YPGSPKETRLFHL-SQRGPCCPGG--S
TGPRD-NPHALQDYTLSFG---------QDTSPLYTED--SHTKHERHTV
-SPTSILPGQRNSSEK---RLPGESQNPSPFRDDVSTLRRNTPCSINNQL
SQ-RGIRPLPEASSLQSKNIPCLKSDLGGDGNH-VLEQTFEGNQLNERPV
DLT-------PEQLVMD---TPDE-GPK---PEGIPSD-VQGNEGKRQQQ
R-PST----ILQLPCFDSKLRKYYTSSTGTPS-----SLGRQGSFDGD--
SIMPTEIP-NSLAELATGAQFQNINVDPLNADDHT-PFDPLQ--VGTNPQ
DQ-VQDCLLLQA--
>Papio anubis
--------------------------------------------------
--------------------------------------------------
--------------------------------------------------
-------------------MLVLRCRHGTSFPKLDNLVPKGKMKILLVFL
GLLGNSVAMP--M-HMPRMPGFSSKSEEMMRYNQFNFMTLPH---LAHL-
GPFFGNG----------LPQQFPQYQM-PM-----WPQPPP--WH----P
QK---PSGQKRH-NKTDQTQ----E-TQKPN---QT------QSKK----
PP-QKRPLKQ---------PSHT----PA---------QPE-EEAQ----
-----------------------PPQAFP--PFGN------------GLF
------LYQPPPWQIPQ-----------------RL--------------
-PPPG--YGRPPASNEE-GGNPYFGYFGYHGFGGRPPYYSEE--MFEQD-
FEKPK-EEDPPKAESPG-TEP----TANSTVTETNSTQSN---PKGSQGG
NDTSP----TGNSIPGPNTGNNPP------------------------AQ
NGI-VPLPAVNTS-GQGGPGS------QI---PWR-------PSQPNIRE
NHP--NPNIRNFPSGR----RWYPTGT-AMGHR---QNGPFYRN------
---RQVQRGPQWNSFAWEGK---QV-VR-----PGNPVYHKVYLSTSRGN
YPNYAGNPANLRRKPQGP--------------------------------
--------------------------------------------------
--------------------------------------------------
--------------------------------------------NKHPMG
TNVA---P--------------------------VGPKHG-PVVHNEKIQ
NPREKHLGPKEQIIVPTKNPTSPGRNSQQY------------------EV
N-KSNYKL--PHSEGYT-PVPNFNSVDQHENSYYPREDSRKVPNSDGQTQ
SQ--ILPK-GMVLAPRRIPYESETNQPELKHSAY-Q-------------P
------AVHP--EEIPS-AKEHFP-AGRNTWDHQ--EISPPFKEH-----
----PGRQEEHLP------HPSHGSRGRVFYPE---Y-NPYD--------
-PR----ENSPYRRSNI-WDER-D--DSPNTM---GQK-ESSLYPINTPD
-HKETVPY-----------------NEEDPIDPT-GDEVF-PGQNRWG--
----EE-LSFKGGPTVRHYEG-EQY------------ASNQPKE---YPP
YSLD-NPSKP-REDFYYSEFYPWNPDENFPSYNTAPTMSPPTESRG-YYV
NNAVRPEESNL-FPSWNSWDHRIQAQGQKERRPYFNRNIWDQATH-LQKA
PARPPDQKGNQPYSSNTPVG---LQK-NPMWHEG-EDLNYG-MQMTRMNS
PEREHSS----FPDFI--PQS--YPSGQKEAHLFHL-SRRGSCCTGS--S
TGPKD-NPLALQDYTPSYGLAPG---ENQDTSPLYTEG--SHSKHTRHII
-SPTSTLPGQRNSSEK------MENEN--PFRDDVSTLRRNTPCSINNQL
GQ-KGIMPFPEVGSLQAKNTPCLKNDLGGDGNN-ILEQIFEDNQLNERTV
DLT-------PEQLVIG---TPDE-GSN---PEGIQSQ-VQENESERQQQ
R-PSN----ILHLPCFGSKLAKHHSSSTGTPS-----SNGRQSPFDGD--
SIMPTENP-NTLVELATGEQFKSTNADPLDAGEHS-PFEFLQ--RGTNAE
DQ-VQDCLLLQA--
>Dipodomys ordii
--------------------------------------------------
--------------------------------------------------
--------------------------------------------------
-------------------MLLLQCRNRISFPKLHNLVPSGKMKIFLVFL
GLLGNSAAMP--M-PMPRMPGFSSKSEEMMRYGQFNFMSPPY---MAPM-
-IPYGNGLQ--------FPQQFPQFQM-PM-----WPQPPPSAWQ-----
----NPPTPKHQ-GNNDHTP----D-TQKPN---QT------ETNT----
PT-QKQPSTS---------PPHE----PT---------QGK-EEAP----
-----------------------PPQPFP--PFGN------------GLF
------PFQQPPWPIPQ-----------------RV--------------
-PPPG--FGRPPLSSEDGGGNPYFGFFGYHGFGGR-PYYSEE--MFD-D-
YEKPK-EKDPPKEESPA-TET----SANSTLTETNSTQPN---AGGNQGG
NDTNT----TGNSAPGQNPGSNPT------------------------PQ
NRV-FPLPRVNVS-GQAVTRN------QI---PWR-------SGQPNIYK
NYP--NPNIRNFPSGK----QWHPTGT-VTDHR---QFGPFYRN------
---QQGQRGPQWNSFAWEGK---QA-ARNPTAHPGNPIYRKSYPPTSRVN
YPNYVGNPANFKRKPQGP--------------------------------
--------------------------------------------------
--------------------------------------------------
--------------------------------------------NKQPVG
TNAAS-----------------------------LGPKQG-IVGRNEKIQ
NP--KSPGPQTP---STQATPAPWRNSQHY------------------RI
N-KPNYKV--PRPEGNM-IGPNFNSVNQRENSYYPRGDSKRAPSSKAQTQ
SH--NLPK-GIALEPKRIPYESETKQHEPKHNTH-Q-------------P
-------VYP--KEIPSPTREHFP-AGRNTWNHQ--GIPPSFKED-----
----PGRQEKHLP------HLSHGSNRNVFYPN---Y-SPYY--------
-PR----ENSLYIGGNI-WDERVD--DTPKTV---RQP-ENSQYVMNALD
-QKATVHY-----------------NEEDPIDPT-GDESF-TEQNKWG--
---EDE-MDYKGGSKIRLFKG-KQY------------ASNQPKE---YFP
YSLG-NPSKP-REDILYGELYPWNPDETFPSNSPGPTLSPPVENGD-YYL
TNAIGQEESTL-FPSWSSWDHRIQTQEQKEREPYFNKDFWEQSAN-LHTA
--NLPDQNENYLYPKNSPVG---LQK-NPPWHED-ENLNYD-LQITRLTL
PEREHLA----FPDLI--PQI--YPSSQKEAHLFHQ-GQRGSCCIGG--P
IGPKD-NPMALQDYTPSYSLALG---EKQDTNPMYTES--SNTKYTRSVV
-SPTSILTDQRNNSEK---ELPGESQSPSLFRDHMSTMRRNTPCSIKNQL
GQ-IGSMSFPDASTLQSKNTPCLKNDLGEDRNN-DLEQIFESNQPDKRTV
DLT-------PEQLVIG---TPDK-DPK---PEGIQNE-MEGNDNNREEQ
R-PPN----ILKVPCLGSKLTKLHSSTTATPS-----SNGRQSLTDSD--
LSMPTESP-NTLVGLATGEQFKNINGDQLNADKHT-SFESFQ--GGIDPQ
DQ-VEGCLLLQA--
>Orycteropus afer afer
--------------------------------------------------
--------------------------------------------------
--------------------------------------------------
-------------------MLLLHYRHEASFSELDNLVSNGKMKILLVFL
GLLGNSVAMP--M-QMPQMADFSSKSEEMMWYGQFNFMNSPH---MSQL-
GPTYGNGLQ--------LPQHFPRYQM-PM-----WPQPPPNTWH----P
QKPSFPSGPKLQ-SKTEAQG------TQKPN---QP------QPKK----
PP-PKRPLKQ-----------------PP---------QPK-KEPQ----
-----------------------PPQAFP--LFVV------------LLF
------PYQQPPXQVPQ-----------------RV--------------
--PPG--YGRPPISNEE-EGNPYFGYFGYHGFXGHPPYFADE--MFEQD-
FEKPK-EKDPPKAESPA-TEP----TANSTVPETNSTRPNVHSPAGRQGR
N-TAP----AGNS-HGTNPGSNPT------------------------VQ
DGV-ISPPTINIS-NQGVQGN------QI---PW-------GPSQPNSHE
NYP--IPRVQGFPTGR----QWHPTGT-TMGHG---QNGPFYRH------
---QQVQRGPQWSSFTLEGK---LA-AR-----PGNPAYLKAYPSTSRVN
SPFHAGNPANFRRKLQGP--------------------------------
--------------------------------------------------
--------------------------------------------------
--------------------------------------------NKHPVG
ANVA---P--------------------------MGTKHGTTVGRNEKIQ
NPRKKPPGQKERIVVPPRDPTGPWRKSQDY------------------GL
N-KLNYKL--PHSEGNI-QVPSFNSIDQCENSHYPRGDSRRVPNSDEQTQ
SQ--HLPK-GFVLKPRRIPYESETNQPESKHSIY-Y-------------P
-------IYP--EEIPSSAREHFP-GGRNHWNHQ--EISAPLGED-----
----PRRQEGPLP------HPSHSSRGSVFYSE---Y-NPYD--------
-PR----ENSPYLRSHT-WDEK-G--DSPSTM---RQP-ENPLNPMNTPY
-QKETVPY-----------------NEEGPIHPT-GDESF-LGPVRWG--
---EEE-SSFKGTPTVRHYES-QRY------------ASNQPRE---YLP
YSFA-NPSKP-SEDFPHGEFYPWGPDENLPSYDTAPTVPPPVESRG-YYV
NNTAGQEESIP-FPSWNSWDHRTQAHEPKERGPYFNRNFWDQAKN-LHKA
VGSPPEHKENQPYSGNSPSG---LQK-IPTWHEG-ENLNDG-MQITRLNS
LEGEHLL----FPDLT--PQS--YPTDEKEANVFHL-SQRGPCCAGG--S
TGPKD-NPLALQDYTASFGLAPG---DNQDTSPLYTGG--SHTKHARHII
-SPTSIRPGQRNSSEK---RLPVESQNTSPFRDDVSTLRRNTPHSIKNQL
GQ-RGMMSFPETSFLQSMNAPCLKSDLGGEXN--IMEPMVEGNQPSERTV
VLT-------PEQLVTG---IPEE-DPK---PKATQSE-VQGNEGERQQQ
K-PSS----ILHLPCFGSKLAKHHFSGTGTSS-----SNSKQGPFDGD--
PIMPTENP-NILVELPTEAQFMSVNVNTLNAGEHT-PYESFK--EGTNPQ
DQ-VQDCVLLQA--
>Odobenus rosmarus divergens
--------------------------------------------------
--------------------------------------------------
--------------------------------------------------
-------------------MLL-QYRHGAPLPKLDNLVPSGKMKILLVFL
GLLGNSVAMP--M-QMPRMPGFSSKSEEMMRYGQFNFMNSPH---MAQL-
GPLYGNGM----------PQLFPQYQM-PM-----WPQPPPNTGH----P
QKPSSRSAPKRQRSKTDQAP----E-TQKPN---QP------QPKK----
PP-PKRPLKQ---------PPPT----PA---------HPE-EETQ----
-----------------------PPQAFP--PFGN------------GLF
PSFGNGLYQQPPWQVPH-----------------RV--------------
--PPG--YGHPPVSNEE-GGNPYFGYFGYQGFGGHPPYFSEE--MFEQD-
FEKPK-EEDPPKTESPA-TEP----SGNSTGPETNSTQPNAPNPAGSQSG
NDTSP----TGNS--GPN-----T------------------------DQ
NGV-ISPSTINVS-GQGVPRT------QI---TW-------GPSQPNIHE
NYP--NPNIRNFPAGR----QWRPADT-IMGHR---QNGPFYRN------
---QQVQKGPRWNSFALERK---QA-VR-----PGNPIYHKAYASTARGN
SPNHAGNLGNVRRKPQGP--------------------------------
--------------------------------------------------
--------------------------------------------------
--------------------------------------------NKQPVG
TNVA---P--------------------------LGPKHG-TVVHSEKIQ
NPGEKPVGPKERIVIPTRDPSGPWRNSQDY------------------GV
N-KSNYKL--PHPESNM-LVPNFNSIDQRENSYYPRGDSRRAPNSDGQIP
NQ--KLPK-GIILEPRRNPYESETNQPELKHSTY-Q-------------P
-------VYP--EEIPSPAREHFP-AGRNTWNHQ--EISPSFKED-----
----PERQEEHLP------HPSHSSRGGVYYPD---Y-NSYD--------
-PR----ENSPYLRSNMMWDER-D--DSPNNI---GQP-KNSLYPINTPE
-LKETVPY-----------------NEEDPVDPP-GDENF-PGQSRWG--
---MEE-PSFKEGPTVRHYEG-EQY------------TSNQRKE---YLP
YSLD-NPSKP-REDFPYGEFYPWNPDENFPSYNTAPTVPPPVESRG-YYA
NNAVGQEESTL-FPSWNSWDHRIQPQGQKERRPYFNRNYWDQPTT-LHKA
PPSPPDQKENQHYPSNSPAG---LQK-NPTWHEG-ENLNYG-MKIIRLNS
PEGEHLA----FPDSI--PPS--YPAGQKQAHVFHL-SQRGPCCAGG--S
TGHKE-NPLALQDYTPSFGLAPG---ENQDTSPLYTED--SHTEHVRHTI
-SPTSNLPDQRNSSEK---RLPGESQNPSPFRDDVSTLRRNTPCSMKNQL
SQ-RGIMPFPEASPLQSKNMPCLTSDLGGDGNN-VLEQIFEGNQFNERTV
DLT-------PEQLVIG---TPDE-GPQ---PEGIQSE-VQGNEGERQQQ
R-PSS----ILQLPCFGSKIAKYHSSSTGTPS-----SIGRQGPFDED--
PVMPTESP-NSLSRLATGAQFQSINVDPLNADEHT-PFDSLQ--LEASPQ
DH-VQDCLLLQA--
>Lagenorhynchus obliquidens
--------------------------------------------------
--------------------------------------------------
--------------------------------------------------
--------------------------------------------------
---------------------------------------------MVHL-
GPLYGNGMQ--------LPQLFLPYQM-PM-----WPQPPPNKKR----P
QKPSSPSAPKHQ-SKTDQAP----E-TQKPN---QP------QLKQ----
PL-PEHPLKQ---------PSPT----PT---------QPQ-EETQ----
-----------------------TPQAFP--PFGN------------GLF
------PYQQLPWHVPH-----------------RV--------------
--PPG--YGRPPVSNEE-GGNPYFGYFGYHGFGGRPPYYSEE--MFEQD-
FEKPK-EKDPPKTESPA-TDP----SVNSTVPETNSTQSNAPNPRGSQGG
NDTSP----TGNSVQGSNTVSNPT------------------------AQ
NS-----PAVNVS-GQGVPRS------QT---P-R------GPSQTNIHE
NYP--NPNIPSFPAGR----QWRPTGT-ATGHK---RNGPFYRN------
---QQIQRGPRWNSFVLEGK---QA-VR-----PGYPIYRRAYASTARGN
SPNYAGNPANFRRKPEGP--------------------------------
--------------------------------------------------
--------------------------------------------------
--------------------------------------------NKHPVG
TNVA---P--------------------------LGPKHG-TVGHSENIQ
NPREKPVSQKEGIVIPTRDPSGPWRNSQDY------------------GV
N-KSNYKL--PHPEDNM-LVPNFNSIGQRENSYYLRGDSRRAPNSNGQTQ
SQ--NLLK-GIILEPRRIPYESEINQPELKHSIY-Q-------------P
-------VYP--EGFPSPAREHFN-AGRNTWNQQ--EISPPFKED-----
----PGRHEEHLP------HPSHGSGGRVYYPD---Y-NPYD--------
-PR----ENSPYLRSNT-WAER-D--DSPNTM---RQP-ENPHYPMNTPD
-PKKTIPY-----------------NEEDPIEPT-GDESF-PGQSRWS--
---VAE-SSFKGDPTVRHYEG-EQY------------TSNQPKE---YLP
YSLDINPSKP-RKDFPYGEFYPWSPDENFPSYNTAPTEPRPVESRG-YYA
NNAVGQEESTM-FPSWNSWDHRIQAQEQKERKPYFNRNFWDQPTN-LHKA
PASSPYQKENKPYSSDSPAG---LQK-NPIWHEG-ENLNYG-MQTTRLNS
PEREHLV----FPDLI--PPS--YTAVQKGAHLFHL-SQRGPCCAGG--S
TGPKD-NPLALQDYTPSFGLALG---ENQDTSPVYIED--SQTTHVRHTI
-SPTSILAGQRNSSEK---RLPGESQNPSPFRDDMSTLKRNTPRSI-NQL
GQ-RGIMPFPETSSLQSKNTPCLKSDLGGEG-N-ILEQIFEGNQLNERTV
DLT-------PEQLVIG---TPDE-GPK---PEGIPSE-VQGNEGER-QQ
R-PSS----ILQLPCFGSKLTKYHTSSTGTPS-----SMGRQGSFDGD--
PITPTEIP-NSLAELATRAQFQNINVDPLNADEHT-LFDSLQ--VGTNPQ
DQ-VQDCLLLQA--
>Phyllostomus discolor
--------------------------------------------------
--------------------------------------------------
--------------------------------------------------
-------------------MVLLQCRHGASFPKLDNLVPSGKMKILLVFL
GVLGNSIAMP--M-QMPRMPGFSSKSEEMMRYGHFNFMNSPH---LGQL-
GPLYGYGAQ--------IPQLFPQYQM-PM-----WPQPPPKTGR----P
RKPSSPSAPKHQ-SKTDQVP----E-TQKPN---QP------QPKK----
PP-PKRPLKQ---------PPPA----PT---------PPQ-EEAQ----
-----------------------PPQPFP--PFGN------------GIF
------PYQQPPWQIPH-----------------RV--------------
--PPG--FGRPPVSNEE-GGNPYFGYFGYQGFGGRPPYYSEE--MFEQD-
FEKPK-EEDPPKTESPP-TEP----SSNSTVPETNSTQANAANPGGHPGG
NDTSP----TGNSGQGPNTVGNPT------------------------TQ
NGV-VPPPAVNVS-GQGAPRS------QI---PWR-------PNQPNIRE
NYP--NPNVQSFPGGR----QWRPPGT-ATGHR---QNWPFYRN------
----QVQRGPRWNSYALESK---QA-VR-----PGNPTYRKAYASTARGS
SPNLAGNPTNFRRKPQGP--------------------------------
--------------------------------------------------
--------------------------------------------------
--------------------------------------------SKPPVG
TNGA---P--------------------------LRPKHSTTVGRNEKIQ
NPREKPLGEKERIVIPTRDPTGSWRNSQDY------------------GV
N-KSNYKL--PHPEGNA-LVPNFNSIDQRENSYYPRGDSRRAPNSDGQTQ
TQ--NLPR-GIILEPRRIPYESETNQPELKHSTY-Q-------------P
-------AYP--EEIPPPAREQYP-GGRNTWNHQ--EISPPFKED-----
----PGRQAEHLP------HPPHGSRVDVHYSD---Y-NPYD--------
-PR----ESSPYIRSGK-WDER-D--DSPNTM---GLP-EDPLYPMNTPD
-PKETVPY-----------------NEEDPIDPT-GDELF-PGQSKWG--
---VEE-SSFKEGTTVRHYKG-EQY------------TSNQPKE---YLP
YSLD-NPAKP-REDFPYGEYYPWNPDESFPSYNAVPTVLPPVEDRG-YYA
NRAVGQEEGTL-FPSWNSWDRRIEAQGQRERRPYFDRNFWDQPRN-LHKA
PASPPHQKENQPYPI-SPAG---LQR-NPMWHEG-ENLNYG-MQITRLNS
PDREHLA----FQDLL--PPS--YTLGQKEAHLFHL-RQRSPCCAGG--S
TGHKD-NPLALQDYTPSFGLVPG---ENQETSPLSTKD--SHAKHARHTV
-SPTSILPTQTNSSEK---RQPVESQNPSPFRDDVSTLRRNMPCSIKNQL
DQ-RGIMPFSEASSLQLKNTPCLKNDPEGEGNN-ILEEIFEGNQLNERPV
DLT-------PEQLVIG---TPDE-GPK---PEDIQSE-VLGNEGERQQQ
R-PSS----ILQLPCFGSKLAKYHSSSPGTPS-----SIGRQSPFNGD--
SLMPTEIP-NSLAGLATGTEFQSINVDPLNANEHT-PFDSLQ--IGTNPQ
DQ-VQDCLLLQA--
>Molossus molossus
--------------------------------------------------
--------------------------------------------------
--------------------------------------------------
-------------------MLLLQCRHAASFPKLDNLVPSGKMKILLVFL
GLLGNSTAMP--M-QMPRMPGFSSKSEEMMRFGQFNFMNSPH---MAHL-
GPMYGYGMQ--------PPQLFPQYQM-PM-----WPQPPPNTGR----P
RKPSSPSTPKHQ-RKTDQTP----E-TPKPN---QP------QPKN----
PS-PKRPLKQ---------PTPA----PT---------PPQ-EEAQ----
-----------------------PPQAFP--PFGN------------GIF
------PYQHPPWQIPH-----------------RV--------------
--PPG--YGRPPVSNEE-GGNPYFGYFGYQGFGGRPPYYSEE--MFEQD-
FEKPK-EEDPPKTETPA-TEP----SSNSTVPETNSTQPNAPNPGGHPGV
NDTSP----TGNSGPGPNTVRNPT------------------------VQ
NGV-NPSPTVNVS-GQGAPRS------QI---PWR-------PNQPNIRK
IYP--NPNFQNVPVGR----QWRPTGT-VMGHR---QNGPFYRN------
----QIQRGPRWNSYALQSK---PA-VR-----PGYPIYRKPYASTARGN
SPNLAGNPANLRRKPQGP--------------------------------
--------------------------------------------------
--------------------------------------------------
--------------------------------------------NKHPVG
TNVA---P--------------------------LGPKLG-TVGRNENIQ
NPGEKQLGQKERIVIPTRNPTGTQGNSQDY------------------GV
N-TSNYKI--PQPESNM-PLPNFNSIDQRENSYYPREESRKAPNSDGQTQ
SQ--NLPK-GIILEPRRIPYESETNRPELKHSTY-Q-------------P
-------VYP--EEIPSPAREHFP-AGRNTWKHQ--EIAPPFKED-----
----PGRQEQHLP------HPSHGPRGDVYYPD---Y-NPYD--------
-PR----ENSPYIRSNT-WDER-D--DSPNTM---GLP-EDPLYPMNTPD
-PKETVPY-----------------NEEDPMDPT-GDEPF-PEQSRWG--
---REE-SSFKEGTTVRHYKD-EQY------------TANQPKE---YLP
YSLD-NPSKP-REDFPYGEFYPWNPDENFPLYNTVPTVPPPVESRG-YYA
NRAVGKEED-L-FPSWTSWDHRIEAQRQKERRPYFNRNFWDRPIN-LHKA
PASLPHEKKNQPYSSNFPAG---LQK-NPTWHEG-ENWNYG-MQITRLNS
PDNEHLA----FQDLI--PPS--YSPGQKEAHLFHQ-SQRVACCAGA--S
IGHKD-NPLALQDYTPSSGLAPG---ENQDTSPLFTKD--SHTKHARHTV
-SPTSNLPIQRNSSEK---RQPGENQNPSPFRDDVSTLRRNTPCSIKNQL
EQ-GVTMPFSEVSSLQSKNTPCLKNDLGGDGNN-VLEQIFEGDQLSERTV
DLT-------PEQLVID------E-GPK---PEGIQSE-VQGNEGERQQQ
R-PSS----ILQLPCFGSKLTKYHSSSTGTPS-----GTGRQSPFNGD--
SMMPTEIP-DSLTGLATGTHFQSIHVDPFNADEQT-PFDSLQ--IGTDPQ
D-----CLLLQA--
>Cebus imitator
--------------------------------------------------
--------------------------------------------------
--------------------------------------------------
-------------------MLVLRCRHGTSFPKLDNLVPNGKMKILLVFL
GLLGNSVAMP--M-HMPRMPGFSSKSEEMMRYNQFNFMNSPH---LAHL-
SPFFGNGLQ--------LPQQFPQYQM-PM-----WPHPPPNTLN----P
QK---PSGPKRH-NKTDQTQ----E-TQKPN---QT-------QKK----
PP-QKRPFKQ---------PSHT----PA---------QPK-EEDQ----
-----------------------PPQAFP--PFGN------------GLF
------PYQPPPWQIPQ-----------------RG--------------
-PPPG--YGRPPISNEE-GGNPYFGYFGYHGFGGRPPYYSEE--MFEQD-
FEKPK-EEDPPKAESPG-TEP----TANST---TNSTQPD---PRGSQGG
NDTSP----TGNSTPGPNTGNNPP------------------------DQ
NGT-RPVPAVNAS-GQGGPGS------QI---PWR-------PSQPNIRA
NHP--NPNIRNFPSGR----QWYPTGS-TMGHR---QNGRFYRN------
---QQVQRGLQWNSFAWEGK---QV-AR-----PRNPVYHIAYPSTSRGN
YPNYAGNPANLRRTPQRP--------------------------------
--------------------------------------------------
--------------------------------------------------
--------------------------------------------NKHPVR
TNVA---P--------------------------LGPKHD-PVVQNEKIQ
NPKEKPPSPKEQIIVPTKTPTSPWRNSQQY------------------EV
N-KSNYKL--PHSEGYT-PVPNFNSVDQHENSYYPRGDSRKVPNSDGQTQ
SQ--NLPK-GIVLGPRRIPYESETNQPKLKHSSY-H-------------P
------PVYP--EEIPSSAKEDFP-AGRNTWNHQEIEISPPFKED-----
----PGRQEEHLP------HSSHGSRGSVFYPE---Y-NPYY--------
-PR----ENSPYRRSNT-WDER-E--DSPNTM---GQK-ESPLYPINTPD
-QKETVPY-----------------NEEDTIDPT-GDEYF-PGQNRWG--
----EE-LSFKGSPTFRHYED-EQY------------TSNQPKD---YLP
YSLD-NPSKP-KEGFYYSEFYPWSRGENIPSYNTLPTMSPPIESRG-YYL
NNAIEPEESTL-FPSWNSWDRRIQAQGQKERRPYFNRNTWDQATH-LQKA
PARPPDQKGNQPYSSNTPAG---LQK-NPIWHEG-ENLNYG-MQITRINS
PEREHSS----FPDFI--PQS--YPSGQKEAHLFHL-SQRGSCCAGS--S
TGPKD-NPLALQDYTPSYGLAPG---ENQDTSPLYTEG--SHTKHSRHIV
-SPTNILPVQRNSSEK---R---ESQNPSPFRDDVSTLRRNTPCSIKNQL
GQ-KGIMPFPEAGSLQSKNTPCLKNDLGGDGND-ILEQIFEDNQLNERTI
DLT-------PEQLVIG---TPDE-GSD---PEGIQSQ-IQGNESERQQQ
R-PSN----ILHLPCFSSKLAKHLSSSIGSPS-----SNGRQSPFDGD--
SIMPTENP-NTLVELATGEQFTSINVDPLDAGEHT-PFEFLQ--RGTNAQ
DQ-IQDCLLLQA--
>Pantherophis guttatus
--------------------------------------------------
--------------------------------------------------
--------------------------------------------------
--------------------------------------------------
----------------------------MMQFGPYGYINSPQ---IA---
GSFYGYHSN--------YPQMFPQWPVLPLQRFFLWPQSASPVHQ-----
-------ASRLPQQKPQQIP----E-TKKPN---Q-------RPQL----
PP-QQPRYQQ---------PQPL----PK---------QPQ--KTN----
-----------------------PSQTYPQVPFQHPKEGKQQQPQ--GFP
------PYSQPPWHFPQ-----------------HM--------------
--P----FGQPPVSNEE--GTPYFGY-GYHGLGNRPPYYSEE--MFEQD-
FEKPK-EKEPPK-ENPA-SDP----TTNSTVSDTNSTIAA------SNGG
NATLSGLSTTNNEANFPGLSKTIV------------------------SG
NGIPTPSPTGHVS-GQNEASQ--NGFDQS---NYR-------PKSTN---
-----TNVFHNFFSGS----Q-QSRGR----------GSYIYKP------
---NPDMGNSRHNTLVSRGN---PS-MQ-----AENPEDPWIYRDNSV--
---HRANLQRINRELNYP--------------------------------
--------------------------------------------------
--------------------------------------------------
--------------------------------------------------
-------P--------------------------AKNRPN-SYGQEEKFH
YPENNPSSWRAH---PSSDPGSQWNRNPAY------------------GG
NKQPS-----SPPEGHS-----LNKVEENTDRYHPS----RKQQTNSQSH
Q--------DLFSDTRGTPFEKE---------AF----------------
-------IHP------DHQREQFPSLQNQMWNQK--DLEVVKGAP-----
----PGYNSAYSP-------DSFHQRGRATYSD---K-NSYR--------
-QQ------APSFHPRF-WEDE-E--NLPTIE-PPGQR-ERPSYSPLSPS
YQMHRSEY------------------H-GSIQQE--NELY-SRQNIWP--
---HEK---HLADPDIQ-YQN-PPY---------------NPSI---NPK
YYTE-QPAND-RGNLPYEEINRRIPE-HSPVH--GSEHY---ENVP-YHI
SNTHGHTERNPRYP--GPYPPSQTSNLFQGRSPYDERDTWAPKVA-----
--DSSAPKETSSYFNTHSSN---IRR-NPTYTEDTWKAIHISAPFSSNNA
PERRNYP----NTGVY--PRE--HEAITSQPIINYF------CCAGE--S
PGAKE-NILAPLRIAPQFKLVSW---E-QKNSPIYPEG--SHALHARRPA
-YLAGIQSNHWNNSLK-----SNHREYPGDFGEEVADLEMGPPCS--NSL
LG-LTSDTIYETGLFPSKGIRCSKNSIRGDGHT-VLAHIVEVNQ-PKREF
ERA-------ALRF------------PQ---PQGIRNE--AVSETDRKEH
RATQG----FGWTPCFGNWL-KEHISSTGDPL-----VDQPSDVFYLE--
NSMHAGKP----IMLPEPQPMSSTVPSQDGGEDQL-KLTSPEEQVG-QPN
ER-TTDCLLLQNE-
>Carlito syrichta
--------------------------------------------------
--------------------------------------------------
--------------------------------------------------
-------------------MLLLQCRHEASFPQLDTLAPNGKMEILLIFL
GLLGNSIAMP--M-HMPRMPGFSSKSEEMMRYGQFNFMNSPH---LAHL-
NPMYGN-----------VPQQFPQYQM-PM-----WPQPPPNTWH----L
QK---PLGPKRQ-NKTDPTQ----E-TQKPN---QT------PPKK----
PP-QKRPLKQ---------PPRA----PP---------EPK-EETQ----
-----------------------PPQAFP--PFNN------------GLF
------PYQQPPWQIPQ-----------------RM--------------
-PPPG--YGRPPVSNEE-GGNPYFGYFGYHGFGGRPPYYSEE--MFEQD-
FEKPK-EEDPPKKESPG-TEP----TANSTVTETNSTQPN---TRGSQAG
NDTSP----TGNA------GSNPT------------------------VQ
NGV-IPPPTVNAS-GQGVPGS------QI---PWR-------PSQPNIRE
NYP--NPNVRRFPSGR----PWYPTGT-VTGHR---QNGPFYRT------
---QQVQRGPRWNSYAWENK---QA-AR-----PGNPTYHRAYPSTSRGN
YPNYARNLAHSRRKPQGP--------------------------------
--------------------------------------------------
--------------------------------------------------
--------------------------------------------NKHPMG
TSAA---P--------------------------LSPKPG-TVDRNEKTQ
TPREKPLGQKERVVIPTKIPTGPWRNSQHY------------------EV
N-KSNYKP--PPPESNT-RVPNFNSIDQRENSYYPREDSRRIPNSDGPTQ
SQ--NLPK-GIVLEPRRIPYGSETNQPELKPSTY-Q-------------P
-------VYL--EEIPSPAREHFP-TGRNTWTHQ--ETPPPFKED-----
----PRRREEHLP------HPSHGSRGNVFYPE---Y-TPYD--------
-PR----ENSPYLRSNT-WDER-D--DSPNTM---RQQ-ENPLYPINIPD
-QKETVPY-----------------NEEDPVDPI-GDESF-PGRNRWG--
----EE-LRFKGGPTARYYEG-EQY------------TSNQPKE---YLP
YALD-NPTKP-REDFPYSEFSPWNPDENFLSYNTAPTMSPPIESRG-YYM
NNAVGKEESTL-FPSSNSWDHRIQVQRQRERRPYFNRNFWDQGTY-LQKT
PVSPPDRKENQPYFSNYPAG---LQK-NPTWHDG-ENLNYG-VQITRLNS
PERERLA----YPDII--RQS--YPSGQKEAHLFHL-SQRRPCCSGG--S
PGPKD-NPLALQDYTPSYGL--G---ENQDTSPLYTED--SHTQHARHII
-SPTSIIPGQRNSSEK---RLPGESQSPSPFRDDVSTLRRNTPCSIKNQL
GQ-RGIMPFPEAGSLQSKNTPCLKSDLGGDGNN-VLEQIFEDNQLNERAV
DLT-------PEQLVIG---ALDE-GPN---PEGIQSE-VQGDENERQQQ
R-PSS----ILQLPCFSSELAKHHSSGPGTPS-----SNGRQDPFDGD--
PAMPTENP-KTLVELATREQFQSINVDPHNAGEHS-PFESLQ--RGTNPQ
DQ-VQDCLLLQT--
>Sus scrofa
--------------------------------------------------
--------------------------------------------------
--------------------------------------------------
-------------------MLL-SCRHGASSPKLDNLVPSGKMKILLVFL
GLLCYSAAMP--M-QMPRMPGFSSKSEEMMRYGHFNFMNAPH---MAHL-
GTLYGNGMQ--------LPQFFPQYQM-PM-----WPQPPPNKKH----P
QK---PSASKQQ-SKTDPAP----E-SQKPN---QP------QPKT----
PT-PKQPLNE---------PSPT----PT---------QPE-EETQ----
-----------------------TPQAFP--PFGN------------GLF
------PYQQPLWHVPH-----------------RI--------------
--PPG--YGRPPTSNEE-GGNPYFGFFGYHGFGGRPPYYSEE--MFEQD-
FEKPK-EKDPPKTETPA-TEP----SVNTTVPETNSTQPNAPNPR----G
NDTSP----TGTSGQGPNPRSNPT------------------------GQ
NG-----PAVNVS-GQGVPRS------QS---PW-------GPRQTIIHE
NYP--NPNIRGFPARR----QWRPPGP-AMGHR---RNGPFYRN------
---QQIQRGPRWNSFTLEGK---QA-VR-----PGYPTYRRVYGSTARSN
PPNYAGNSANLRRKPEGP--------------------------------
--------------------------------------------------
--------------------------------------------------
--------------------------------------------NKNPMV
TNVA---P--------------------------PGPKHG-TVDQNENIQ
NPREKQVSQKERTVVPTRDPSGPWRNSQDY------------------GI
N-KSNYKL--PQPEDNM-LVPNFNSIDQRENSYYPRGESKRAPNSDGQTQ
TQ--IIPK-GIVLEPRRIPYESETNQPELKHSAY-Q-------------P
-------VYT--EGIPSPAKEHFP-AGRNTWNQQ--EISPPFKED-----
----PGRQEEHLP------HLSHGSRVHVYYPD---Y-NPYD--------
-PR----ENSPYLRSNT-WYER-D--DSPNTM---GQP-ENPHYPMNTPD
-PKETIPY-----------------NEEDPIDPT-GDEHF-PGQSRWD--
---MEE-LSFKEDPTVRHYEG-EQY------------TSNQPKE---YLP
YSLD-NPSKP-REDFLYGEFYPWNPEENFPSYNTAPTVSSPVESRG-YYA
NNAVGQEESTM-FPSWSSWDPRIQAQGQKEGRPYLNRNFWDQSTN-LYKT
PTSSPHQKENQPYSNNSPAG---LQK-NPTWHEG-ENLNYG-MQITRLNS
PERDHLA----FPDLI--PPD--YPGGQKESHVFHL-SQRGPCCAGG--S
MWPKN-NPLALQDYTQSFGLAPG---ENPDTSIGYAED--SHIKYARQTV
-SPTSIVPGQRNSSEK---ILPGESQNPSPFKDDVSTLRRSTPCSVKSQL
SQ-RGIMPLPEANSLQSKNTPCLTSDLGGDGNN-VLEQIFEGNQLNERTV
DLT-------PEQLVFG---TPDK-EPR---PEGIPNE-MQGNESERQQQ
R-QSS----ILQLPCFGSKLANYHTSSIGTPS-----SLGRQDSFDGD--
PIMPTETP-NSLAGLATGAQFQNINVDPLNEDEHT-PFDSLQ--IGTNPQ
DQ-VQDCLLLQA--
>Macaca nemestrina
--------------------------------------------------
--------------------------------------------------
--------------------------------------------------
--------------------------------------------------
------------M-------------------------------------
----------------------------PM-----WPQPPP--WH----P
QK---PSAQKRH-NKTDQTQ----E-TQKPN---QT------QSKK----
PP-QKRPLKQ---------PSHT----PA---------QPE-EEAQ----
-----------------------PPQAFP--PFGN------------GLF
------LYP-PPWQIPQ-----------------RL--------------
-PPPG--YGRPPASNEE-GGNPYFGYFGYHGFGGRPPYYSEE--MFEQD-
FEKPK-EEDPPKAESPG-TEP----TANSTVTETNSTQSN---PKGSQGG
NDTSP----TGNSIPGPNTGNNPP------------------------AQ
NGI-VPLPAVNTS-GQGGPGS------QI---PWR-------PSQPNIRE
NHP--NPNIRNFPSGR----RWYPTGT-AMGHR---QNGPFYRN------
---RQVQRGPQWNSFAWEGK---QV-VR-----PGNPVYHKVYPSISRGN
YPNYAGNPANLRRKPQGP--------------------------------
--------------------------------------------------
--------------------------------------------------
--------------------------------------------NKHPMG
TNVA---P--------------------------VGPKHG-PVVHNEKIQ
NPREKHLGPKEQIIVPTKNPTSPGRNSQQY------------------EV
N-KSNYKL--PHSEGYT-PVPNFNSVDQHENSYYPREDSRKVPNSDGQTQ
SQ--ILPK-GMVLAPRRIPYESETNQPELKHSAY-Q-------------P
------AVHP--EEIPS-AKEHFP-AGRNTWDHQ--EISPPFKEH-----
----PGRQEEHLP------HPSHGSRGRVFYPE---Y-NPYD--------
-PR----ENSPYRRSNT-WDER-D--DSPNTM---GQK-ESSLYPINTPD
-HKETVLY-----------------NEEDPIDPT-GDEVF-PGQNRWG--
----EE-LSFKGGPTVRHYEG-EQY------------TSNQPKE---YPP
YSLD-NPSKP-REDFYYSEFYPWNPDENFPSYNTAPTMSPPTESRG-YYV
NNAVRPEESNL-FPSWNSWDHRIQAHGQKERRPYFNRNIWDQATH-LQKA
PARPPDQKGNQPYSSNTPVG---LQK-NPMWHEG-EDLNYG-MQMTRMNS
PEREHSS----FPDFI--PQS--YPSGQKEAHLFHL-SQRGSCCTGS--S
TGPKD-NPLALQDYTPSYGLAPG---ENQDTSPLYTEG--SHSKHTRHII
-SPTSTLPGQRNSSEK------MENEN--PFRDDVSTLRRNTPCSINNQL
GQ-KGIMPFPEVGSLQAKNTPCLKNDLGGDGNN-ILEQIFEDNQLNERTV
DLT-------PEQLVIG---TPDE-GSN---PEGIQSQ-VQENESERQQQ
R-PSN----ILHLPCFGSKLAKHHSSSTGTPS-----SNGRQSPFDGD--
SIMPTENP-NTLVELATGEQFKSTNADPLDAGERS-PFEFLQ--RGTNAE
DQ-VQDCLLLQA--
>Ursus maritimus
--------------------------------------------------
--------------------------------------------------
--------------------------------------------------
-------------------MLLLQYRHGASLPKLDNLVPSGKMKILLVFL
GLLGNSVAMP--M-QMPRMPGFSSKSEEMMRYGQFNFMNSPH---MAQL-
GPLYGNGM----------PPVFPQYQM-PM-----WPQPPPNMGH----L
QKSSPPSAPKRQKSKTDQIP----E-TQNPN---EP------QPKK----
PP-PKQPLKQ---------PPPT----PA---------QPE-EETQ----
-----------------------PPQAFP--PFGN------------GLF
PPFSNGLYQQPPWQVPY-----------------RV--------------
--PPG--YGRPPGSNEE-GGNPYFGYFGYQGFGGRPPYYSEE--MFEQD-
FEKPK-EEDPPKKESPA-AEP----SGNSTGPETNSTQSNAPIPGGSQGG
NDTSP----T-----GPN-----M------------------------AQ
NGV-NSSPTVNVS-GQAVPRT------QI---MW-------GPSQPNIHE
NYP--NPNNRNFPVGR----QWRPTGT-IMGHR---QNGPFYRN------
---QQFQRGPRWNSFALERK---QA-VR-----PGNPIYRKAYASTARGN
SPNHAGNLGNFRRKPQGP--------------------------------
--------------------------------------------------
--------------------------------------------------
--------------------------------------------NKHPVG
TNVA---P--------------------------LSPKQG-TVVHNEKIQ
NPGEKPVGPKERIVIPTRDPSGPWKNSQDY------------------GV
N-KSNYKL--PHPESNM-LVPSFNSIDQHENSYYPRGDSRRAPNSDGQTQ
TQ--NLPK-GIILEPRRNPYESETNQPELKHSTY-Q-------------P
-------VYQ--EEIPSPAREHFP-AGRNTWNHQ--EISPSFKED-----
----PGRQEEHLP------HPSHGSRGGVYYPD-SYYPNSYD--------
-PR----ENSPYPRSNT-WDER-D--DSPNNI---GQP-KNSLYPINTPE
-LKETVPY-----------------NEEDPLDPT-GDESF-PGQSRWG--
---MEE-TSFKEGPTVRHYEG-EQY------------TSNQPKE---YLP
YSLD-NPSKP-REDFPYGEFYPWNPDENFPSYNTAPTVPPPVESRG-YYA
NNAVGQEESTL-FPSWNSWDHRIQTQGQKERRPYFNRNFWDQPTT-LHKA
PPSPPHQKENQPYPSNSPAG---LQK-IPTWREG-ENLNYG-MQITRLNS
PDGEHLA----FPDLI--PPS--YPAGQKEAHVFHL-SQRGPCCAGG--S
TGHKD-NALALQDYTPSFGPVPG---ETQDTSPLYTED--SHTKHARHTI
-SPTSNLPDQRNSSEK---RLPGESQNPSPFRDDVSTLRRNTPCSMKNQL
SQ-RGIMPFPEATSLQSKNMPCLTSDLGGDGNN-VLEQIFEDNQFDERTA
DLT-------PEQLVIG---SPDE-GPQ---PEGIQSE-VQGNEDEGQQQ
R-PSS----ILQLPCFGSEIAKYHSSSTGTPS-----SIGRQGPFDED--
PIMPTESP-NSLSRLATGAEFQSINVDPLNADEHT-PFDSLQ--LGTNPQ
DH-VQDCLLLQA--
>Peromyscus maniculatus bairdii
MCL-----------------------------------------------
-VP-----WLSL--------------------------------------
---ASAVCSHFQHRLVRTYFKDRLTKFKFTSYIVQLLSGIGSHPNLKAPK
IKLDFEDPLKRAYENFGENMLLLQCRNPASLPKPCNLVSNVKMEVLLLLL
GLLGNSAAMPFQM-PMPRMPGFSSKSEEMMRYSQFNFMNAPP---MMHM-
GP-YGNGLP----MPPHMPPPYPPYQM-PM-----WPQPVPNAWN-----
----PPPMPNFP-SKTDQTQ----E-TAKPN---QT------NPQE----
PQPQKQPPKE---------PPNE----AA---------RAK-EEAQ----
-----------------------PPQPFP--PFGN------------GLY
------PYQQPPWPIPQ-----------------RG--------------
-PPPA--FGRPKFSNEE--GNPYYAYFGYHGFGGR-PYYSEE--MFE-D-
YEKPK-EKDPPKPEDPPPDDPPPEASTNSTVPEANATQSV---PGGSQGG
NDTSP----IGTRGPGPNAGNNPT------------------------VQ
NGI-FPLPKVNVS-GQGVSKN------QI---PWR-------PSQPNIYE
NYP--YPNMRNYPSGR----QWQTTST--MEPR---QNRPGYQN------
-----PQRGPQWNSFAWEGK---QT-TR-----PGNPTYRKPLPPTSGVN
YPNSGGNPVNFGRKLPGP--------------------------------
-NKPFLGANPAPNKPFMGPNPASNKPFMGTNPAPNKPFMGTNPAPNKPFL
GTNPASNKPFVGANPASNKPFVGANPASNKPFVGTNPAANKPFVGTNPAA
NKPSIGTNAASNKPFVGTNPAANKPLVRNNAASNKPFVRNNAASNKHPAG
TNVAS-----------------------------MGPKQV-TDSHNVKTQ
NPKEKSLGQKERTVSPTKDTARPWRNSQQY------------------GI
N-KPNYNL--PHPEGSR-VSPNFNSFDQQENSYFPREDSRRVPSPKKQIQ
SQ--NLPK-GIALEPRRTPFESETKKPELKHSTQ-Q-------------P
-------AYP--KKIPSPTRKHFP-AERNSWNHQ--EIPPPLKED-----
----HGRQEEMLP------YPSYGSRGNIFYHD---YNNPYY--------
-PN----ENSPYIRSNT-WNER-V--SSLSTM---RQP-ENPQYPMNSLD
-QKETEQY-----------------NEEDPIDPN-EDESF-PGQGKWG--
---DEE-LNFKGSPTIRQYEG-DKY------------ASTLPQE---YLP
YSLG-KPPK---ETFPYSEIYPWNPHENFPIYNPGPTIAPPVDPRN-YYI
NNAIGQEESTL-FPSWTSWDHGTQAQKQKESEPYFSGNVWGQSTN-LHKA
--NPPNQKRNHPYSTNSPAG---LPK-DPTWLEG-ENLNYD-LQITSLSP
PEREQLP----FPGFI--PQS--YPSGQNEAHLFHQ-SQRGSCCIGG--S
TAHKD-NVLALQDYTSSYGLAPR---EIKKTSPVHTES--SYTKYARPNV
-SPTIILPSQRNISEN---KLTAESPNPSPFGDGVPAL-RNTPYSGKNQL
-D-AGIMAFPEASSPQPKNTPCLKSDLGGDRRD-VLKQFFEGSQLSERTA
DLI-------PEQLIID---IPDK-GSG---PDSIQSE-GQGNGNEMQQQ
R-PPT----ILKVPCFSSKLAKFHSSSTGPPT-----NDGRQSLLSGA--
LSTPTENP-KTSVGLATREQFKSINVDQANADEHT-TFEAFQ---GTSQE
DQ-VQGCLLLQA--
>Microtus ochrogaster
--------------------------------------------------
--------------------------------------------------
--------------------------------------------------
-------------------MLLLQCRNPASLPKPCHLVPNVKMVILLFLL
GLLGNSAAMPFQM-PIPRMPGFSSKSEEMMRYSQFNFMNGPH---MMPM-
GP-YGNGMP----MPPHMPPPYPPYHM-PM-----WPQP-PNGWN-----
----QPPMPNFP-SNTDQTQ----E-TAKPN---QT------NPQE----
PQPQRQPPKE---------PPNE----AA---------RAK-EEAQ----
-----------------------PPLPFP--PFGN------------GLY
------PYQQPPWPIPQ-----------------RG--------------
-PPPA--FGRPKFSNEE--GNPYYAYYGYHGFGGR-PYYSEE--MFE-D-
YEKPK-EKDPPKPEDPPPDDPPPEASTNSTTPEANSTQSI---PGETQGG
NETSP----TGNRGPGPNAGNNPT------------------------VQ
NGV-FPLPKVNVS-GQGASRN------QI---PWR-------PNQPNIYE
NHP--YPNVRNYPSGR----QWQTTGP--MEPR---KNGPGYQN------
---PPVQRGPQWNSFAWEGK---QT-TP-----PGNPIYPKPSPPSSRVN
YPNSAGNPVNFGRKSPRPNKPFVGTNPAPNKPFMGTNPALNKPFVGTNPA
SNKPFLGTNPAPNKSFVGTNQALNKPFMGTNAASNKPFMGTNQVLNKPFM
GNNPAPNKPFLGTNQASNKPFLGPNQAPNKPFMETNPALNKPSIGTNAAS
NKPFVRTNMASNKPFVRNNAASNKPFVGANAAS-----------NKHPVG
TNVAS-----------------------------VGPKLV-TDSHNVKTQ
NPKEKSLGQKERTVSPTKDTANPWRSSQQY------------------GI
N-KPNYNL--PHPEGSR-VSPNFNSFDQQENSYFPREDSRRVSSPKRQIQ
NQ--NLPK-GIALEPRRTPFESETKKPELKQSTHQQ-------------P
-------AYP--KKTPS-TREHFP-VERKIWNRQ--EIIPPLKED-----
----RGRQEEILP------YPSYGSRGNIFYHD---YNNPYY--------
-PN----ENSPYIRSNT-WNER-I--TSPSTL---GQP-ENPQYPMNSLD
-QKETEQY-----------------NEEDPIDPN-EDELF-PGQSKWG--
---DDE--LFKGRPTVGQYEG-NKY------------ASTLPKE---YLP
YSLG-NPTK---ELFPYNEFYPWSPQENFPIYNPGPTIAPPVDPRN-YYI
DNAIGQEESTL-FPSWTSWDHGNQAQKQKENEPYFNGNGWGQSTN-LHKS
--NTPNQERNHPYSTNSPAG---LPK-DPAWLEG-ENLNYD-LQISSLSP
PEREQLA----FPDFV--PQS--YPSGQNEAHLFHQ-SERGSCCIGG--S
TGHKD-NVLALQDYTSSYGFAPR---ENKETSPVYTES--SYTKYARSYV
-SPTSILSSQKNISEN---KLTAESPNPSPFRDGAPALRGNTPYAGKNQL
-E-TGSKAFPEASSPQPKDTPCLKSDLGGDRRD-VLKQFFEGSQLSERTA
ELT-------PEQLVIG---IPDK-GSG---PDSKQSE-VQGKEGEMQQQ
R-PPT----ILKLPCFSSKLAKLHSSSTEPPT-----NNGKQS-LSGA--
LSTPTENP-TTSVGLPTREQFKSINVDPVNADEHT-TFEAFQ---GTSQE
DQ-GQGCLLLQA--
>Protobothrops mucrosquamatus
--------------------------------------------------
--------------------------------------------------
--------------------------------------------------
------------------------------------------MKLILLYL
CLVGISYAGP--L-RKPRRAGYGSKSEEMMQFGPYGYINSPQ---VA---
GSFYGYPSG--------YPQMFSQWPTLPLQRFFLWPPSATPAHQ-----
-------ASRLPQQKPQQIP----R-TKQPN---Q-------RPQL----
PP-QQPRYQQ---------PQPL----PK---------QPQ--KTN----
-----------------------PSQTYPQVPFQHPKEGKQQQPQ--GFP
------PYPQPPWHFPQ-----------------HM--------------
--P----FGQPPVSNEE--GTPYFGY-GYHGLGNRPPYYSEE--MYEQD-
FEKPK-EKEPPK-ENPA-SDP----TTNSTASDTNSTIPA------SHGG
NANLS-------GLSTTNNEANFV------------------------HG
NGIPTPSPTGHMS-GQNEAAQ--NGIDQS---NYR-------PKSTN---
-----TNVFHNFFPGS----Q-QSRGR----------DSYIYKP------
---NSDMGNTRHNTLVSRGN---PS-IQ-----AENPADPWVYRDNSV--
---HRTNLQRIN--------------------------------------
--------------------------------------------------
--------------------------------------------------
--------------------------------------------SNHPTA
KNR----P-------------------------------N-TFGQQEKSH
YPGNNPSSWRAD---PSSGPGPQWNKIPTY------------------GG
N---------KQPSSPL-ESHSLKKVEENSDMYHP---SRK-QQSNGQFH
Q--------ETFLDTRGIPFEKEAHKNDWKEPSF----------------
-------IHP------DHQREQFPSLQNQMWNQK--DLEMVKEAP-----
----PGYNSVYSP-------DSFHQRGHATYSD---K-NFYS--------
-QQ----APSFYPR--A-WDDK-E--NLPTIE---PLG-QRGSYSPLLPS
DQMHRSEY------------------H-GSIQQE--NELY-SRQNIWP--
---HEK---HLADPDIQ-YQN-PPY------------NPSEHHI---NPK
YSIE-HPANG-RGNLPYEEMNRQIPE-HSPVH--GSEHYEHIP----YHI
SNTHGHTERNL--PYPGPYPPPQTSNLFQGRSPYDERDTWAPKVA-----
--DPSAPKETSSYFNPYSTN---IRR-NPTHTEDTWRTIHISAPISSNNA
PGRRNYP----NTGGY--PRE--HETITSQPTINYF------CCAGE--S
LGANE-NILAPLRIAPQFRAVSW---E-QKSSPTYPEG--SHALYARRPA
-YLAGIQSNIWNNSLK-----SNQRENPGDFEEKVADLGKSPPCSNSLLA
QT-SDHDTIYETGLFPSKSILCSKNSIRGDGHT-VLAHIVEVNQ-PKREF
EKA-------TLTF------------PQ---PQGIRNE-AIGEIDRKEHR
A-TQG----FGWTPCFGSWL-KQHIFSTGDPL-----VDQSSDIFYAE--
NSMQPGKP----IMLPEPQPMTSTVLAQDVGEDQL-KLTSPEEQVG-QPN
ER-TTDCLLLHE--
>Equus przewalskii
--------------------------------------------------
--------------------------------------------------
--------------------------------------------------
-------------------MLLLPCRHGTSFPKLDDLVPSGKMKILLVFL
GLLGNSVAMP--L-QMPRIPGFSSKSEEMMRYSQFNFMNSPH---MAQL-
GPMYGNGMQ-------LPPQLFPQYQM-PM-----WPQPPAIMGR----P
KK-SSPSTQKPQ-SKTDQAP----E-TPMPN---QT------QPKK----
SP-PKQPAQT----------------------------QAE-EEAQ----
-----------------------PPQAFP--PFGN------------GLF
------PYHQPPWQVPH-----------------RL--------------
--PPG--YGRPLGSNEE-GGNPYFGYFGYHGFGGRPPYYSEE--MFE-D-
FEKPK-EEDPPKAESPA-TEP----SSNSTVPENNSTQPNAPNPRGSQGG
NDTSP----TGNSGYGPNTVSNRT------------------------VQ
NGV-ILPPTVNIS-GQGIPRR------QI---PWR-------PSQPKIHE
NYP--NPNIRNFPARR----QWRPTGT-ATGNR---QNGPFYRN------
----QVQRDPQWNSFAWEGK---RT-VH-----PGNPIYRKSYTPTTRGN
SPNNAGNPANIRRKPQGP--------------------------------
--------------------------------------------------
--------------------------------------------------
--------------------------------------------NKPPVV
TNV----P--------------------------LGPKHD-TVDLNEKVQ
NPREKPPDQKE-IVIPTRDPPGPWRNSEDY------------------GI
N-KPNYKL--PHSEGNI-LVPNFNSVDQRENSYYPRGDIIRAPNYDGQTQ
SQ--NLPK-GIILEPRRIPYESETNQPELKHSTY-Q-------------P
-------VYP--EETPSPAREHFP-TERNTWNHQ--EISPHFKED-----
----PGRQEEHLP------HPSLGSRGGVYYPD---Y-YPYD--------
-PR----ENSPYFRGNA-WDER-N--YSPNTM---GRL-KNPLYPVNTPD
-VKETVLY-----------------NEEDPTDPT-GGEAF-PGQSRWG--
---VEE-SSLKQGPTVRHYEG-EQY------------TSNQQKE---YLP
YSLD-NPSKP-REDFPYGEFYPWNPDENFLSYDTAPTVLPPVENKG-YYT
SDVIGQEENTP-FPSWNSWDHRIQAQGQKEIRPYFNINFWDQPTN-LHKA
PANPPHQKENQPYSSNSPAG---LQK-NPTWPEG-ENLNYG-MQITRLNS
PEGEHVA----FPDSI--PLS--YPAGQKEAHLFHL-SQRSPCCVGG--S
IGPED-NPLALQDYTPSFGLLPG---ENQDTSLLYMED--SHTNHARDTI
-SPTIIPPVEGNSSEK---RLPGESQNPSPFGDDVSPLRRNIPCSIKNQL
GQ-RGIMPIPEASSLQPKNTPCLKSDLGGDGNN-VLERIFEGNQLNERTV
DLT-------PEQLVID---IPDE-GPK---PEGIQSE-VQGNEGERQQQ
R-PPS----ILQLPCFGSNLAKYHSSGAGTPS-----SIGRPGLFDGD--
PIMPTEIP-NSLAGLATGAEFQSISVDPLNADEHT-SFDYLQ--IGTDPE
DQ-VQDCLLLQA--
>Pseudonaja textilis
--------------------------------------------------
--------------------------------------------------
--------------------------------------------------
------------------------------------------MKLILLYL
CLVGISYAGP--L-RKPRRAGYGSKSEEMMQFGPYGYINPPQ---IA---
GSFYGYHSN--------YPQMFSQWPILPLQRFFLWPQSASSTRQ-----
-------ASKVPQQKPQQIP----G-TKQPN---E-------RPQL----
PPQQQPRYQQ---------PQPL----PK---------QPQ--KTN----
-----------------------PSQTYPQVPFQHPKEGKQQQQQPQGFP
------PYSQPPWHFPQ-----------------HM--------------
--P----FGQPPVSNEE--GTPYFGY-GYHGLGNRPPYYSEE--MFEQD-
FEKPK-EKEPPK------ENP----ATNSTVSDTNSTIPASHGENATLSG
IST------TNNEANFPGLSKKIV------------------------SG
NGIPTLSPTGHMS-GQNEAAQ--NGFDQS---NNR-------PKSTN---
-----TNVFHNFFSGS----Q-QPRGR----------GTYIYKP------
---NPDISNSRRNTLVSRGN---PS-MQ-----AENPEDPWVYRDNSV--
---HGANLQKIN--------------------------------------
--------------------------------------------------
--------------------------------------------------
--------------------------------------------SNHPTA
KNR----P-------------------------------N-SYGEQENFH
YPGNNPSSWRAH---PSSDPGPQWNKNPAY------------------GG
NKQPS-----SPSESHS-----LNKVEENIDRYHP---SR-TQQSNGQSH
H--------DIFLDTRGTPFEKEAHKNDWIEQSF----------------
-------IHP------DHQREQFPSLQNRMWNQK--DLEIVKETP-----
----PGYNSAYSP-------GSFHQREHATYSD---K-NSYR--------
-QQ----DPSFYPKF---WDDK-Q--IFPTIE-RPGQR-ERPSYSPLLPS
DQMHRSEY------------------H-GSIQQE--NELY-SRQN-----
---IQPHEKHLADPDIQ-YQN-PPY------------NPSEHHI---NPK
YYTK-QPADE-RGNLPYEEINRWIPE-HSPVR--GSEHY---ENVP-YHI
SNTHGHTEKNL------PYSPPQTSHIFQGRSPYDERDTWATKVA-----
--DPSALKETSSYFNTYPSN---IRK-NPTYAEDTWRAVHISAPISSNNG
PGRRNYP----NTSVY--PRE--HETITSQPTINYF------CCAGE--S
PGGNE-NMLAPLRIAPQFNLVSW---E-QKSSPTYPEG--SHALYARRPA
-YLAGIQSNHWNNSLK-----SNQRENPGDFGEEVADLEMSLPCS-NSLL
GQTSDHDTIYETGLFPSKGILCSKNSIRGDGHS-VLAHIVEVNQ-PKREF
ERA-------TLRF------------PQ---PQSIRNE--AASDIDRKAH
RATQG----FGWTPCFGSWL-KQHISSTGDPL-----VDQPSDVFYLE--
NSMHAGKP----IMLPEPQPMSSTVPSQDVGEDQL-KLTSPEEQMG-QPN
ER-TTDCLLFQDE-
>Puma concolor
--------------------------------------------------
--------------------------------------------------
--------------------------------------------------
-------------------MLLLQHSHGATLPKLDNLVPSGKMKILLVFL
GLLGNSIAMP--M-QMPRMPGFSSKSEEMMRYGQFNFMNSPH---MAQL-
GPLYGNGL----------PQLFPQYQM-PM-----WPQPPPNTGR----P
QKPSSPSAPKRQKSKTDQAP----E-TQKTN---QP------QPKK----
PP-PKRPLKQ---------PSPT----PA---------QPE-EEAQ----
-----------------------PPQAFP--PFGN------------GLF
------LYQQPPWQVPH-----------------KV--------------
--PPG--FGRPPVSNEE-GGNPYFGYFGYQGFGGRPPYYSEE--MFEQD-
FEKPK-EKDPPKAESPA-TEP----SGNSTGPETNSTQPNA--PGGSQGG
NDTSP----TGHSGHGPNTVSNPT------------------------AQ
NGV-ISPPTVNVS-GQGVPRT------QI---SW-------GPSQPNIYE
NYP--NPNIRNFPAGR----QWRPTGT-IMGRR---QNGPFYRN------
---QQVQRGPRWNSFALEGK---QA-FR-----SGNPIYRKAYASTARGN
SPTHAGNPGNVRRKPQGP--------------------------------
--------------------------------------------------
--------------------------------------------------
--------------------------------------------NKHPMG
TNVA---P--------------------------LGPKHG-TVVRNEKIQ
NPAEKPVGPKEKIVIPTRDQSGPWRNSQDY------------------GA
N-KSNYKL--PHPESNM-LVPNFNSVGQHENSYYPRGESKRAPNSDGQTQ
SQ--NLPK-GIILEPRRIPYESETNRPELKHSTY-Q-------------R
-------VYP--EEIPSTAREHFP-AGRNIWNHQ--GISPPIKED-----
----PGMQEEHLL------HPSHGSRGGVYYPD---Y-NSYN--------
-PR----ENSPYLRSNT-WDER-D--DSPNTM---GQP-KNSLYPMNTPD
-LKETVPY-----------------NEEDPIDAT-GDETF-PGQSRWG--
---MEE-PSFKEGPTVRHYEG-EQY------------TSNQPKE---YLP
YSLD-NPSKP-REDFPYGEFYPWNQDENFPSYNTAPSAPPPVESRG-YYA
NNAVGQEESTL-FPSWNSWDHEIQAQGQKERRPYFNRNFWDRPTT-LHKA
PPSPPHEKENQPYPSNSPAG---LQK-SPTWHES-ENLNYG-MQITRINS
PEREQLA----FPDLI--PPS--YPSGQKEAHVFHL-SQRGPCCAGS--S
TGHKE-DPLALQDYTPSFGLAPG---ENQDTSPPYTED--SHTKHARHTI
-SPPSNLPGQRNSSEK---RLPGESENPSPFRDDVSTLRRNTPCSMKNQL
SQ-RGIMPFPEASSLQAKNMPCLKSDLGGDGDN-VLEQIFEGNQLNERTV
DLT-------PEQLVMG---TPDE-APS---PEGIQSE-VQGNEGERQQQ
R-PSS----ILQLPCFGSKLAKYHSSSTGTPS-----GIGRQGPFDED--
PITPTESP-NSLSRLATGAQFQSINVDPLNADEHI-SFDSLQ--IETNPQ
DH-VQDCLLLQA--
>Pan paniscus
--------------------------------------------------
--------------------------------------------------
--------------------------------------------------
-------------------MLVLRCRLGTSFPKLDNLVPKGKMKILLVFL
GLLGNSVAMP--M-HMPRMPGFSSKSEEMMRYNQFTFMNGPH---MAHL-
GPFFGNGL----------PQQFPQYQM-PM-----WPQPPPNTWH----P
RK---SSAPKRH-NKTDQTQ----E-TQKPN---QT------QSKK----
PP-QKRPLKQ---------PSHN----QP---------QPE-EEAQ----
-----------------------PPQAFP--PFGN------------GLF
------PYQQPPWQIPQ-----------------RL--------------
-PPPG--YGRPPMSNEE-GGNPYFGYFGYHGFGGRPPYYSEE--MFEQD-
FEKPK-EEDPPKAESPG-TEP----TANSTVTETNSTQPN---PKGSQGG
NDTSP----TGNSTPGLNTGNNPP------------------------AQ
NGI-GPLPAVNAS-GQGGPGS------QI---PWR-------PSQPNIRE
NHP--YPNIRNFPSGR----QWYFTGT-VMGHR---QNRPFYRN------
---QQVQRGPRWNSFAWEGK---QV-AR-----PGNPVYHKAYPPTSRGN
YPNYAGNPANLRRKPQGP--------------------------------
--------------------------------------------------
--------------------------------------------------
--------------------------------------------NKHPVG
TTVA---P--------------------------LSPKPG-PVVRNEKIQ
NPREKPLGPKEQIIVPTKNPTSPWRNSQQY------------------EV
N-KSNYKL--PHSEGYM-PVPNFNSVDQHENSYYPRGDSRKVPNSDGQTQ
SQ--NLPK-GIVLGSRRMPYESETSQPELKHSSY-Q-------------P
------AVYP--EEIPSPAKEHFP-AGRNTWDHQ--EISPPFKED-----
----PGRQEEHLP------HPSHGSRGSVFYPE---Y-NPYD--------
-PR----ENSPYLRGNT-WDER-D--DSPNTM---GQK-ESPLYPINTPD
-QKETVPY-----------------NEEDPVDPT-GDEVF-PGQNRWG--
----EE-LSFKGGPTVRHYEG-EQY------------TSNQPKE---YLP
YSLD-NPSKP-REDFYYSEFYPWSPDENFPSYNTAPTMPPPIESRG-YYV
NNAAGPEESTL-FPSRNSWDHRIQAQGQRERRPYFNRNIWDQATH-LQKA
PARPPDQKGNQPYYSNTPAG---LQK-NPIWHEG-ENLNYG-MQITRMNS
PEREHSS----FPNFI--PPS--YPSGQKEAHLFHL-SQRGSCCAGS--S
TGPKD-NPLALQDYTPSYGLAPG---ENQDTSPLYTDG--SHTKQTRDIV
-SPTSTLPGQRNSSEK---R---ESQN--PFRDDVSTLRRNTPCAIKNQL
GQ-KEIMPFPEASSLQSKNTPCLRNDLGGDGNN-ILEQVFEDNQLNERTI
DLT-------PEQLVIG---TPDE-GSN---PEGIQSQ-VQENESERQQQ
R-PSN----ILHLPCFGSKLANHHSSTTGTPS-----SDGRQSPFDGD--
SITPTENP-NTLVELATEEQFKSINVDPLDADEHS-PFEFLQ--RGTNVQ
DQ-VQDCLLLQA--
>Oryctolagus cuniculus
--------------------------------------------------
--------------------------------------------------
--------------------------------------------------
-------------------MLLLWYRNGASFPELDNLVPSGKMKILLTFL
GLLGNAMAMP--M-HMPRMPGFSSKSEEMMRYGPFPFMNYPH---MSPM-
GP-YGNGFQ--------FPQQFPPYQM-PM-----WPQPPPNMWL----P
PK---PAGFRRQ-SNTDQAQ----E-TQKPN---ET------QTKT----
E---QQPVNQ---------PP-T----PT---------PAK-EETP----
-----------------------PTQTFP--PFNN------------GLF
------PYQQPPWPFPQ-----------------RM--------------
-PPPG--YGR--LSNEE-GGNPYFGFFGYHGFGGRPPYYSEE--MYD-D-
IEKPK-EEDPPKAESPA-TET----SANATVNETNSTQPN---AGGSQGG
NDTSP----VGNGAPGQNTGSNPT------------------------AQ
NGV-NPSPAVNTS-GQGAPRS------QF---PWR-------PSQPNIYE
NYP--NHNTRNFPSER----QWHHTGT-AVGHR---PNGPFYRN------
---QQVQRGTQWNSFAWESK---QA-TR-----PENPTYRKTFHSTTRGY
YTNYAGNPANFRRRPQGP--------------------------------
--------------------------------------------------
--------------------------------------------------
--------------------------------------------NKNVIG
TNVAS-----------------------------LGPKQG-SVGHNEKVQ
NPKEKSIGQKERTVVPTKDTTGPWKNSQSY------------------GV
N-KRYYKL--PWSEGNI-QGPNFNSIGQQENSYNPRGDSRRIPNSGVQIQ
SQ--NLPK-GIVLQPKRTPYEPQTNQPELKHRTY-Q-------------P
-------AYP--KEIPTSTREHFP-TGRNTWNHQ--EISPRFKED-----
----PRWQAKRLPPSP---PPSHGSRGSVFFQK---Y-SPYD--------
-PR----ENPPYRRSNM-WGEI-V--DPPSTM---RQP-ENPKYPMNTPD
-QKET--Y-----------------NEEDPIDPT-GDEIF-PGQSTWG--
---EEE-LSFKRDPTVRQYGG-GQY------------ALNQPKE---IFP
YPAD-NPSKP-KEDFPYNDFYPWSPDENFPSYNTGPTVTPPMQNKG-YYT
TSAAEQEESTL-FPSWNSWDYSFQAQEEKEKQPYYNRNYWDQATN-LQQT
PASIPDLKETQLYYTSSPAG---LQK-NPVWHED-ENLNYG-MQITSLNS
PDRDYLT----YSDLI--TQN--YPSSQKEIHLYHQ-SQRGPCCTGG--S
TGPKD-NPLSLQAYTSSYGLAPE---EKQDTNPLYTES--SHTNNPSPIV
-SPTSILPGQRNSSEN---RLPGEIQSPISFRDDVSTLRRNIPCSMKNQL
SQ-LEIM----SNSPQSKNTPCLKNDLGGDGNN-IVKQMFEGNQLNERTV
ALT-------PEQLIMG---TPDE-GPR---PKGIQSE-VQGNESEKQQQ
R-PPR----ILHVPCFGSKLADHHSVSTGTPS-----TSGKQDPTDGD--
LIMPTGNP-GTSVGLATGEQFKHINVNSFNANEHT-PYESFQ--TGTNPQ
DQ-VQDCLLLQV--
>Vulpes vulpes
--------------------------------------------------
--------------------------------------------------
--------------------------------------------------
-------------------MLLFQYRHGDSLPKLDNLVPSGKMKILLVFL
GLLGNSFAMP--M-QMPRMPGFSSKSEEMMRYGQFNFMNSPH---MAQL-
GPLYGNSM----------PQLFPQYQM-PM-----WPQPPPNTGH----P
QK--SPSALKRQKSKTDQAP----E-TQKP----QP------QQKK----
PP-PKRPLKQ---------PPPT----PA---------QPE-EEGQ----
-----------------------PPQAFP--PFGN------------GLF
------LYQQPPWQVPH-----------------RV--------------
--PPG--YGRPPVSNEE-GGNPYFGYFGYQGFGGRPPYYSEE--MFEQD-
FEKPK-EKDPPKAESPA-AEP----SGNSTGPETNSTQPN---PGGSQSG
NDTSP----TGNSGPGPNTVSNPT------------------------AQ
NGV-ISPATVNIS-GQGVPRT------QI---SW-------GPNQPNIHE
NYP--NPNIRNFPAGR----QWRPTGT-FMGHR---QNGPFYRN------
---QQVQRGPRWNSFALERK---QA-MR-----PGNPIYRKAYASTARGN
SPNHAGNLGNVRRKPQGP--------------------------------
--------------------------------------------------
--------------------------------------------------
--------------------------------------------NKHPMG
TSVA---P--------------------------LGPKHG-TVVHNEKIQ
NPGEKPVGPKERIVIPTRDPSGPWRNSQDY------------------GV
N-KSNYKL--SPPESNV-LVPNFNSVDQHENSYYSRGDSRRAPNSDGQTQ
SQ--NLPK-GIILEPRRNPYESETHRPELKHSTY-Q-------------P
-------VFP--EEIPSPAREHFP-AGRNTWHHQ--EISPSFKED-----
----PGRQEELLP------PPSQGSRGGVYYPD---Y-NSYD--------
-PR----ENSPYLRSNR-WDER-D--DSPNTI---GQP-KNSLYPINTPE
-LKETVPY-----------------NEEDPIDPT-GDETF-PGQSRWG--
---MEE-PSFKEGPTVRHYEG-EQY------------TVNQPKE---YLP
YSLD-NPSKT-REDFPYGEFYPWNPDENFPSYNTAPTVPPPVESRG-YYA
NNAVRQEESPL-FPSWNSWDHRVQAQGQKERQPFFNRNYWDQPTT-SHKA
PPSPPHQKENQPYPSNSPAG---LQK-NPTWREG-ENLNYG-MQITRLNS
PEGEHLA----FPDLI--PPS--YPAGQKEAHVFHL-SQRGPCCAGG--S
PGHKD-NPLALQDYTPPFDLAPG---ENEDTSPLYTED--SHANHARDTI
-SPASNLPGQRNSSEK---RMPGESQNLSPFRDDVSTLRRNTPCSMKNQL
SQ-RGIMPFPEAGSLQSKNTPCLTSDLGGDGNN-VLEEIFEDNQLSERTV
DLT-------PEQLVIG---TPDE-GPE---PEGIQSE-VQGNEGDRQQQ
R-PSS----IIQLPCFGSKITKYHSSSTGTPS-----SIGRQGPFDEE--
PIMPTENP-NSLSRLATGAQFQSINVDPLSAGEHT-PFDSLQ--LGTNPQ
DH-VQDCLLLQA--
>Macaca mulatta
--------------------------------------------------
--------------------------------------------------
--------------------------------------------------
-------------------MLVLRCRDGTSFPKLDNLVPKGKMKILLVFL
GLLGNSVAMP--M-HMPRMPGFSSKSEEMMRYNQFNFMTLPH---LAHL-
GPFFGNG----------LPQQFPQYQM-PM-----WPQPPP--WH----P
QK---PSAQKRH-NKTDQTQ----E-TQKPN---QT------QSKK----
PP-QKRPLKQ---------PSHT----PA---------QPE-EEAQ----
-----------------------PPQAFP--PFGN------------GLF
------LYP-PPWQIPQ-----------------RL--------------
-PPPG--YGRPPASNEE-GGNPYFGYFGYHGFGGRPPYYSEE--MFEQD-
FEKPK-EEDPPKAESPG-TEP----TANSTVTETNSTQSN---PKGSQGG
NDTSP----TGNSIPGPNTGNNPP------------------------AQ
NGI-VPLPAVNTS-GQGGPGS------QI---PWR-------PSQPNIRE
NHP--NPNIRNFPSGR----RWYPTGT-AMGHR---QNGPFYRN------
---RQVQRGPQWNSFAWEGK---QV-VR-----PGNPVYHKVYPSISRGN
YPNYAGNPANLRRKPQGP--------------------------------
--------------------------------------------------
--------------------------------------------------
--------------------------------------------NKHPMG
TNVA---P--------------------------VGPKHG-PVVHNEKIQ
NPREKHLGPKEQIIVPTKNPTSPGRNSQQY------------------EV
N-KSNYKL--PHSEGYT-PVPNFNSVDQHENSYYPREDSRKLPNSDGQTQ
SQ--ILPK-GMVLAPRRIPYESETNQPELKHSAY-Q-------------P
------AVHP--EEIPS-AKEHFP-AGRNTWDHQ--EISPPFKEH-----
----PGRQEEHLP------HPSHGSRGRVFYPE---Y-NPYD--------
-PR----ENSPYRRSNT-WDER-D--DSPNTM---GQK-ESSLYPINTPD
-HKETVPY-----------------NEEDPIDPT-GDEVF-PGQNRWG--
----EE-LSFKGSPTVRYYEG-EQY------------TSNQPKE---YPP
YSLD-NPSKP-REDFYYSEFYPWNPDENFPSYNTAPTMSPPTESRG-YYV
NNAVRPEESNL-FPSWNSWDHRIQAHGQKERRPYFNRNIWDQATH-LQKA
PARPPDQKGNQPYSSNTPVG---LQK-NPMWHEG-EDLNYG-MQMTRMNS
PEREHSS----FPDFI--PQS--YPSGQKEAHLFHL-SQRGSCCTGS--S
TGPKD-NPLALQDYTPSYGLAPG---ENQDTSPLYTEG--SHSKHTRHII
-SPTSTLPGQRNSSEK------MENEN--PFRDDVSTLRRNTPCSINNQL
GQ-KGIMPFPEVGSLQAKNTPCLKNDLGGDGNN-ILEQIFEDNQLNERTV
DLT-------PEQLVIG---TPDE-GSN---PEGIQSQ-VQENESERQQQ
R-PSN----ILHLPCFGSKLAKHHSSSTGTPS-----SNGRQSPFDGD--
SIMPTENP-NTLVELATGEQFKSTNADPLDAGERS-PFEFLQ--RGTNAE
DQ-VQDCLLLQA--
>Mus caroli
--------------------------------------------------
--------------------------------------------------
--------------------------------------------------
-------------------MLLLQCRKPTSLPKPCDLVPNVKMS-LLVFL
GLLGVSAAMPFQM-PMPRMPGFSSKSEEMMRYNQFNFMNAPP---MMPM-
GP-YGNGMP----MPPHMPPQYPPYQM-PM-----WPPPVPNGWQ-----
----QPPMPNFP-SKTDQTQ----E-TAKPN---QT------NPQE----
PQPQKQPLKE---------PPNE----AA---------RAK-DEAQ----
-----------------------PPQPFP--PFGN------------GLY
------PYQQPPWPIPQ-----------------RG--------------
-PPTA--FGRPKFSNEE--GNPYYAYFGYHGFGGR-PYYSEE--MFE-D-
YEKPK-EKDPPKPEDPPPDDPPPEASTNSTVQDANATQSI---PGG---G
NDTSP----IGNTGPGPNTGNNPT------------------------VQ
NGV-FPLPKVNVS-GQGVPKK------QI---PWR-------PSQPNIYE
NYP--YP---NYPSER----QWQTTGT--QGPR---QNGPGYRN------
---PQVERGPQWNSFAWEGK---QA-TH-----PGNPTYHKPPSPTSGVN
---YAGNPVNFGRKLPGP----------------------NKPFVGANPA
SNKPFVGANPASNKPFVGANPASNKPFVGANPASNKPFVGANPASNKPFM
GVNPASNKPFMGANPAANKPSIGTNPAANKPSIGTNPAANKPSIGTNPAA
NKPFVRNNVGANKPFVGTNPSSNQPFLRSNQASNKPFLRSNQASNKPFVG
TNVAS-----------------------------VGPKQV-TVSHNMKTQ
NPKEKSLGQKERTVTPTKDASNPWRTAKQY------------------GI
N-NPNYNL--PRSEGSM-VGPNFNSFDQQENSYFSKGASKRVPSPNIQIQ
SQ--NLPK-GIALEPRRTPFQSETRKPELKHGTH-Q-------------P
-------AYP--KKIPSPTRKHFP-AERNTWNRQ--KILPPLKED-----
----YGRQDENLL------HPSYGSRGNIFYHE---YTNPY---------
-HN----EKSQYIKSNP-WDKR-V--SSPSTM---MRP-ETPQYTMTSLD
-QKETEQY-----------------NEEDPIDPN-EDESF-PGQSRWG--
---DEE-MNFKGNPTVRQYEG-EHY------------ASTLAKE---YLP
YSLS-NPPKP-SEDFPYSEFYPWNPQETFPIYNPGPTIAPPVDPRS-YYV
NNAIGQEESTL-FPSWTSWDHRNQAERQKESEPYFNRNVWDQSMN-LHKS
--NIPNH----PYSTTSPAR---FPK-DPTWLEG-ENLNYD-LQITSLSP
PEREQLA----FPDFL--PQS--YPTGQNEAHLFHQ-SQRGSCCIGG--S
TGHED-NVLALQDYTSSYGLPPR---KNQETSPVHTES--NYIKYARPNV
-SPASILPSQRNISEN---KLTAEIPNPSPFGDGVPTVRKNTPYSGKNQL
-E-TGIMAFSEASSSQPKNTPCLKSDLGGDRRD-VLKQFFEGSQLSERTA
GLT-------PEQLVIG---IPDK-GSG---PDSIQSE-VQGNEGEMQQQ
R-PPT----IMKLPCFGSKLAKFHSSTTGPPT-----NNGRTTLLNGA--
LSTPTESP-NTLVGLATREQFKSINVDKLNADEHT-TLESFQ---GTSPQ
DQ---GCLLLQA--
>Oryx dammah
--------------------------------------------------
--------------------------------------------------
--------------------------------------------------
--------------------------------------------------
--------------------------------------------------
--------------------------------------------------
--------------------------------------------------
--------------------------------------------------
--------------------------------------------------
--------------------------------------------------
--------------------------------------------MFE-D-
FEKPK-EEDPPKTETPA-TDP----SVNSTVPETNSTQPNAPSPRAGQGG
NDTSP----AGNNGQGPNTVSNPT------------------------VQ
NN-----PVVNVS-GQGVPRS------QI---PWR-------PSQTNNHE
NYP--HPNIRNFPAGR----QWHPTGT-FMGHR---RNGPFYRN------
---QQIQRGPRWNSFVLEGK---QA-IR-----PVYTIYRRAYASTARGN
YPNYAGSPVNFRRKPEGP--------------------------------
--------------------------------------------------
--------------------------------------------------
--------------------------------------------SKQPAG
T-IA---P--------------------------LGPKHS-TTGHSENIQ
NPKEKPVIQKERTVIPTRDPNGPWRNSQDY------------------GV
S-KSNYKL--PHPEGNI-LVPNFNSIDQRENSYYPRGDSRGTPNSNGQTQ
SQ--NLPK-GIILEPRRIPYESQINQPEIRQSTH-Q-------------P
-------VYP--EGSPSPARERFP-AGRNTWNQQ--EISPPFKED-----
----PGRKEEHLP------HPSHGSRGRIYYPD---Y-NPYD--------
-RR----ENPPYLKSNT-WDER-N--DPPNTM---GQP-ENPHYPMNTPD
-PKETIPY-----------------NEEDLNDPT-GNEPF-PGQTRWG--
---VEK-SNFKTAPTAR-YEG-KQYTSNQRNQKPTRGTSNQPKE---YSP
YSLD-NLPKP-REYFPYGEFYPWSPDENFPSYDTAPTIPLLVENRG-YYP
NNAVGQEENIM-FPSWNSWDHMVQVQGQKERRPYFTRTFWGQPTN-LPKA
PASPPYHKENQPYFSNSPTG---LQK-NPTWHEG-ENLNYG-MQITRLSS
PEGGHLA----FPDLI--PPH--YPGSQKETRLFHL-SQRVPCCAGG--S
TGPKD-NPLALQDYTPSFGLAPG---ENQDTNPLYTED--SHTKHERYTV
-SPTSILPGQRNSSEK---RLPGESKNPSPFRDDVSTLRRNTPCSINNQL
SQ-RGIRPLPEASSLQSKNIPCLKSDLGGDGNH-VLEQTLEGNQLSERPV
DLT-------PEQLVMD---TPDE-GPK---PEGIPSE-VQGNEGKRQQQ
R-PST----ILQLPCFDSKLTKYYTSSTGTPS-----SLGRQGSFDGD--
PIMPTEIP-NSLAELATGAQFQNINLDPLNADDHT-PFDPLQ--IGTNPQ
DQ-VQDCLLLQA--
>Ovis aries
--------------------------------------------------
--------------------------------------------------
--------------------------------------------------
-------------------MLL-QCRHEASSPKLDYLVPSGKMKTLLVFL
SLLGYSVAMPLQM-HMPRIPGFSSKSEEMMRYGHFNFMNFPH---LAHL-
SPFYGNGIQ--------LPQLFPQYQM-PM-----WPQPPPNKKH----P
QKPSSPSAPKHQ-SKTDQAP----E-TPSPN---QP------QPSD----
SP-PNQHLKQ---------PSPT----TA---------QPQEEETQ----
-----------------------TPQAFP--PFGN------------GLF
------PYQQPPWHIPH-----------------KI--------------
--PPG--FGRPPGSNEE-GGNPFFGYFGFHGFGGRPPYYSEE--MFE-D-
FEKPK-EEDPPKTETEA-TDP----SVNSTVPEINSTQPNAPSPRAGQGG
NDTSP----AANNGQGPNTVSNPT------------------------VQ
NN-----PVVNVS-GQGVPRS------QT---PWRPSQTPWGPSQTNNHE
NYP--HPNIRNFPAGRQWHRQWHPTGT-FMGHR---RNGPFYRN------
---QQIQRGPRWNSFVLEGK---QV-IR-----PGYPIYRRAYASTARSN
YPNYAGNPVNFRRKPEGP--------------------------------
--------------------------------------------------
--------------------------------------------------
--------------------------------------------SKQPAG
T-IA---P--------------------------LGPKHG-TTGHSENIQ
NPKENPVSQKERTVIPTRDPNGPWRNSQDY------------------GV
S-KSNYKL--PHPEGNI-LVPNFNSIDQRENSYYPRGDARGTPNSNGQTQ
SQ--NLPK-GIILEPRRIPYESQINQPEIRQSTH-K-------------P
-------VYP--EGSPSPARERFP-AGRNTWNQQ--EISPPFKED-----
----PGRKEEHLP------HPSHGSRGRIYYPD---Y-NPYD--------
-RR----ENPPYLRSNT-WDER-N--DPHNTM---GQP-ENPHYPMNTPD
-PKETIPY-----------------NKKDPNDPT-GDEPF-PGQTRWG--
---VEK-SNFKTAPTAR-YEG-KKYTSNQRNQKPTRGTSNQPKE---YSP
YSLD-NLPKP-REYFPYGEFYPWSPDENFPSYNTAPTIPLLVENRG-YYP
NNAVGQEENTM-FPSWNSWDHMVQVQGQKERRPYFTRTFWGQPTN-LPKT
PASPPYHKENQPYFSNSPTG---LQK-NPTWHEG-ENLNYG-MQITRLNS
PEGGHLA----FPDLI--PPH--YPGSQKETHLFHL-SQGGPCCAGG--S
TGPKD-NPLALQDYTLSFGLAPG---ENQDTSPLYTED--SHTKHERYTI
-SPTSILPGQRNSSEK---RLPGESKNPSPFRDDVSTLRRNTPCSINNQL
SQ-RGIRPLPEASSLQSKNIPCLKSDLGGDGNH-VLEQTLEGNQLSERPV
DLT-------PEQLVMD---TPDE-GPK---PEGIPSE-VQGNEGKRRQQ
R-PST----ILQLPCFDSKLTKYYTSSTGTPS-----SLGRQGSFDGD--
PIMPTEIP-NSLAESATGAQFQNINLDPLNADDHT-PFDPLQ--IGTNPQ
DQ-VQDCLLLQA--
>Mus pahari
MCL-----------------------------------------------
-AP-----WLSL--------------------------------------
---ASAVCSHFHHRPFRTYFKDRLTRFKFTFYIVQLLSGIGSPPNLKAPK
TKLGFEDPLIRAYESFGENMLLLQCRNTTSLPKPCDLVPNVKMS-LLVFL
GLLGVSAAMPFQM-PMPRMPGFSSKSEEMMRYNQFNFMNAPP---MMPM-
GP-YGNGLPMPPHMPPHMPPQYPPYQM-PM-----WPPPVPNGWQ-----
----QPPMPNFP-SKTDQTQ----E-TAKPN---QT------NPQE----
PQPQKQPLKE---------PPNE----AA---------RAK-DEAQ----
-----------------------PPQPFP--PFGN------------GLY
------PYQQPPWPIPQ-----------------RG--------------
-PPTA--FGRPKFSNEE--GNPYYAYFGYHGFGGR-PYYSEE--MFE-D-
YEKPK-EKDPPKPEDPPPDDPPPEASTNSTVPDANATQSI---PGG---G
NDTSP----IGNTGPGSNAGNNPT------------------------VQ
NGV-FPLPKVNVS-GQGIPKN------QI---PWR-------PSQPNIYE
NYP--YP---NYPSER----QWQTTGT--QGPR---QNGPGYRN------
---PQVQRGPQWNSFAWEGK---QA-TH-----PGNPTYHKPPSPTSGVN
---YAGNPVNFGRKLPGP--------------------------------
-NKPFVGANPASNKPFIGANPASNKPFMGTNPASNKPFVGANPASNKPFI
GANPASNKPFMGTNPASNKPFVGANPASNKPFMGTNPAANKPSIGTNPAS
NKPFVRNNAVANKPFVRANAASNKPFVGANPASNKPFLRSNQASNKPFVG
TNVAS-----------------------------VGPKQV-TVSHNMKTQ
NPKEKSLGQKERTVTPTKDAGNPWRTAKQY------------------GI
N-NPNYNL--PRSEGSM-VGPNFNSFDQQENPYFAKGASKRVPSPNIPIQ
SQ--NLPK-GIALEPRRTPFQSETKKPELKHSSH-Q-------------P
-------AYP--KKIPSPTRGHFP-AERNTWNGQ--KILPPLKED-----
----HGRQDENLL------HPSYGSRGNIFYHE---YTNPY---------
-PN----EKSQYIKSNP-WDKRRV--SSPSTV---MQP-ENPQYTMTSLD
-QKETEQY-----------------NEEDPIDPN-EDESF-PGQSRWG--
---DDE-MNFKGNPTVRQYEG-EHY------------ASTLAKE---YLP
YSLS-NPPKP-SEDFPYSEFYPWNPHETFPIYNPGPTIAPPVDPRS-YYV
NNAIGQEESTL-FPSWTTWDHRNQAEK--------DRNVWDPSMN-LHKS
--NIPNH----PYSTTSPAR---FPK-DPTWLEG-ENLNYD-LQIASLSP
LEREQLA----FPDFI--PQS--YPTGQNEAHLFHQ-GQRGSCCIGG--S
TGHKD-NVLALQDYTSTYGLPPR---KNQETSPVHTES--SYIEYARPNV
-SPASILPSQRNISEN---KLTAESPNPSPFEEGVPTVRKNTPYSGKNQL
-E-TGIMAFSEAGSSQPKSTPCLKSDLGGDRRD-VLKQFFEGSQLSERTA
GLT-------PEQLIIG---IPDK-GSG---PDSIQSE-VQGTEGEMQQQ
R-PPT----ILKLPCFGSKLAKFHSSTTGPPT-----NNGRPTLLNGV--
LSTPTESP-NTLVGLATREQFKSINVDQLNADEHT-TLESFQ---GASPQ
DQ-AQGCFLLQA--
>Hylobates moloch
--------------------------------------------------
--------------------------------------------------
--------------------------------------------------
-------------------MLVLRCRLGTSFPELDNLAPKGKMKILLVFL
GLLGNSVAMP--M-HMPRMPGFSSKSEEMMRYNQFNFMNGPH---MAHL-
GPFFGNG----------LPQQFPQYQM-PM-----WPQPPPNTWH----P
RK---SSAPKRH-NKTDQTQ----E-TQKLN---QI------PSKK----
PP-QKRPLKQ---------PSHT----PA---------QPE-EEAQ----
-----------------------PPQAFP--PFGN------------GLF
------PYQQPPWQIPQ-----------------RL--------------
-PPPG--YGRPPVSNEE-GGNPYFGYFGYHGFGGRPPYYSEE--MFEQD-
FEKPK-EEDPPKAESPG-TEP----TVNSTVTETNSTQPN---PKGSQGG
NDTSP----TGNSTPGLNTGNNPP------------------------AQ
NGI-GPLPAVNAS-GQGGPGS------QI---PWR-------PSQPNIRE
NHP--NPNIRNFPSGR----QWYLTGT-VMGHR---RNGHFYRN------
---QQFQRGPRWNSFAWQSK---QV-AR-----PGNPVYHKAYPSTSRGN
FPNYAGNPANLRRKPQGP--------------------------------
--------------------------------------------------
--------------------------------------------------
--------------------------------------------NKHPVG
TNVP---P--------------------------LGPKHG-PVVPNEKIQ
NPREKPLGPKEQIIVPTKNPTSPWRNSQQY------------------EV
N-KSNYKL--PHSEGYM-PVPNFNSVDQHENSYYPRGDSRKVPNSDGQTQ
SQ--NLPK-GIVLWPRRMPYESETNQPELKHRSY-Q-------------P
------AVYP--EEIPSPAKEHFP-AGRNTWDHQ--EISPPFKED-----
----AGRQEEHLP------HPSDGSRGSIFYPE---Y-NPYD--------
-PR----ENSPYFRSNT-WDER-D--DSPNTM---GQK-ESPLYPINTPD
-QKETVPY-----------------NEEDPTDPT-GDEVF-PGQNRWG--
----EE-LSFKGGPTVRHYEG-EQY------------TSNQPRE---YLP
YSLD-NPSKP-REDFYYSEFYPWSPDENFPSYNTAPTMSPPIDSRG-YYV
NNAAGPEESTL-FPSRNSWDHRIQAQGQKERRPYFNRNIWDQATH-LQKA
PARPPDQKGNQPYSSNTPAG---LQK-NPIWHEG-ENVNYG-MQITRTNS
PEREHSS----FPDFI--PKS--YPSGQKEAHLFHL-SQRGSCCAGS--S
TGPKD-NPLALQDYTPSYGLAPG---ENQDTSPLYTEG--SHTKQTRHII
-SPTSILPGQRNSSEK---R---ESQN--PFRDDVSTLRRNTPCSVKNQL
GQ-KGIMPFPEASSLQSKNTPCLKNDLGGDGNN-ILEQILEDNQLSERTV
DLT-------PEQLVIG---TPDE-GSN---PEGIQSQ-VQENESERQQQ
K-PSS----ILHLPCFGSKLAKHHSSTTGTPS-----SSGRQSPFDRD--
SIMPTENP-NTLVELATEEQFKSINVDPLDADEHS-PFEFLQ--RGTNVQ
DQ-VQDCLLLQT--
>Echinops telfairi
--------------------------------------------------
--------------------------------------------------
--------------------------------------------------
-------------------MVLLQCRHGTSFPKLDRLVSVGQMKILMVFL
ALLGNSTAMP--M-QMPRMTRFSSKSEEMMRYGQFNFMNSPH---MSQL-
GPMYGNGLQ--------NPQLFPQYQM-PM-----WPQPPP-PWH----P
RKPSSPSGSKRQ-SKTDQTQ----E-TQKPT---QP------QPKK----
PP-PKRPLKQ---------SPQA----TP---------QPT-EEAP----
-----------------------TPQAFP--PFNN------------GLF
------PYQQPPWQIPQ-----------------RV--------------
--PPG--YGRPPISNEE-GGNPYFGYFGYHGFGGRPPYYSEE--MFEQD-
FEKPK-EKDPPKKETPA-ADP----TTNTTIPETNATQSNAASAGGSQVG
NDTTT---------PGHGPGANPT------------------------AQ
DGV-GSPPAVNAS-NQGGPGN------RT---PW-------GPRQPNVYG
NYPNRNPGGRGVPAGR----QWRPAGP-AAGHR-PYGHGPFYRT------
---HQVPRGPRRNTFAWAGK---QA-PW-----PGNPAYRKAYASISRGN
APNPARNPANFRRKPQGP--------------------------------
--------------------------------------------------
--------------------------------------------------
--------------------------------------------NKQPMG
GNVA---Q-------------------------TLATKPG-TVVRNEKIQ
NPRETPLGPKERIVVPTKEPTAPWKNSPDD------------------GV
N-KPSYKP--PHSEGNR-PVPSFNSIDQHENVYYPRGDSSRVQNADGQAP
NQ--QLPK-GIVLEPRKSPYESETNQPELKPSAY-N-------------P
-------IYP--EEIPFPAGGRFP-PGRNHWTHG--ELSPTLQEA-----
----LGRQEGPLP------LPSQGSRGSVFYSE---Y-NPYH--------
-PR----ENSPYLRSNT-WEER-G--DPPNTR---GQP-ENRLYRMNTPD
-RKEIVPY-----------------NEEDPIDPT-GDEPF-PRPGRWG--
---EEE-SSFKGSPTLRHYES-QRY------------ASNQPKD---YLP
YTLE-NPSKP-REDFPYGDFYPWGPDDHFPPYNTVPTILPPVESRG-YYM
ENAVPPEESPV-FPSWDSWDRRIQTDGPKERGQYVNRNFWDQTTN-VYNA
PANPLDHRQNQPYSSNSPAG---LRK-NPTWLED-ETLNHG-MQMTRLNS
PDGEQVA----FPSLM--SQS--YPPEQKEANSFHP-SQRSPCCAGG--A
TGPKD-NPLALQDYTPSFGLALG---ENQDTSPLYTEG--THTKHARHIV
-SPTSVLPGQRNSSEK---RLPVESQNPSPFRDDVATLRRNTPCSIKNQL
DQ-RGILPFP-----QSKSTPCLKSDFGGDGTN-IVDQMFEGSQPNERTA
DLT-------PEQLVLG---TPDE-KSQ---PEAIQSE-VPGSEGERQQQ
R-PSS----IRQLPCFGSKLAKHHFSGTGAPS-----SNGRQDPFVGD--
PIMPTEKP-NTLADLATEAPFNSANVNTLNEGEHP-PLEPFL--KGTDPE
DQ-VQDCLLLQA--
>Otolemur garnettii
--------------------------------------------------
--------------------------------------------------
--------------------------------------------------
-------------------MLLLQCRHEVSFPKLDNLVPRGEMKIFLVFL
GLLGNSLAMP--M-HMPRMPGFSSKSEEMMRYGQFSFMNSPH---MAHF-
GPGYGNGLP--------PPQQFPQYQV-PM-----WPQPPPNTWP----P
HG---PSAPKRQ-NKTDQTP----E-TQKPN---QT------QPKK----
PP-QKRPLKQ---------PPHD----TP---------EPK-EEGQ----
-----------------------TPQAFS--PFGN------------GLF
------PYPPPPWHMPQ-----------------RG--------------
-PPPG--YGRPPVSNEE-GGNPYFGYFGYHGFGGRPPYYSEE--MFEQD-
FEKPK-EEDPPKAESPG-TEP----TANTTATGTNSTQPS---PRGSPGG
NDTNP----AGNGGPGPSTGGSPA------------------------TP
NGV-TPPPAVNAS-GQGVPGS------QS---PWR-------PSQPNIRE
NYP--NPNVRRFPSGR----QWYPTGT-AMGHR---QTGPFYRN------
---QQFQRGPRWNSFV-------QV-AR-----AGNPTYHKAYPSTSRGN
YPNYSGNPANLRRKPQEL--------------------------------
--------------------------------------------------
--------------------------------------------------
--------------------------------------------NKHPLG
ASTA---P--------------------------LGPKPS-TVSPSEKVQ
NPKEKPLGQKERIVVPTKDPTGPWRKSQQY------------------GV
N-KSNYKL--PHPERNT-PVPNFNSIDQREN-YHQIGDSTRLPNSNGQTQ
SQ--NLPK-GIVLEPRRVPYESETNQPELKHSTY-Q-------------P
-------VYP--EEIPSPAREHFP-AGKNTWNHQ--EISPPFKED-----
----PVRQEEHLP------YPSHGTRGHVFYPE---Y-NSYT--------
-PQ----ENSPYLRSSV-WDER-E--DSPNTM---GQQ-ENPLYPINTPD
-QKGTVPY-----------------NEEDPIDPT-GDEPF-PGQNRWG--
----ED-LSFKEGPTTRHYEG-ERY------------TSNQPKE---YLP
YSLD-NPPKP-REDFPYSELYPWSPDENFPPYNTAPTGSPPIESRG-YYA
NSAAGQEEGTL-FPSWNSWDHRIQAQGQKERGPYFSRNFWDRAVN-LDKA
PASPPDQKEKHPYSNNSPAG---LQK-NPVWREG-DSWNYG-MQITRLNS
PERKQVA----FPDLI--PQS--YPSHQKEAHLVHL-HHRGPCCAGG--P
TGPKD-DPLALQDYTPSYGLAPG---EKQDASPLYTEG--SHAKHARHVI
-SPAGVLPDQRNSSEK---RLPGESQSPSPVRDDVSILRRNTPCSSKNPV
GQ-RGVVPFPEASSLQSKSTPCLKSDLGGDGSK-VLEQTFEDNQLNGRTV
GLI-------PEQLVIG---APDE-GPS---PEGIQSEVVQGKEGERQQQ
R-PPR----ILQLPCFGSKSANHHSSSPRTPS-----SNGRQGPFDGD--
QIMTTENP-DTLAELAPGEQFRSVNVDPLDADEHT-PFEPRQ--RGTVPQ
DQ-PQDCLLLQA--
>Mirounga leonina
--------------------------------------------------
--------------------------------------------------
--------------------------------------------------
--------------------------------------------------
--------------------------------------------------
--------------------------------------------------
--------------------------------------------------
--------------------------------------------------
--------------------------------------------------
--------------------------------------------------
--------------------------------------------MFEQD-
FEKPK-EEDPPKTESPA-TEP----SGNSTGPETNSTQPNAPNPAGSQSR
NDTSP----TGNSGHGPN-----T------------------------AQ
NGV-ISPSTVNVS-GQGVPRT------QI---TW-------GPSQPNIHE
NYP--NPNIQNFPAGR----QWRPTGT-IMGHR---QNGPFYRN------
---QQVQRGPRWNSFALERK---QA-VR-----PGNPIYRKAYASTARGN
SPNHAGNLGNVRRKPQGP--------------------------------
--------------------------------------------------
--------------------------------------------------
--------------------------------------------NKYPMG
TNVA---P--------------------------LGPKHG-TVVHSEKIQ
NPGEKPVGPKERIVIPTRDPSGPWRNSQDY------------------VV
N-KSNYKL--PHPESNM-LVPNFNSIDQHENSYYPRGDSRRAPNSDGQTP
NQ--NLPK-GIILEPRRNPYESETNQPELKHSAY-Q-------------P
-------VYP--EEIPSPAREHFP-AGRNTWNHQ--EISPSFKKD-----
----PGRQEEHLP------HPSHGSRGGVYYPD---Y-NSYD--------
-PR----ENSPYLRSNM-WDER-D--DSPNNI---GQP-KNSLYPINTPE
-LKETVPY-----------------NEEDPVDPT-GDETF-PGQSRWG--
---MEE-PSFKEGPTVRHYEG-EQY------------TSNQPKE---YLP
YSID-NPSKP-REDFPYGEFYPWNPDENFPSYNTAPTVPSLVE-RG-SYA
NNAVGQEESTL-LPSWNSWDHRIQPQGQKERRPYFNRNFWNQPTA-LHKA
PPSPPHQKENQHYPSNSPAW---LQK-NPTWHEG-ENLNYG-MQITRLNS
PEGEHLA----FPDLI--PPS--YPAGRKEAHVFHL-SQRGPCCAGG--S
TGHKD-NPLALQDYTPSFGLAPG---ENQDTSPLYTEE--SHTKHVRHTI
-SPTSNLPDQRNSSEK---RLPGESQNPSPFRDDVSTLRRNTPCSMKNQL
SQ-RGIMPFPEASSLQSKNMPCLTSDLGGDGNN-VLEQIFEGNQFNERTV
DLT-------PEQLVIS---TPDE-GPQ---PEGIQSE-VQGNEGERQQQ
R-PSS----ILQLPCFGSKIAKYHSSSTGTPS-----SVGRQGPFDED--
PVMPTESP-NSLSRLATGAQFQSINVDPLNADEHT-PFDSLQ--LETNPQ
DH-VQDCLLLQA--
>Onychomys torridus
--------------------------------------------------
--------------------------------------------------
--------------------------------------------------
-------------------MWLLQCRNPASLPRPCNLVPNVKMEILLFFL
GLLSNSAAMPFQM-PMPRMPGFSSKSEEMMRYSQFNFMNAPP---MMHM-
GP-YGNGLP----MPPHMPPPYPPYQM-PM-----WPQPVPNAWN-----
----PPPMPNFP-SKTDATQ----E-TAKPN---QT------DPQE----
PQPQKQPPKE---------PPNE----AA---------RAR-EEAQ----
-----------------------PPQPFP--PFGN------------GLY
------PYHQPPWPIPQ-----------------RG--------------
-PPPA--FGRPKFSNEE--GNPYYAYFGYHGFGGR-PYYSEE--MFE-D-
YEKPK-EKDPPKPEDPPPDDPPPEASTNSTVPEANATQSV---PGGSQGG
NDTSP----IGNRGPGPSA-DNPT------------------------VQ
NGI-FPPAKANVS-GQGVSKN------QI---PWR-------PSQPNIYE
NYP--YPNMRNYPSGR----QWQTTRT--MEPT---QSRPGYQN------
---PQIQRGPQWNSFAWEGKQTTQT-TR-----PGNPTYRKPLPPTSGVN
YPNSAGNPVNFGRKLPGP--------------------------------
------------NKPFLGANPAPNKPFVGPNPASNKPFMVTNPASNKPFV
GTNPASNKPFLGANPASNKPFVGTNPVPNKPFVGTNPAANKPFVGTNPAA
NKPSAGTNAASNKPFVRNNAASNKPLVRNNAGSNKPFVGANAAPNKHPVG
TNVAS-----------------------------VDPKQV-TDSQNVKTQ
NPKEKSLGQKERTLSPTKDAARPWRNSQQY------------------GI
N-KPNYNL--PRPEGSR-VVPNFNSFDQQENSYFTRGDSRKMPSPKIQIQ
SQ--NLPK-GIALEPRRNPFESETRNPELKQSTQ-Q-------------P
-------AYP--KKIPSPTRKHFP-AERNAWNHQ--EIPPPLKED-----
----HGRQEEMLP------YPSYGSRGNIFYHD---YNNPYY--------
-PS----ENSPHIRSNT-WKER-V--SSPSTM---RQP-ENPQYPLNSLD
-QKETEQY-----------------NEEDPIDPN-EDEAF-PGQSKWG--
---DEE-LNFKGSPTIRQYEG-DKY------------ASTLPQE---YLP
YSLG-KPPK---ETFPYSEIYPWNPHENFPIYNPGPTIAPPLDPRN-YYI
NNAIGQEESTL-FPSWTSWDHGTQAQKQKESEPYFTGNVWGQSTS-LHKS
--NTPNQKRNHPYSTNSPAG---LPK-DSTWLEG-ENLNYD-LHITSLSP
PEREQLA----FPEFI--PQS--YPSGQNEAHLFHQ-SQRGSCCIGG--S
TAHKD-NVMALQDYTSSYGPAPR---EIKKTSPVYTES--SYTKYARPNV
-SPTSILPSQRNISEN---KLTAESSNPSPFGDGVPSLRRDTPYSGKNQL
-D-TGIMAFPEASSPQPKNTPCLKSDLGGDRRD-VLKQFFEGSQVSERTA
DLI-------PEQLVID---IPDK-GSG---PDSIQSK-GQGNEDKMQQQ
R-PPT----ILKVPCFSSKLAKFHSSSTGPPT-----NDGRQSLLNGA--
LSIPTENP-KTSVGLATREQFKSINVDQANADEHT-TFEAFQ---GTSQE
DQ-VEGCLLLQA--
>Mastomys coucha
--------------------------------------------------
--------------------------------------------------
--------------------------------------------------
-------------------MLLLQCRNTASLPKPCDLAPNVKMS-LLVFL
GLLGASAAMPFQM-PMPRMPGFSSKSEEMMRYNQFNFMNAPP---MMPM-
GP-YGNGLPMPPHMPPHMPPQYPPYQM-PM-----WPPPVPNGWQ-----
----QPPMPNFP-SKTDQTQ----ETTAKPN---QT------NPQE----
PQPQKQPLKE---------PPNE----AA---------RAK-DEAQ----
--------------------------PFP--PFGN------------GLY
------PYQQPPWPIPQ-----------------RG--------------
-PPTA--FRQPKFSNEE--GNPYYAYFGYHGFGGR-PYYSEE--MFE-D-
YEKPK-EKDPPKPEDPPPDDPPPEASTNSTVPDANATQSI---PGVSQGV
NDTSP----IGSTGPVPNAENNPT------------------------VQ
NGV-FPLPKVNVS-GQGVLKN------QI---PWR-------PSQPNIYE
NYP--YP---NYPSER----QWQTTGT--QRPK---QNGPGYRN------
---PQVQRGPQWNSFAWEGK---QA-TR-----PGNPTYHKPSPPTSGVN
YPNFAGNSVNFGRKLPGP--------------------------------
------------KKPYMGANPASNKPFVGANPAANKPSIGTNPVSNKPFV
GANPAANKPLIGTNPASNKPSIGTNAASNKPFVRNNAAANKPFVRANAAS
NKPFVGTNVASNKPFSGTNPAANKPFVGANAASNKPFVRSNQASNKPFVG
ANSASNRP------------------FVGINVASVGPKQV-TVSHNMKTQ
NPKEKSLGQKERTVTPTKDTSNPWRTSKQY------------------GT
N-NPNYNW--PGSEGSI-VGPKFNSFDQQENSYFSRGDSKRVPSPNIQIQ
SQ--NLPK-GIALEPRRTPFQSETKKSELKHSAH-Q-------------P
-------AYP--KKIPSPTREHFP-AGRKTWNHQ--KILPPLKED-----
----HGRHEDNLL------HPSYGSRGNIFYHE---YTNPY---------
-PS----EKSQYIRSNP-WDKR-V--GSPSTM---MQP-QNPQYTMTSLD
-QKETEQY-----------------NEEDPIDPN-EDESF-PGQSRWG--
---DEE-LNFKGNPTVRQYEG-EQY------------ASTLAKE---YLP
YSLS-NPPKP-SEDFPYSEFYPWNPHETFPIYNPGPTIAPPVDPRS-YYV
NNAIGQEESTL-FPSWTSWDHRNQAERQKESESYFNRNVWDQSMN-LHKS
--NIPNH----PYSTTSPAG---FPK-DPTWLEG-ENLNYD-LQIPSLSP
PEREQLA----FPDFM--PQS--YPTGQNEAHLFHQ-SQRGSCCIGG--S
TGHKD-NVLALQDYTSSYGLPPR---KNQETSPVYAES--SYTKYARPKV
-SPASILPSQRNISEN---KLTAESPNPSQFGEGVPTVRRNTPHSGKNQL
-E-TGIMAFSEASSPQPKSTPCLKSDLGGDRRD-VLKQFFEGSQLSERTA
GLT-------PEQLVIG---TPDK-GSG---PDSIQSE-GQGNEGEVQQQ
R-PPT----VLKLPCFDSKLAKFHSSTTGPPT-----NNGRPSLLNGA--
LSKPTESP-NTLVGLATREQFKSINVDQLNADEHT-TLESFQ---GTNPQ
DQ-EHGCLLLQA--
>Ceratotherium simum simum
--------------------------------------------------
--------------------------------------------------
--------------------------------------------------
-------------------MLLLPCRHGASFPKLDNLVPSGKMKILLVFL
GLLGNSIAMP--M-QIPRMPGFSSKSEEMMRYGQFNFMHTAH---MAQL-
GPMYGNGMQ--------FPQLFPQYQM-PM-----WPQPPPNTRR----W
KKSSSPSGQKHQ-SKTDPAP----E-TQKPD---QP------QPEE----
SP-PKQHLKQ---------PAAT---------------KHE-EEAR----
-----------------------PPPAFP--SFGN------------GLF
------PYQQPLWQVPH-----------------RL--------------
--PPG--YGRPPASNEE-GGNPYFGYFGYHGFGGRPPYYSEE--MFEQD-
FEKPK-EEDPPKAESPA-TEP----SSNSTVPETNSTQPNAANPKGSQGG
NDTSP----TGNSGHGPNTGSNPT------------------------IQ
NGV-IPPPIVNNS-GQGVPRR------QI---PWR-------PSQPNIHG
NYP--NPNIRNFPARR----QWRPTGT-AMGNR---QNGPFYRN------
---QQVQRGPRWNSVAFEGK---QS-VR-----PGNPIYHKGYISTTRGN
SPSHAGNPANFRRKPQEP--------------------------------
--------------------------------------------------
--------------------------------------------------
--------------------------------------------TKPPMG
TNV----P--------------------------LGPKHD-TVGQNDNVQ
NPREKPPSQKETTVIPTRDPTDPWRNSQDY------------------GI
N-KPDYKL--PHSEGNT-LVPNFNSIDQRENSYYPRGDSRRAPNSDGQTQ
SQ--NFPK-GIILEPRRIPYEAETNQPELKHSTY-Q-------------P
-------VYT--QETPFPAGEHFP-AERNTWNHQ--EISPHFKED-----
----PGRQEEHLP------HPSLGSRGGVYYPD---Y-YPYD--------
-PR----ENSPYLKGNA-WDER-N--DPPNNM---GQP-ENPLYPRNIPD
-PKETILY-----------------NEEDPIDPT-GDEQF-PGQSRWG--
---VEE-SSFKEGPTVRHYEG-EQS------------TSNQPKE---YFP
YYLD-NPAKP-REDFPYGDFYPWSPDENFLPYDTTPTVSPPVESTG-YYI
NDVIGQEESAP-FPSWNSWDHRIQAQGQKERRPYFNRNFWDQPTN-LHKA
PASPPYQIENQPYP-NSPAG---LQK-NPTWHED-ENLDYG-MQTTRLNS
PEGERVA----FPDLI--LQS--YPAGQKEAHLFHL-SQRGTCCAAG--S
TGTKD-NPLPLQDYTPSFGLAPV---ENEDTTPLYAED--SHTMHARDSI
-SPTSMPPGQGNSSEK---RLPGESENPSPFRDDVSPLRRNTPCSIKNQL
GQ-RGIMPVPEASSLQSKNAPCLKSDLGGDGNN-VLEQIFEDNQLNERTV
DLT-------PEQLVID---TPDE-GPK---PEGIQSE-VQANESERLHQ
R-PPS----ILQLPCFGSNLAKYHSASTGTPS-----SIGRPGPFDGD--
PIMPTEIP-NSLAGLATGAEFQSINVDPLNAKEHT-PFDYIQ--IGTDPQ
DQ-VQDCLLLQA--
>Caiman crocodilus
--------------------------------------------------
--------------------------------------------------
--------------------------------------------------
--------------------------------------------------
--------------------------------------------------
--------------------------------------------------
------------------------Q-------------------------
--------------------------------------------------
--------------------------------------------------
--------------------------------------------------
----------------------------------RPPYYSEE--MFEHE-
YDKPKPEKEAPKEESPP-AAP----VPNATVPVVSTTTPSPPSQGGEQGG
NATHPGVSAGGNGTPSQNPENKPA------------------------GE
NET-TPSPTVNIS-SPQEPGS-----EGV---PQN------GPGQPNARR
NAPT-LDIIQRFPANR----Q-QMFGHGSFGRR---EYSQGYRN------
---SPDQGAARHRASASMVN-------------PSTPSENSLYRKGPPDN
SPIQTNRRGDLQSRPSNY--------------------------------
--------------------------------------------------
--------------------------------------------------
--------------------------------------------------
-------P-------------------------ALNPRPG-PPGP--EFQ
QHGKRPAGQRQRPPFPDAHPLSQRQNAPSY------------------SS
N-RAGYKQGIILADSKP-PAPTFNTIGTNEHTQHPQEDASRIPASGLQLT
SQ--ATPK-GVFLDARRHPSTPEASQRDWEKQAV-N-------------P
-------SYS--------EREHFPLSGSKMWRHQ--QNSPPFEGG-----
----QHESSTYPP------GVLFGQRGGVSYPE---Y-NSFN--------
-RK----GIPHFSQGSA-WENS-P--VSPA-----GQR-GNPLYPLDSS-
-QREGGPH-----------------YENDPFDQL-GPDSY-PGQRTWD--
---QEQPLPEAEGSPAGQYGN-SQY------------LPSNPAEQEVYFQ
YSKD-----Q-GRYFPYNEMSSWAPEDNYPLYKVGP--PRQTENIP-YHL
KREFGPRESIP----------------------------WDQETNPLPQN
FNPPPHAGRSQF-----------LTR-SP------RDPEMG-------SP
AQTEHTS----HSKGY--PPN--------IAGITALPSSSRLCCAGK--S
PVPKE-DPLASLDY--SLQLRPS---TWEHKPP---EG--SHSKHARHVA
-YPAAIQSGQKNCSLR---LEKSPGENAENFEDETRDQERDMPCS-KNAL
GQ-NKKQGRPKKGPDPTRNPLYFESNTRGDGNS-VFAQIFGVNQYNGRDA
GPD-------PENHMAGPHIIPEE-GPL---PEGIRSA-TLGSKADM-KE
V-AQE----FKRVPCFGSWL-RQHLSSTGVPP-----GVRKQESIYGDQL
LVIPTRKP-----NLQLETEAKIPSAEPPNGV-R-----SL---TGG---
--------------
>Physeter catodon
--------------------------------------------------
--------------------------------------------------
--------------------------------------------------
-------------------MLLLQCRHEASSPKLDNLVPSGKMKILLVFL
GLLGYSIAMP--M-QMPRMPGFSSKSEEMMRYGHFNFMNSPP---MAHL-
GPLYGNGMQ--------LPQLFLPYQM-PM-----WPQPAPNKKR----P
QKPSSPSAPKHQ-SKTDQAP----E-TQKPN---QP------QLKQ----
PL-PEHPLKQ---------PSPT----PT---------QPQ-EETQ----
-----------------------TPQAFP--PFGN------------GLF
------PYQQPPWHAPH-----------------RV--------------
--PPG--YGRPPVSNEE-GGNPYFGYFGYHGFGGHPPYYSEE--MFEQD-
FEKPK-EKDPPKTENPA-TDP----SANSTVPETNSTQSNAPNPRGSQGG
NDTSP----TGNTVQGSNTVSNPT------------------------AQ
NS-----PAVNVS-GQGVPRS------QT---PR-------GPSQTNIHE
NYP--NPNIRSFPAGR----QWRPTGT-AMGHR---RNGPFYQN------
---PQIQRGPRWNSFALEGK---QA-VH-----PGYPIYRRAYASTARGN
SPNYAGNPANFRRKPEGP--------------------------------
--------------------------------------------------
--------------------------------------------------
--------------------------------------------NKHPVG
TNVA---P--------------------------LGPKHG-TVGHNENIQ
NPREKPVSQKERIVIPTRDPNGPWRNSQDY------------------GV
N-KSNYKL--PHPEDNM-LVPNFNSIGQRENSYYLRGDSRRAPNSNGQTQ
SQ--NLPK-RIILEPRRIPYESEINQPELKHSIY-Q-------------P
-------VYP--EGFPSPAREHFP-AGRNTWNQQ--EISPPFKED-----
----PGRHEEHLP------HPSHGSGGRVYYPD---Y-NPYD--------
-PR----ENSPYLRSNT-WAER-D--DSPNTM---RQP-ENPHYPMNTPN
-PKKTIPY-----------------NEEDPIDPT-GDESF-PGQSRWG--
---VVE-SSFKGDPTVRHYEG-EQY------------TSNQPKE---YLP
YSLD-NPSKP-REDFPYGEFYPWSPDENFPSYNTAPTEPRPVESRG-YYA
NNAVGQEESTM-FPSWNSWDHRIQAQEQKESKPYFNRNFWDQPTN-LHKA
PASSPYQKENKPYSSNSPAG---LQK-NPIWHEG-ENLNYG-MQITRLNS
PEREHLA----FPDLI--PPS--YPAGQKGAHLFHL-SQRGPCCAGG--S
TGPKD-NPLALQDYTPSFGLAPG---ENQDTSPVYTED--SHTKHARYTI
-SLTSILPGQRNSSEK---RLHGESQNPSPFRDDMSTLKRNTPCSI-NQL
GQ-RGIMPFPETSSLQSKNIPYLKSDLGGEG-T-ILETIFEGNQLNERTV
DLT-------PEQLVIG---TPDE-GPK---PEGIPSE-VQGNEGER-QQ
K-PSS----ILQLPCFGSKLTKYHTSSTGTPS-----SIGRQGSYDGD--
PITPTEIP-NSLAELATRAQFQNINVNPLNADEHT-LFDSLQ--VGTNPQ
DQ-VQDCLLLQA--
>Condylura cristata
--------------------------------------------------
--------------------------------------------------
--------------------------------------------------
-------------------MLLLLCRHGTSLPKLDNLVLSGKMKILLFFL
GLLGNSTAMP--M-QMPRMPGFSSKSEEMMRYNQFNFMNSPH---MAHL-
GPMYGNGMQ--------MPQHFPQYQM-PM-----WPQPPPKLGR----P
QKPSSPPSSKRQ-SKTDQNP----E-TPKPN---QP------QPKK----
PP-PKRPLKQ---------PSPA----PT---------QPQ-EEVR----
-----------------------PPQAFP--PFGN------------GLF
------PYQQPPWQVPH-----------------RV--------------
--PPG--FGRPPVSNEE-GGNPYFGYFGYHGFGGRPPYYSEE--MFEQD-
FEKPK-EKDPPKTESPA-TEP----SSNSTVPETNSTQPNAPNPGGNQGG
NDTSP----TGNSGHGPNTGSGPT------------------------AQ
NGV-IPPPVVNVS-GQGIPRH------QI---PY-------GPRQPNVHE
HYP--NPNIRNYPTGR----QWRPTGT-NMGHS---QNGPFYRS------
---QQIQRGPRWNSYALESK---QV-VR-----PGTPFYRRAYANTARGN
SPNHAGNPVNFRRKPPSP--------------------------------
--------------------------------------------------
--------------------------------------------------
--------------------------------------------NKQPMG
TNVA---P--------------------------LGPKHD-TVGQNEKMQ
NPKEKLLVPKERIVIPTKAPASPWRNSQDYEVNKDYGVNKDFGVSKDYGV
S-KSNYKQ--PHPEGNM-LIPNFNSIDQH-NSFFPRGDSRRGPNSDGQAQ
SQ--NLPK-GIVLEPKRIPYESETNGPELKQNAY-H-------------P
-------VYP--EEIPSSAKEHFP-SGRNPWNHP--EISPPFKEE-----
----PRRQDEH--------SPSLGSRGSIYYPD---Y-NPYD--------
-PR----ENSPYLRSKT-WDER-D--DSPNTM---RQS-ESPQYPMNTPD
-PIETIPY-----------------NEEDPTDPI-GDETF-PGQGRWG--
---MEE-SSFKEGPTVRHYEG-KQY------------TSYQPKE---YLP
YSLD-NPSKP-REDFPYHEFYSWNPEENYPPYNTAPSVPPPVESRG-YYA
NNGLGQEESTR-FPSWNSWDHKIQTQEQKEKGPYFNRNFWDQPPN-LHKV
PEQEPHQSENHLYSSNSPAG---LQK-LPRWNEG-ENMNYD-MQMTKLNS
PKGE--------------PNR---PAGQKEAHVFHL-NQRGPCCAGV--S
TGQKE-NPLALQDYTPSYGLEPE---ENQDASPLHTED--SHTKHARHII
-SPTSIVPGQGNTSEK---ILPGESQNPSPFRDDVSTLRRNTPCSMKNQL
GQ-RGIMPLPEASSLQAKNIPCLKNNLGGDGNE-VLEQVFEGNQLNERTV
GLT-------PEQLVIS---TIDE-SLK---PEGIQSE-VPEYEGDRQQQ
R-PSS----LLKLPCLGS--------ST-----------GRRGPYDRE--
PIGPTEIP-----GLATQSEFHSINVDPLNAGEHT-PFDSLQ--IGSNPQ
HH-VQDCLLLQG--
>Eumetopias jubatus
--------------------------------------------------
--------------------------------------------------
--------------------------------------------------
-------------------MLL-QYRHGAPLPRLDNLVPSGKMKILLVFL
GLLGNSVAMP--M-QMPRMPGFSSKSEEMMRYGQFNFMNSPH---MAQL-
GPLYGNGM----------PQLFPQYQM-PM-----WPQPPPNTGY----P
QKPSSRSAPKRQKSKTDQAP----E-TQKPN---QP------QPKK----
PP-PKRPLKQ---------PPAT----PA---------QPE-EETQ----
-----------------------PPQAFP--PFGN------------GLF
PPFGNGLYQQPPWQVPH-----------------RV--------------
--PPG--YGHPPVSNEE-GGNPYFGYFGYQAFGGRPPYYSEE--MFEQD-
FEKPK-EEDPPKTESPA-TEP----SGNSTGPETNSTQPNAHNPAGSQSG
NDTSP----TGNS--GPN-----T------------------------AQ
NGV-ISPSAINVS-GQGVPRT------QI---TW-------GPSQPNIHE
NYP--NPNIRNFPARR----QWRPTGT-IMGHR---QNGPFYRN------
---QQVQRGPRWNSFALERK---QA-VR-----PGNPIYRKAYASTARGN
SPNHAGNLGNVRRKPQGP--------------------------------
--------------------------------------------------
--------------------------------------------------
--------------------------------------------NKQPVG
TNVA---P--------------------------LGPKHG-TVVHSEKIQ
NPGEKPVGPKERIVVPTRDPSGPWRNSQDY------------------GV
N-KSNYKL--PHPESNM-QVPNFNSIDQRENSYYPRGDSRRAPNSDGQTP
NQ--KLPK-GIILEPRRNPYESETNQPGLKHSTY-Q-------------P
-------VYP--EEIPSPAREHFP-AGRNTWNHQ--EISPSFKED-----
----PGRQEEHLP------HPSHSSRGGVYYPD---Y-NSYD--------
-PR----ENSPYLRSNM-WDER-D--DSPNNI---GQP-KNSLYPINTPE
-LKETVPY-----------------NEEDPVDPT-GDENF-PGQSRWG--
---MEE-PSFKEGPTVRHYEG-EQY------------TSNQRKE---YLP
YSLD-NPSKP-REDFPYGEFYPWNPDENFPSYNTAPTVPPPVESRG-YYA
NNAVGQEESTL-FPSWNSWDHRIQSQGQKERRPYFNRNFWDQPTT-LHEA
PASPPDQRENKHYPSNSPAG---LQK-NPTWHEG-ENLNYG-MKIIRLNS
PEGEHLA----FPDSI--PPS--YPAGQKQAHAFHL-SQRGPCCAGD--S
TGHKE-NPLALQDYTPSFGLAPG---ENQDTSPLYTED--SHTEHVRHTI
-SPTSNLPDQRNSSEK---RLPGESQNPSPFRDDVSTLRRNTPCSMKNQL
SQ-RGIMPFPEASPLQSKNMPCLTSDLGGDENN-VLEQIFEGNQFNERTV
DLT-------PEQLVIG---TPDE-GPQ---PEGIQSE-VQGNEGERQQQ
R-PSS----ILQLPCFGSKIAKYHSSSTGTPS-----SVGRQGPFDED--
PVMPTESP-NSLSRLATGAQFQSINVDPLNADEHT-PFDSLQ--LGTNPQ
DH-VQDCLLLQA--
>Hyaena hyaena
--------------------------------------------------
--------------------------------------------------
--------------------------------------------------
-------------------MLPLQHGHGASIPKLDNLVPSGKMKILLVFL
GLLGNSIAMP--M-QMPRMPGFSSKSEEMMRYGQFNFMNSPH---MAQL-
GPLYGNGM----------PQLVPQYQM-PM-----WPQPPPNMGR----P
QKPSSPSAPKRQKSKTDQVP----E-TQKTN---QP------QPKK----
PP-PKRPLKQ---------PSPT----PA---------QPE-EEGQ----
-----------------------PPQAFP--PFGN------------GMF
------LYQQPPWQVPH-----------------RV--------------
--PPG--FGRPPVSNEE-GGNPYFGYFGYQGFGGRPPYYSEE--MFEQD-
FEKPK-EKDPPKTESPA-TEP----SGNSTGPETNSTQPNA--PGGNQGR
NDTSP----TGNSGHGPNTVSNPM------------------------AQ
NGV-ISPPTVNVS-GQGVQRT------QI---SW-------GPSQPNIYE
NYP--NPNIRSFPAGR----QWRPTGT-IMGRR---QNGPFYRN------
---QQVQRGPRWNSFALEGK---QA-VR-----SGNPIYRKAYASTARGN
SPTHTGNPGNVRRKPQGP--------------------------------
--------------------------------------------------
--------------------------------------------------
--------------------------------------------NKHPMG
TNVA---P--------------------------LGPKHD-TVVRSEKIQ
NPAEKPIGPKERIVIPTRNPSGPWRNSQDY------------------GV
N-KSNYKL--LHPESNM-LVPNFNSVNQHENSYYPRGESKRAPNSDGQTQ
SQ--NLPK-GIILEPRRIPYESEINRPELKHSTY-Q-------------R
-------VYP--EEIPSPAREHFP-AGRNIWNHQ--GISPPIKED-----
----PRMQEEHLP------HPSHGSRGGVYYPD---Y-NSYN--------
-PR----ENSPYLRSNT-WDER-D--DSPNTM---GQP-KNSLYPMNTPD
-LKETVPY-----------------NEEDPIDPN-GDESF-PGQSRWG--
---MEE-PSFKEGPTVRHYEG-EQY------------TSNQPKE---YLP
YSLD-NPSKP-REDFPYGEFYPWNQDENFPSYNTAPTVPPPVENRG-YYA
NNAVGQEESTL-FPSWNSWDHGIQDQGQKERRPYFNRNFWDRPTT-LHKA
PPSPPLQKENQPYPSNTPAG---LQK-NPTWHES-DNLNYG-LQITRLNS
PEGEQLA----FPDLI--PPS--YPAGQKEAHVFHL-SQRGPCCAGG--S
TGHKD-DPLALQDYTPSFGLAPG---ENQDTSPLYTED--SHTEHAGNAI
-SPPSNLPGQRNSSEK---RLPGESQNPSPFRDDVSTLRRNTPCSMKNQL
SQ-RGIMPFPEASSLQSKNMPCLKGDLGGDGNN-ALEQIFEGNQLNERTV
DLT-------PEQLVMG---TPDE-GPN---PEGILSE-IQGNEGERQQQ
R-PSS----ILQLPCFGSKLAKYHSSSPGTTS-----DIGRQGPFDED--
PIMPTESP-NSLSRLATGAQFQSINVDPLNADEHT-SFDTLQ--IETNPQ
DH-VQDCLLLQA--
>Sturnira hondurensis
--------------------------------------------------
--------------------------------------------------
--------------------------------------------------
-------------------MVLLQCRHGASFPKLDNLVPSGKMKILLAFL
GVLGNAIAMPMQM-QMPRMPGFSSKSEEMMRYSQFSFMNSPH---LAQL-
GPFYGYGTH--------IPQLFPQYQM-PM-----WPQPPPKMGR----P
RKPSSPSAPKHQ-SRTDQGP----E-TEKPN---QP------QPKQ----
------PLKQ---------PPPA----PT---------PPQ-EEAQ----
-----------------------PPQPFP--PFGN------------GIF
------PYQQPPWQVPH-----------------RV--------------
--PPG--YGRPPVSNEE-GGNPYFGYFGYHGFGGRPPYYSEE--MFEQD-
FEKPK-EEDPPKTESPATTEP----SSNSTVPETNSTQANAANPGGHPGG
NDTSP----TGNSGQGPNTVSNPT------------------------AQ
NGT--PPPAVNVS-GQGAPRS------QI---PSR-------PSQPNIRA
SYP--NPNVQSFPVGR----QWRYPGT-ATGHR---QNWPFYPN------
----QVQRGPQWNSYALESK---QA-VP-----PGNPTHSKPYASTARGS
SPNLAGNPTNFRRKPQGP--------------------------------
--------------------------------------------------
--------------------------------------------------
--------------------------------------------SKNPMG
TNIA---P--------------------------LGPKHSTTVGPNEKIQ
NPREKPLGQKERIVVPTRDPTGSWRNSRDY------------------GV
N-KSNYKL--PHPEGNV-LVPSFNSVDQREISYYPRGDSRRAPISDGQTQ
TQ--SLPK-GIILEPRRIPYESETKQPELKHSTY-E-------------P
-------AYP--EGVPSPAREQYP-GGRNTWNHQ--ETSPPFKED-----
----PGRQEEHLP------HPPHGSTGDVHYTD---Y-NPFD--------
-PR----ENSPYIRSSK-WDER-D--DSPNTM---GLP-EDPLYPMNTPG
-LRETVPY-----------------NEENPIDPT-GDELF-PEQSKWG--
---VEE-SSFKEGTTLRHYKG-EQH------------TSSQPKE---YLP
YSLD-NPAKP-REDFAYGEYYPWNPDENVPSYNAVPTVLPPVEGRG-YYA
NRAVGQEEGAL-FPSWNSWDHRTEAQGQRERRPYFSRNFWDQPRH-LHQA
PASPPHQKENQPYP-NSPAG---LQG-NPTWHEG-ENLNYD-MQIPRLNS
PDSGYLA----FQDLL--PPS--YSIGQKEAHLFHL-RQRSPCCAAG--S
PGHKD-NPLALQDYTPSFGPVPG---ENQETSLLYTKD--GHAKHTRHTV
-SPTSILPTQTNSSEK---RQLVESQNPSAFRDDVSTLRRNMPCSIKNQL
DQ-RGIMPFSEAGSLQSKNTPCLKNDPGGEGNN-ILEEIFEGNQLNERTV
DLT-------PEQLVIG---TPDE-GPK---PEDIQSE-VLGNEGERQQQ
R-PSS----ILPLPCFGSKLAKYHSSGPGNPS-----SIGRQSPFNGD--
SLMPTEIP-NSLAGLATGTEFQSINVDPLNADEHT-PLDSLQ--IGTNPH
DQ-VQDCLLLQA--
>Pongo abelii
--------------------------------------------------
--------------------------------------------------
--------------------------------------------------
-------------------MLVLRCRLGTSFPKLDNLVPKGKMKILLVFL
GLLGNSVAMP--M-HMPRMPGFSSKSEEMMRYNQFNFMNGPH---MAHL-
GPFFGNG----------LPQQFPQYQM-PM-----WPQPAPNTWH----P
RK---SSAPKRH-NKTDQTQ----E-AQKPK---QT------QSKK----
PP-QKQPLKQ---------PSHN----QA---------QPK-EEAQ----
-----------------------PPQAFP--PFGN------------GLF
------PYQQPPWQIPQ-----------------RL--------------
-PPPG--YGRPPISNEE-GGNPYFGYFGYHGFGGRAPYYSEE--MFEQD-
FEKPK-EEDPPKAESPG-TEP----TANSTVTETNSTQPN---PKGSQGG
NDTSP----TGNSTPGLNTGNNPP------------------------AQ
NGI-GPLPAVNAS-GQGGPGS------QI---PWR-------PSQPNIHE
NRP--NPNIRKFPSGR----QWYLTGT-VTGHR---RNGPFYRN------
---QQVQRGPRWNFFAWEGK---QV-AR-----PGNPVYHKAYPSTSRGN
YPNYAGNPANLRRKPQGP--------------------------------
--------------------------------------------------
--------------------------------------------------
--------------------------------------------NKQPVG
TNVA---P--------------------------LGPKHG-PVVRNEKIQ
NPGEKPLGPKEQIIVPTKNPTSPWRNSQQY------------------EV
N-KSNYKL--PHFEGYM-PVPNFNSVDQYENSYYPRGDSRKVPNSDGQTQ
SQ--NLPK-GIVLGSRRMPYESETNQPELKHSSY-Q-------------P
------AVYP--EEIPSPAKEHFP-AGRNTWDHQ--EISPPFKED-----
----PGRQEEHLP------HPSHGSRGSVFYPE---Y-NPYD--------
-PR----ENSPYLRSNT-WDER-D--DSPNTM---GQK-ESPLYPINTPD
-QKETIPY-----------------NEEDPIDPA-GDEVF-PGQNRWG--
----EE-LSFKGGPTVRHYEG-EQY------------TSNQPKE---YLP
YSLD-NPSKP-REDFYYSEFYPWSPDENFPSYNTAPTMSPPIESRG-YYV
NNAAGPEESTL-FPSRNSWDHRIQAQGQKERRPYFNRNIWDQATH-LQKA
PARPPDQKGNQPYYSNTPAG---LQK-NPIWHEG-ENLNYG-MQITRTNS
PEREHSS----FPNFI--PQS--YPSGQKEAHLFHL-SQRGSCCAGS--S
TGPKD-NPLALQDYTPSYGLAPG---ENQDTSPLYTEG--SHTKQTRDTI
-SPTSIIPGQRNSSEK---R---ESQN--PFRDDVSTLRRNTPCSIKNQL
GQ-KEIMPFPEASSLQSKNTPCLKNDLGGDGNN-ILEQVFEDNQLNERTV
DLT-------PEQLVIG---TPDE-GSN---LEVIQSQ-VQENESERQQQ
R-PSN----ILHLPCFGSKLAKHHPSTTGTPS-----SDGRQSPFDGD--
SIMPTENP-NTLVELATEEQFKSINVDPLDADEHS-PFEFLQ--RGTNVQ
DQ-VQDCLLLQA--
>Galeopterus variegatus
--------------------------------------------------
--------------------------------------------------
--------------------------------------------------
-------------------MLLLQCRHGAFFPMLHNLIPNGKMKILLVFL
GLLGNSVAMP--M-HMPRMHGFSSKSEEMMRYSQFNFMNSPH---LAHL-
GPIFGNGLQ--------LPQHFLQYQI-PM-----WPQPPPNTWH----P
QK---PSGSKRK-SKTDQDQ----E-TQKPD---QP------QPKK----
PL-QKWPFK----------PPHA----PT---------QPT-EEAQ----
-----------------------SPQAFP--PFGN------------GLF
------PYQQPPWQIPH-----------------RV--------------
-PPPG--YGRPPISNEE-GGNPYFGYFGFHGFGGRPPYYSEE--MFEQD-
FEKPK-EEDPPKAESPA-AEP----TANATVTETNSTQPN---PRGSQGR
NDTSP----TGNGAPGPNTGNSPT------------------------TQ
NGV-TQSPAANAS-GQGVLGS------QI---PQR-------PSQPNIHE
NYP--NPNIRNFPSGR----EWHPTST-VIGHR---QYGPFYRN------
----QVQRGLVWNSFTLEGR---QA-AQ-----PGNPTYSKGYSFTLRGN
YPSYAGNPAISRRKPQGP--------------------------------
--------------------------------------------------
--------------------------------------------------
--------------------------------------------SKNPSG
TSVA---P--------------------------VSPKPT-TGSNDEKIQ
NPREKLVGQKERIAIPTKDPISPLRNSQHY------------------GV
N-KSNYKL--PRPEGNI-QVPNFNSIDQREHSYYPRGYFRRVPNSDGQTQ
SQ--NLPK-GIALEPRRIPYESETKQPALKHGRY-Q-------------P
-------VYP--EENPSPTGEHFP-TGRNTWNHQ--EISPPFKED-----
----PGRPEEHSP------HPSHGSRGSVFYHE---Y-NPYD--------
-PR----ENSPYLRSNT-WNAR-D--DSPNTM---GQP-ENPLYPTNTPD
-QKKTVPY-----------------IEEGPIDPT-GNELF-PGQNRWG--
---EEE-LSFNGGPTVRHYEG-EQY------------TSNQPKE---YLP
YSLD-NPSKP-REDFPYSEFYPWSPDGNFPSYATAPTVSPPEESKG-YYT
NNAVGQEESTL-FPSWNSW---IQAQGQKEVRPYFNRNFWGQTTN-LHKG
PASAPDQKENQPYPSNSPAG---LQK-NPTWHEG-ENLNYD-MQITRLNS
PEREHLA----FPEVI--PQS--YPSGQKEAHFFHI-SHRGSCCAGG--S
TGPKD-DPLALQDYTPSYNLAPG---ENQDTSPLYTED--SQTKHASYII
-SPTSILPGQRNSSEK---RVPGENQNPSPFRDDVSTLRRNTPCSIKDPV
GQ-SGIMPFPEASSLQSKNTPCLKSDLGRDGNN-VLEQIFEGNQLNERNV
DLT-------PEQLVIG---TPEE-SAN---PEGIQSE-VQGNERERQQQ
R-PSG----VLQLPCFGSKLAKHHYSSTGTPS-----GNGRQGPFDED--
PVMPTENP-NTLVELATGEQFKSINADLLNAGEDT-PFESLQ--RGTNSQ
NQ-VQDCLLLQA--
>Sarcophilus harrisii
--------------------------------------------------
--------------------------------------------------
--------------------------------------------------
-------------------MLLLQGNHGAFSPELDDVVPRGKMKTLLMFL
SLFSCSIAMP--M-HMPRMGGFGSKSEEMMRYGQYNFMNTPQ---MAHF-
SPLYGYNIR--------LAQQFPQLQM-PM-----WPQPPPNTWL----P
QQPIPPNIPRPQ-MKAGEGQ----E-TSTTS---QP------LPTK-SMI
PTIPTKPAVK---------KSPE----GP---------PRQKEEDE----
-----------------------QPPQYP--PFGN------------GMF
------PFPQPPWQFPQ-----------------GI--------------
--PPG--FGRPPVSNEE-GGNPYFGYFGYHGFGGRTPYYSEE--MFEQD-
FEKPK-EEDPPKVESTT-SAP----PANTTVLENNSTQPTIPSPGGSQGG
NDTSP----TGNEAQAQNPGNNQG------------------------VY
PGV-NLAPSVNVS-SYDVPGS------QI---PQV-------LNQPNVFE
NSP--NPNFRSFPVNR----QWSQTGL-PLGPR---INVPFYRN------
---YPNQRIFPWHNLAYVSK---QI-AR-----PGNTAYRKVYPVIPKSN
SPNQVSNAANNRKKPQSP--------------------------------
--------------------------------------------------
--------------------------------------------------
--------------------------------------------TKNPEE
TNGGS-----------------------------ADPKHD-TVHRDEQTQ
NPKENPVTEKERTTFPTRIPTSTWRNSQGY------------------ET
N-KSNYKL--PPPEGNP-PIPSVNSVDQHENSYYPRVDSR-FPAG---IQ
IP--NFPK-GIISEPRKDPSDAETNPPEMKQGTH-Q-------------P
-------PYA--EEDPYLPREPFF-PAANTWNPQ--QGAPVFEDE-----
----PLRQEGPLL------YPAFGVRGNVPYPE---Y-IPYD--------
-PR----GNSPYARGSM-WDER-D--DFPGTFRPTGKA-GNPSYSPNTPP
SQRRPSTN-----------------NEEDPIDQT-GDEIY-RRPNAWG--
----KE-SNFKESQ-VRYREK-YLY---------APGRPSEPKD---YPQ
HSTD-NLLKQ-RNS-PYGEFYPWHP-EYIPSYNMAPPLTPPGENNGYYYP
ANAFEQEERES-------WDQKNYVPAQKGRVPYYSRNFWGLATS-LQKS
TANSLSQREDQPLSSNFPVG---LRG-NPTYQEA-ESHNYGSEQINRVNL
SDKGQLA----VTESV--IPN--SPVNQEEADSYPPASQRNPCCASD--P
AGFKD-IPFVPLDYFPPFGLVSE-----GERNSFYTES--SHTKHARHII
-YPPGIQSNQRNSSEK---YLPEKEENPDAFRDDSFTLKKNTPCSKRNEV
EQ-TGSRVFSEADSLQA-NTPCFKSHLRGDGND-VLTKIFGTGQFDERTN
NLI-------PEEL--E---APKE-SPR---PENIESE-GGGSEGRMKQK
G-VPI----IQQVPCLHSKLEKHFPSSTGPPL-----DKRRPDLSDGE--
PEMVSAQPSSTLNGLAAREQLSGTNIDPYIASEPPLSFPSFPKEIPRNAE
LQ-VPDCLLLQS--
>Thamnophis sirtalis
--------------------------------------------------
--------------------------------------------------
--------------------------------------------------
------------------------------------------MKLILLYL
CLVGMSYAGP--L-RKPRRAGYGSKSEEMMQFGPYGNINLPQ---VSQIA
GSFYGYHSN--------YPQMLPQWPVLPLQRFFLWPQSASPVHQ-----
-------ASRLPQQKLQQIP----G-TKQPN---QR-------PQL----
PP--QQPRYQ--------QPQPL----PK---------QPQ--KTN----
-----------------------PSQTYPQVPFQYPTEGK--QQQPQGFP
------PYSQPPWHFPQ-----------------HM--------------
--P----FGQPPVSNEE--GTPYFGY-GYHGLGNRSPYYSEE--MFEQD-
FEKPK-EKE-PAKENPA-SDP----TTNSTVSDTNSTI--PASHGGNATF
SGLST----TNNEVNFPGLSKKIV------------------------SG
NGIPTPSPTGHMS-GQNDAVQ--NGFDQS---NYR-------PKSTN---
-----TNVFRNFFSGS----Q-QSRGH----------GSDIYKP------
---NPDMGNSRHDTLISRGN---PS-MQ-----AENPEEPWVYRDNLV--
---HRANLQRIN--------------------------------------
--------------------------------------------------
--------------------------------------------------
--------------------------------------------SNHPTA
KNR----P-------------------------------N-SYGQQEKVH
YPGNNPSSWRAH---PSSDPGPQWNKNPAY------------------GR
HKQPS-----SPPESHS-----LNKVEENSDWYHPS---RK-QQSNGQSH
P--------EIFSDTRGTPFEKEAHKNDWDEQSF----------------
-------IHM------DHQKGPFPSLQNQMWNQK--NLEIVKETP-----
----PGYNSAYSP-------GSFHQRGHATYSD---K-NSYR--------
-EE------APSFHPRF-WDDK-E--NLPTVE-PLGQR-ERPSYSPLLPS
DQMHRSEY------------------H-ESIQQE--NELY-SRQNIWP--
---QEK---HMTDPDIQ-YQN-PPY------------NPSEHHI---NPK
YYTD-QPANE-RGNLPYEEI-----NRRIPVHG--PEHY---ENVP-YHI
SNTHGQIGRN---PPYPPYPPPQTSNLFQGRSPYDERDRWAPKVA-----
--DTSAPKETSSYFNTYSSN---IRR-NPTYTEDTWRAIHISAPFSSNNV
PGRRNYP----NTGVY--PRE--HEIITSQPTINYF------CCTGE--S
PGANE-NILAPLRIAPQFKLVSW----GQKNSPTYPEG--SHALYARRPA
-YLAGIQSNHWNNSFN-----SNHKENPDDFGEKVADLEMSPPCS-NSLL
GQTSDHDTIYETGLFSSKGILCSKNSIRGDGHT-VLAHIVEVNQ-PKREF
ERA-------TVRF------------PQ---PQGIRNE-AVGEIDRKEHR
A-TQG----FGWTPCFGSWL-KQHISSTGDPL-----VDQPSDIFYLE--
NSMHAGKP----IMLPEPQPMSSTVPSQDGGEDQL-KLTSPGEQVG-QPN
EG-TIDCLVLQNE-
>Ictidomys tridecemlineatus
--------------------------------------------------
--------------------------------------------------
--------------------------------------------------
-------------------MLLLQYRNGASFPKLYNLVSSGKMKILLVFL
GLLGNSAAMP--M-HMPRMPGFSSKSEEMMRFGPFNFMNAPH---MAHM-
G-LYGNGFQ--------IPQPFPQYQM-PM-----WPQPQPNAWQ-----
----NPPEPQHQ-TKTDQTQ----E-TQKPN---QT------QPKN----
PP-QKQPLKQ---------PPQA----TT---------QGK-EETQ----
-----------------------PPQAFP--PFGN------------GLF
------PYGQPPWPIPQ-----------------RV--------------
-PPPR--YGRLPLSNEE--GNPYFGYFGYHGFGGHPPYYSEE--MFD-D-
IEKPK-EKDPPKAESPP-AEP----SANSTVTETNSTQPN---PGRSQGG
NETFS----IGNNAPVPNTGSNPT------------------------AQ
NGV-FPPPSVNVS-GQGGPRS------QI---PWK-------PSQPKIHE
IYP--NPNIRNPPTGR----QWHPTGT-AMGHR---QYGPLYRN------
---QQVQRGPRWNSLAWEGK---QA-TR-----PGNPTYRKAYPPTSRVN
YPNYAGNPANFRRKPQAP--------------------------------
--------------------------------------------------
--------------------------------------------------
--------------------------------------------NKHLMG
TNVI---P--------------------------LGPKQA-TVGRNEKIQ
NPQEKSLGQKDRMISPTKDTAGVWKTSQHY------------------GV
N-KPNYKS--PRPEDNM-LGPNFNSINQRENSYFPRGDSRKAPSSDVQTQ
SQ--NLPK-GIALEPRRIPYESETNQPELKHSTQ-Q-------------P
-------VYP--EEIPSTTREHFP-TGRNTWSNK--EIPPYFKED-----
----PGRQEEHLP------QPSQGSRGSVFYHE---Y-NPYY--------
-PR----ENLPYIRSNI-WDER-I--DSPNTI---RQP-ENPRYSMNTLV
-QKETVHY-----------------NEEDPRDPT-GDESF-PARSKWG--
---EEE-LSFKGSPTVRLYEG-EQY------------ASNQPKQ---YLP
SSLD-NPSKP-REDFPYSEFYPWSPEETFPSYNPGPTISPPVENRG-YYG
NNAIGEEESTF-FPSWNSWDHRIQPQGQKERESYFNRNFWDQATN---SQ
KASLPDQKQNNPYSSNTPAG---LQK-NPTWQEG-QNLNYD-MQITSLNS
PERQHLA----FPDFI--PQS--YPSGQKEAHLFHH-SPRGSCCVSG--S
TGHKD-NPLALQDYTSSYDLAPG---ENQATNPMYTES--SLTKHTRPIV
-SPTNILPGQRNSSEK---KLPGESQNTSPFREDVSTLRRNTPCSVKNQL
DQ-TGMMSSSETSSPQSKNIPCLKNDLGGDGNN-ILEQIFEGNQLNERSV
ALT-------PEQLVIG---TIDE-GSK---PEDIQNE-VQENEGERQQQ
R-PPS----ILHVPCFGSKLAKLHSSSTGTPS-----SNGRQGQFDGD--
LTIPTENP-NTLLGLATEEPFKNINVDQLNADEHI-PFESFQ--RGTNPQ
DH-TQDCLLLQV--
>Crotalus tigris
--------------------------------------------------
--------------------------------------------------
--------------------------------------------------
------------------------------------------MKLILLYL
CLVGISYAGP--L-RKPRRAGYGSKSEEMMQFGPYGYINSPQ---DTQVA
GSFYGYPSG--------YPQMFSQWPILPLQRFFLWPQSTTPAHQ-----
-------ASRLPQQKPQQIP----G-TKQPN---Q-------RPQL----
PP-QQPRYQQ---------PQPL----PK---------QP--EKTN----
-----------------------PSQTYPQVPFQHPKEGKQQQPQ--GFP
------PYPQPPWHFPQLFGSRGFQP--------KHFGDDSTMDYQYELL
HIP----FGQPPVSNEE--GTPYFGY-GYHGLGNRPPYYSEE--MYEQD-
FEKPK-EKEPPK-ENPA-SDP----TTNSTASDTNSTIPA------SHGG
NANLS-------GLSTTNNEANFV------------------------HG
NGIPTPSPTGHRS-GQNEAAQ--NGIDQS---NYR-------PKSTD---
-----TNVFHNLFSGN----Q-QSRGR----------DSYIYKP------
---NSDMGNTRHNTLVSRGN---PS-IQ-----AENPADPWVYRDNSV--
---HRTNLQRIN--------------------------------------
--------------------------------------------------
--------------------------------------------------
--------------------------------------------NNHPTA
KNR----P-------------------------------N-TFGQQEKSH
YPGNNPSSWRAD---PSSGPGPQWNKIPTY------------------GG
N---------KQPSSPL-QSHSLKKVEENSDMYHPS---RK-QQSNGQFH
Q--------ETFLDTRGIPFEKEAHKNDWKEPSF----------------
-------IHP------DHQREQFPSLLNQMWNQK--DLEMVKEAP-----
----PGYNSVYSP-------DSFHQREHATYSE---K-NFYS--------
-QQ----APSFYPR--A-WDDK-Q--NLPTTE---PLG-QRGSYSPLLPS
DQMHRNEY------------------H-GSIQQE--NELY-SRQNIWP--
---HEK---HLADPDIR-YQN-PPY------------NPSEHHI---NPK
YSIE-HPANG-RGNLPYEEMNRQIPE-HSPVH--GSEHYEHIP----YHI
SNTHGHTERNL--PYPGPYPPPQTSNLFQGRSPYDERDTWPPKVA-----
--DPSAPKETSSYFNPYSTN---IRR-NPTHTEDMWRTIHISAPISSNNA
PGRRNYP----NTGGY--PRE--HETITSQPTINYF------CCAGE--S
LGVNE-NILAPLRIAPQFRAVSW---E-QKSSPTYPEG--SHALYARRPA
-YLAGIQSNLWNNSLK-----SNHREHPGDFEEEVADLGKSPPCSNSLLA
QT-SDHDTIHETGLFPSKSILCSKNSIRGDGHT-VLAHIVEVNQ-PKREF
EKA-------ALTF------------PQ---PQGIRNE-AIGEIDRKEHH
A-TQG----FGWTPCFGSWL-KQHIFSTGDPL-----VDQSSDIFYAE--
NSMQAGKP----IMLPEPQPMTSTVLAQDVGEDQL-KLTSPEEQVG-QPN
ER-TTDCLLLHE--
>Rhinatrema bivittatum
--------------------------------------------------
--------------------------------------------------
--------------------------------------------------
--------------------------------------------------
------------M-RMPHSPAFTSQSEEMPQQSPYGYLN-PQ---MPQL-
NAIYGYNPQ--------YATLFQQQQ--SL-----LPQQKIQLWK-----
--LPTEVQPKQQLRQTQVIQ----Q-PKRPDLATQP------TQHQPQLS
KPIQQTLLKQ---------PTYHQPINQPQKLPQAAQPPPS-TATQ----
-----------------------KPQTFS--PFGN------------VLN
------PYQQL-WQIPQIYNARGFLLNPFQR---NI--------------
--PLG--FGRPPGSNEE--GTPYFGYY---GFGARPPYNSEEDALENEDA
AETTEPAKKEPKAESPA-PDA----GTNSTASTTNTTAASP--PEANQGT
NTTNS------RNSPASNGVSPPK-----------------------PSQ
GGSPSFTSPVNVS-NHRDQGG------NTLN-SN-------GPNLPYNRG
RPPLGDPHPR-LPQVK----QQIRGGP--LGPR---ENSPGYGV------
---HTQQGNARNIPLIIPET---KLSAH-----TGNPSYSNMYSSGYH-N
SPINTANSSNRRGNSQGP--------------------------------
--------------------------------------------------
--------------------------------------------------
--------------------------------------------SNYPDR
TSGIS-----------------------------QNPRYG-PSGNDNYFQ
YSGKNPSVQRDMREFPTINPTGQRRISPPY------------------RE
D-MPDYRTNMPHTIGKY-PTPDFRSFQQNENSFYPREDTDIFPVSGVQQS
NQ--KFPK-GIFLDQNRNPSHPDIDPIDQMKNVHNNWGQEGSSSPPRTGP
SIYHENVPYP--EVDPFIQRETMPSDRSGTWDNR--GSIPVFEEA-----
----PPRQQNLSP-----------YRGRNVYPD---N-YPYD--------
-DQ----GNSFQPRSST-WVNREN--SYRGYTGQRGMPSEDNFYLENDPV
DQRRHTPYADRSTWDYGTNFPGYEANQKTPSDQH-ETIYY-PEGFAFS--
---QGENPPYDGNTPWNQGSHSPML------------NPTRHVG---NSP
YLSH-DSQTSYPQNQPYDRMNTWRREEHFLNYGMGH--PRQTDYVP-YRS
NA---HRESIP-YSSRNAWDIESNSPAHQRLLPPSERNSWDREVS-FHNQ
DIAPAGQLENSQYFRSYPGG---IRG-NSPHREG-RGWGYG---------
--GEETA----IPESS--PPD--YRGIRAYPSINKL------CCKDGPSP
PPPRE-NVLALKDDSRR---------EKRGSS--FPDS--SYSEPTQHAN
-YSSENQDTPQNNSFT-------TGRNTSGPGESLQLKQSN---SSSSS-
-------PHPVLGLDMNIAIPSRGDNNEDNKQN-----ITQANPVHRQNK
VTG-------SKRQRSGLSIARKN-RAKRSLSTGMKSK-TTDSDVARKQR
L-LNS----IRWFYCFKNRL-RLMSPSTRTPA--------LATRASGD--
PPNP-EK--NTSPS-------------------HH-PL------GYTN--
DR-KQQISKLSTY-
>Piliocolobus tephrosceles
--------------------------------------------------
--------------------------------------------------
--------------------------------------------------
--------------------------------------------------
--------------------------------------------------
--------------------------------------------------
--------------------------------------------------
--------------------------------------------------
--------------------------------------------------
--------------------------------------------------
--------------------------------------------MFEQD-
FEKPK-EEDPPKAESPG-TEP----TANSTVTETNSTQPN---PKGSQGG
NDTSP----TGNSIPGPNTGNNPP------------------------AQ
NGI-VPHPAVNAS-GQGGPGS------QI---PWR-------PSQPNIRE
NHP--NPNIRNFPSGR----QWYPTGT-AMGHR---QNGPFYRN------
---RQVQRGPWWNSFAWEGK---QV-VR-----PGNPVYHKAYPSTLRGY
YPNYAGNPANLRRKPQGP--------------------------------
--------------------------------------------------
--------------------------------------------------
--------------------------------------------NKHPVG
TNVA---P--------------------------VGPKQG-PVVRNEKIQ
NPREKHLGPKEQIIVPTKNPTSPGRNSQQY------------------EV
N-KSNYKL--PHSEGYT-PVPNFNSVDQHENSYYPREDSRKVPNSDGQTQ
SQ--ILPK-GMALTPRRIPYESETNQPQLKHSAY-Q-------------P
------AVYP--EEIPSPAKEHFP-AGRNTWDHQ--EISPPFKEH-----
----PGRQEEHLP------HPSHGSRGSVFYPE---Y-NPYD--------
-PR----ENSPYLRRNT-WDER-D--DSPNTM---RQK-ESPLYPINTPD
-HKETVPY-----------------NEEDPIDPT-GDEVF-PGQNRWG--
----EE-LSFKGGPTVRHYEG-EQH------------TSNQPKE---YLP
YSLD-NPSKP-REDFYYSEFYPWSPDENFPSYNTAPTMSPPTESRG-YYV
NNAVGPEESNL-FPSWNSWDHRIQAQGQKERRPYFDRNIWDRATH-LQKA
PARPPDQKGNQPYSSNTPAG---LQK-NPMWHEG-ENLNYG-MQMTRMNS
PEREHSS----FPDFI--PQS--YPSGPKEEHLFHL-SQRGSCCTGS--S
TGPKD-NPLALQDYTPSYGLAPE---ENQDTSPVYTEG--SHSKHTRHII
-SPTSTLPGQRNSSEK---R---ESEN--PFRDDVSTLRRNTPCSINNQL
GQ-KEIMPFPEVGSLQAKNTPCLKNDLGGDGNN-ILEQIFEDNQLNERPV
DLT-------PEQLVIG---TPDE-GSN---PEGIQSQ-VQENESERQQQ
R-PSN----ILHLPCFGSKLAKHHSSSTGTPS-----SNGRQSPFDGD--
SIMPTENP-NTSVELATGEHFKSTNADPLDAGEHS-PFEFLQ--RGTNAE
DQ-VQDCLLLQA--
>Nannospalax galili
--------------------------------------------------
--------------------------------------------------
--------------------------------------------------
-------------------MLLLQCRNTASFQKLCNLVPNGKMKIFLVFL
GLLGNSAAMPFQM-QMPRMPGFSSKSEEMMRYAPFNFMNAPP---MMNM-
GP-YGNGFQ--MPPPPQMPPHFPPYQM-PM-----WPQPVPNGWQ-----
----QPPTPNFQ-SKTEQTQ----E-TLKPN---QT------QPNE----
PQPQKQPSKE---------PPNK----AT---------QAK-EEGQ----
-----------------------SPQAFP--PFGN------------GMF
------PYQQPPWPIPQ-----------------RG--------------
-PPPG--FGRAKFSNEE--GNPYFGFFGYHGFGGR-PYYSEE--MFE-D-
YEKPK-EKDPPKEEDPP-PEP----SANSTVTEANSTQPI---PGGSQGG
NDTST----IGNRGPGPNPGNNPT------------------------IQ
NGV-FPLPKVNIS-GQGVPKK------QI---PWR-------PNQPNIYE
NYP--HPNTQNYPTGR----QWQTTGTTVMGHR---QAGPSNRN------
---QEVQRGPRWNSFAWEGK---QG-TR-----PGNPTYRKASPPTSRAN
YPNYAGNPVNFRRKLQGP--------------------------------
------------NKPFVGTNAASNNPYGGTNAASNKPFVGTNAASNNPYG
GTNAAPNKPFVRTNASPNNPFGGTNAASNNPYGGTNAASDKPFVGTNAAS
NNPYGGTNAASNKPFVGTNAASNNPYGGTNAAPNKPFVRTNASPNNPFGG
TNAASNNP------------------YGGTNAASMGPKQG-AIGHKTKIP
NPKEKSSGQKERTISPTKETAGPWRSSQQY------------------GV
N-KPNYNL--PHPEGSM-LGPNFNSFDQHEN-YYPRGDSRKVPSPNL-IQ
SQ--NLPK-GIALEPRRTPFESETKQPEVKHSTH-Q-------------P
-------AYP--KEIPSPTKEHFP-AERNTWNHQ--EIPPPFKED-----
----LGKQEENLP------HPSYGSRGSVFYHE---H-NSYY--------
-PK----EKSPYIRNNM-WDER-V--DSLNLI---GQQ-ENPQYPMNSLD
-QKEIIHY-----------------NEEDPVDPN-GDESF-PGQSKWG--
---EEE-LNFKESPTVRQYEN-DQY------------ASNQPRE---YLP
YPLG-NPSKP-PEDFPYSEFYPWNQDETFPTYNPGPTISPPMD-RS-YYV
NNAVGQEESTL-FPSWNSWDHRNQDQGQKESQPYFHRNFWDSSTN-LHKS
NT--PNQKGSHPYSSKSPLGDFFFQK-NPTWLEG-ENLNYD-LQMASLNP
PEREYLT----FQGLS--PQS--YPSGQKEAHSFHQ-SQRGSCCIGG--S
TGHKD-NPLDLQDYTSSYALAQG---ENQETSPMYTES--SHTKYTRPNV
-SPTSILPSQRNISEN---KLTAESQKPSLFGDDLSTLKRDTPCSVKNPL
-E-IGVRAFPEASSPQPKNMPCLKSELGEDRND-VLKQIFKGSQLSERTA
DLT-------PEQLVIG---TPDK-GPG---PESIQNE-AQGNEGKRQQQ
R-PPT----ILKLPCFSSKLATLHSSSTGPPT-----SNGRQSPFNRD--
ISMPTENP-ITLVGLATGEQFKSINVDQLNADEHT-AFESFQ---GTNPQ
DQ-VHDCLLLQA--
>Ursus arctos horribilis
--------------------------------------------------
--------------------------------------------------
--------------------------------------------------
-------------------MLLLQYRHGASLPKLDNLVPSGKMKILLVFL
GLLGNSVAMP--M-QMPRMPGFSSKSEEMMRYGQFNFMNSPH---MAQL-
GPLYGNGM----------PPVFPQYQM-PM-----WPQPPPNMGH----L
QKSSPPSAPKRQKSKTDQIP----E-TQNPN---EP------QPKK----
PP-PKQPLKQ---------PPPT----PA---------QPE-EETQ----
-----------------------PPQAFP--PFGN------------GLF
PPFSNGLYQQPPWQVPH-----------------RV--------------
--PPG--YGRPPGSNEE-GGNPYFGYFGYQGFGGRPPYYSEE--MFEQD-
FEKPK-EEDPPKKESPA-AEP----SGNSTGPETNSTQSNAPNPGGSQGG
NDTSP---------TGPNM-----------------------------AQ
NGV-NSSPTVNVS-GQAVPRT------QI---MW-------GPSQPNIHE
NYP--NPNNRNFPVGR----QWRPTGT-IMGHR---QNGPFYRN------
---QQFQRGPRWNSFALERK---QA-VR-----PGNPIYRKAYASTARGN
SPNHAGNLGNFRRKPQGP--------------------------------
--------------------------------------------------
--------------------------------------------------
--------------------------------------------NKHPVG
TSVA---P--------------------------LSPKQG-TVVHNEKIQ
NPGEKPVGPKERIVIPTRDPSGPWKNSQDY------------------GV
N-KSNYKL--PHPESNM-LVPSFNSIDQHENSYYPRGDSRRAPNSDGQTQ
SQ--NLPK-GIILEPRRNPYESETNQPELKHSTY-Q-------------P
-------VYQ--EEIPSPAREHFP-AGRNTWNHQ--EISPSFKED-----
----PGRQEEHLP------HPSHGSRGGVYYPD-SYYPNSYD--------
-PR----ENSPYPRSNT-WDER-D--DSPNNI---GQP-KNSLYPINTPE
-LKETVPY-----------------NEEDPLDPT-GDESF-PGQSRWG--
---MEE-TSFKEGPTVRHYEG-EQY------------TSNRPKE---YLP
YSLD-NPSKP-REDFPYGEFYPWNPDENFPSYNTAPTVPPPVESRG-YYA
NNAVGQEESTL-FPSWNSWDHRIQTQGQKERRPYFNRNFWDQPTT-LHKA
PPSPPHQKENQPYPSNSPAG---LQK-IPTWREG-ENLNYG-MQITRLNS
PDGEHLA----FPDLI--PPS--YPAGQKEAHVFHL-SQRGPCCAGG--S
TGHKD-NALALQDYTPSFGPVPG---ETQDTSPLYTED--SHTKHARHTI
-SPTSNLPDQRNSSEK---RLPGESQNPSPFRDDVSTLRRNTPCSMKNQL
SQ-RGIMPFPEATSLQSKNMPCLTSDLGGDGNN-VLEQIFEDNQFDERTA
DLT-------PEQLVIG---SPDE-GPQ---PEGIQSE-VQGNEDEGQQQ
R-PSS----ILQLPCFGSKIAKYHSSSTGTPS-----SIGRQGPFDED--
PIMPTESP-NSLSRLATGAEFQSINVDPLNADEHT-PFDSLQ--LGTNPQ
DH-VQDCLLLQA--
>Phocoena sinus
--------------------------------------------------
--------------------------------------------------
--------------------------------------------------
-------------------MLLLQCRHEASSPKLDNLVPSGKRKILLVFL
GLLCYSIAMP--M-QMPRMPGFSSKSEE-MRYGHFNFMNSPP---MAHL-
GPLYGNGMQ--------LPQLFLPYQM-PM-----WPQPPPNK-R----P
QKPSSPSAPKHQ-SKTDQAP----E-TQKPN---QP------QLKQ----
PL-PEHPLKQ---------PSLT----PT---------QPQ-EETQ----
-----------------------TPQAFP--PFSN------------GLF
------PYQPLPWHVPH-----------------RV--------------
--PPG--YGRPPVSNEE-GGNPYFGYFGYHGFGGRPPYYSEE--MFEQD-
FEKPK-EKDPPKTESPA-TDP----SANSTVPETNSTQSNAPNPRGSQGG
NDTSP----TGNSVQGSNTVSNTT------------------------AQ
NS-----PAVNVS-GQGVPRS------QT---P-R------GPSQTNIHE
NYL--NPNIHSFPAGR----QRRPTGT-AMGHK---RNGPFYRN------
---QQIQRGPRWNSFVLEGK---QA-VR-----PGYPIYRRAYASTARGN
SPNYVGNPANFRRKPEGP--------------------------------
--------------------------------------------------
--------------------------------------------------
--------------------------------------------NKHPVG
TNVA---P--------------------------LGPKHG-TVGHNENIQ
NPREKPVSQKEGIVIPTRDPSGPWRNSQDY------------------GV
N-KSNYKL--PHPEDNM-LVPNFNSIGQRENSYYLRGDSRRAPNSNGKTQ
SQ--NLLK-GIILEPRRIPYESEINQPELKHSIY-Q-------------P
-------VYP--EGFPSPPREHFN-AERNTWNQQ--EISPPFKED-----
----PGKHEEHLP------HPSHGSGGRVYYPD---Y-IPYD--------
-PR----ENSPYLRSNT-WAER-D--DSPNTM---RQP-ENPHYPMNTPD
-PKKTIPY-----------------NEEDPIDPT-GDESF-PGQSRWS--
---VAE-SSFKGDPTVRHYEG-EQY------------TSNQPKE---YLP
YSLDINPSKP-RKDFPYGEFYPWNPDENFPSYNTAPTEPRPVESRG-YYA
NNAVGQEESTM-LPSWNSWDHRIQAQEQKERKPYFNRNFWDQPTN-LHKV
PASSPYQKENKPYSSDSPAG---LQK-NPIWHEG-ENLNYG-MQITRLNS
PETEHLV----FPDLI--PPS--YPAVQKGAHLFHL-SQRGPCCAGG--S
TGPKD-NPLALQDYTPSFGLAPG---ENQDTSPVYIED--SQTKHVRHTI
-SPTSILAGQRNSSEK---RLPGESQNPSPFRDDMSTLKRNTPHSI-NQL
GQ-RGIMPFPKTSSLQSKNTPCLKSDLGGEG-N-ILEQIFEGNQLNERTV
DLT-------PEQLVIG---TPDE-GPK---PEGIPSE-VQGNEGER-QQ
R-PSS----ILQLPCFASKLTKYHTSGTGTPS-----SIGRQGSFDGD--
PITPTEIP-NSLAELATRAQFQNINVDPLNRDEHT-LFDSLQ--VGTNPQ
DQ-VQDCLLLQA--
>Bubalus bubalis
--------------------------------------------------
--------------------------------------------------
--------------------------------------------------
-------------------MLL-QCRHEASSPKLDYLVPSGKMKILLVFL
SLLDYSIAMPLQM-HMPRIPGFSSKSEEMMRYGHFNFMNFPH---LAHL-
SPFYGNGIQ--------LPQLFPQYQM-PM-----WPQPPPNKKS----P
QKPSSPTAPKHQ-SKTDQAP----E-TPSPN---QP------QPTD----
SP-PNQHLKQ---------PSPT----TA---------QPQEEETQ----
-----------------------TPQAFP--PFGN------------GLF
------PYQQPPWHIPH-----------------RI--------------
--PPG--FGRPPGSNEE-GGNPFFGFFGYHGFGGRPPYYSEE--MFE-D-
FEKPK-EEDPPKTETPA-TDP----SVNSTVPETNSTQPGAPSPRAGQGG
NDTSP----AGNNGQGPNTVSNPT------------------------VQ
NN-----PVVNVS-GQGVPRS------QT---PWR-------PSQTNVHE
NYP--HPNIRYFPAGR----QWRPTGT-SMGNR---RNGPFYRN------
---QQIQRAPWWNSFVLEGK---QA-IR-----LGYPIYRRAYASTARGN
YPNYAGNPVNFRRKPEGP--------------------------------
--------------------------------------------------
--------------------------------------------------
--------------------------------------------SKQPAG
T-IA---P--------------------------LGPKHG-TTGHNENIQ
NPKEKPVSQKERTVIPTRDPNGPWRNSQDY------------------GV
S-KSNYKL--PHPEGNI-LVPNFNSVDQRENSYYPRGDSRGTPNSNGQTQ
SQ--NLPK-GIILEPRRIPYESEINQPEIKHGTH-Q-------------P
-------VYP--EGSPSPARERFP-AGRNTWNQQ--EISPPFKED-----
----PGRKEEHLP------QPSHGSRGRIYYTD---Y-NPYD--------
-RR----ENPPYFRSNT-WDER-N--DPPNTM---GQS-ENPHYPMNTPD
-PKETIPY------------------EEDPTDPT-GDEPF-PGQTRWG--
---VEE-STFKTAPTAR-YEG-KQY------------TSNQPKE---YSP
YSLD-NLPKP-REYFPYGEFYPWSPDENFPSYNTAPTIL-LVENRG-YYP
TNAVGQEENTM-FPSWNSWDHMIQVQGQKERRPYFTRTFWGQPTN-LPKA
PASPPYHKENQPYFSNSPTG---LQK-NPTWHEG-ETLNYG-MQSTRLNS
PEGGHLA----FPDLI--PPH--YPGSQKETRLFHL-SQRGPCCAGG--S
IGPKD-NPLALQDYTLSFGLAPG---ENQDTSPLYTED--SHTKHERYTI
-SPISILPGQRNSSEK---RLPGESQNPSPFRDDVSTLRRNTPCSINNQL
SQ-RGIRPLPEASSLQSKNIPCLKSDL-EDGNH-VLEQTLEGNQLNERPV
DLT-------PEQLVMD---TPDK-GPK---PEGIPSE-VQGNEGKRQQR
R-PST----ILKLPCFDSKLTKYYTSSTGTPS-----SLGRQGSFDGD--
PIMPTEIP-NSLAELATGAQFQNINVDPLNADDHT-PFDPLQ--VGTNPQ
DQ-VQDCLLLQA--
>Leptonychotes weddellii
--------------------------------------------------
--------------------------------------------------
--------------------------------------------------
------------------------------------------MKILLVFL
GLLGNSVAMP--M-QMPRMPGFSSKSEEMMRYGQFNFMNSPH---MAQL-
GPLYGNGM----------PQLFPQYQM-PM-----WPQPPPNTGH----P
QKPSSPSAPKRQKSKTDQAP----E-TQKPN---QP------QPKK----
PQ-PKRPLKQ---------PPPT----PA---------QPE-EETQ----
-----------------------PPQAFP--PFGN------------GLF
PPFGNGLYQQPPWQVPH-----------------RV--------------
--PPG--YGRPPVSNEE-GGNPYFGYFGYQGFGGHPPYYSEE--MFEQD-
FEKPK-EEDPPKTESRA-TEP----SGNSTGPETNSTQPNAPNPAGSQSG
NDTSP----SGNSGHGPN-----T------------------------AQ
NGV-ISPSTVNVS-GQGVPRT------QI---TW--------PSQPNIHE
NYP--NPNIQNFPAGR----QWRPTGT-IMGHR---QNGPFYRN------
---QQVQRGPRWNSFALERK---QA-VR-----PGNPIYRKAYASTARGN
SPNHAGNLGNVRRKPQGP--------------------------------
--------------------------------------------------
--------------------------------------------------
--------------------------------------------NKYPMG
TNVA---P--------------------------LGPKHG-TVIHSEKIQ
NPGEKPVGPKERIAIPTRDPSGPWRNSQDY------------------GV
N-KSNYKL--PHPESNM-LVPNFNSIDQHENSYYPRGDSRRAPNSDGQTP
NQ--NLPK-GIILEPRRNPYESETNQPELKHSAY-Q-------------P
-------VYP--EEIPSPAREHFP-AGRNTWNHQ--EISPSFKED-----
----PGRQEEHLL------HPSHGSRGGVYYPD---Y-NSYD--------
-PR----ENSPYLRSNM-WDER-D--DSPNNI---GQP-KNSLYPINTPE
-LKETVPY-----------------NEEDPVDPT-GDETF-PGQSRWG--
---MEE-PSFKEGPTVRHYEG-EQY------------TSNQPKE---YLP
YSLD-NPSKP-REDFPYGEFYPWNPEENFPSYNTAPTVPPLVE-RG-SYA
NNAVGQEESTL-LPSWNSWDHRIQPQGQKERRPYFNRNFWNQPTA-LHKA
PPSPPHQKENQHYPSNSPAG---LQK-NPTWHEG-ENLNYG-MQITRLNS
PEGEHLA----FPDLI--PPS--YPAGQKEAHVFHL-SQRGPCCAGG--S
TGHKG-NPLALQDYTPSFGLAPG---ENQDTSPLYTED--SHTKHVRHTI
-SPTSNLPDQRNSSEK---RLPGESQNPSPFRDDVSTLRRNTPCSMKNQL
SQ-TGIMPFPEASSLQSKNMPCLTSDLGGDGNN-VLEQIFEGNQFNERTV
DLT-------PEQLVIG---TPEE-GPQ---PEGIQSE-VQGNEGERQQQ
R-PSS----ILQLPCFGSKIAKYHSSSTGTPS-----SVGRQDPFDEE--
PVMPTESP-NSLSRLATGAQFQSINVDPLNADEHT-PFDSLQ--LETNPQ
DH-VQDCLLLQA--
>Erinaceus europaeus
--------------------------------------------------
--------------------------------------------------
--------------------------------------------------
-------------------MLLLLCRHGAPFPKLDNLIPLRMMKTLLVFL
GLLGNCIAMP--M-HMPRMPGFSSKSEEMSRYNQFNFMNSPH---MPHL-
GPTFGNGMQ--------MPPVMPPYQM-PM-----WPQPPPNAKH----P
KK---PPSPKRP-GKTEQTP----E-TQKPI---QT------EPQK----
PPAPKQPENQ---------PAPT----PT---------QPQ-EEVQ----
-----------------------TPQAFP--PFGN------------GLY
------PYQQPPWQLPP-----------------RI--------------
--PPG--FGRPPGSNEE-GGNPYFGYFGFHGFGGRPPYYSEE--MFEQD-
FEKPK-EKDPPKTESPA-TEP----SPNSTTPETNSTQPNAPNPRGNQPG
NDTNP----AGNGGPGSNTVNNPA------------------------VQ
N----PSSTVNIS-GQGIPRS------QI---P-L------GRRQPNFHG
NYP--NPNIRNYPAGR----QWRPTGT-ILGHR---QNWPFYRT------
---QQVQGSPRWHSFALENK---QA-LR-----PGTPFYRKAYASTARGN
SPNQAGNPANFKRKPQTP--------------------------------
--------------------------------------------------
--------------------------------------------------
--------------------------------------------NKQPIG
TSVA---P--------------------------VAPKRD-PVGHNEKIQ
NPRENSLGQKERIVIPTRDPTGPWRNSQDY------------------GI
N-KSNFKP--SRPEGNM-PVPNFNSIDQHENSYYPRGDSRRAPNSDGQAP
SQ--NLPK-GIVLEPKRIPYESETNGPELKQNTY-P-------------P
-------VYL--EEIPPPERELFP-VGRNTWNHQ--EISPPFKED-----
----PRRQEEHLP------RPSQGSRGGVYYPD---Y-NPYT--------
-PR----ENVPYHRSNT-WDER-D--DSPNTV---RQP-ENPLYPMNTPD
-PKDTVPY-----------------NEEDPADPT-GDETY-LGQSQWG--
---MEE-SNFKGGPTVRQYER-EQF------------TSNQPKD---YLP
YPLD-NPSKP-REEFPYNEFYPWNPDETFPSYNTVPSVPPPVESRG-YYA
SNAIGQEESSP-FPSWNSWTNRIQAQGQKERDPYFNRNFWDQSTN-VYNA
PTNPPHQKENQPYSSNYPAG---LQK-NPTWNEG-ENLNYG-MQNTRLNS
PEREHSS----FPDLI--PSN--HPAGQKEPHSFHQ-TQRGPCCASD--P
TRHKD-NPLALQDYTPSFDLAPE---ENQDTSPMYTED--SHTKHARHTI
-SPTSSLPGQRNSSEK---RPPTESQNPSPFREDVSTPRRNTPCSMKNQL
GQ-RGIMPFPEASSLQSKNIPCLKSDIVGDGNNLVLEQIFEDNQLN---V
GLT-------PEQLVMD---TAEQ-DPK---PEGIQGE-VQVNEGERQQS
R-PSS----ILQLPCFDSRLAKYHSSDIGTPP-----TIGRQTSFDGD--
PIMPTEIP-NSLTGLATGEQFQSINVDTQNTDEHP-PFDSLQ--IGTNPQ
DQ-VQDCLLLQA--
>Gorilla gorilla gorilla
--------------------------------------------------
--------------------------------------------------
--------------------------------------------------
-------------------MLVLRCRLGTSFPKLDNLVPKGKMKILLVFL
GLLGNSVAMP--M-HMPRMPGFSSKSEEMMRYNQFNFMNGPH---MAHL-
GPFFGNGL----------PQQFPQYQM-PM-----WPQPPPNTWH----P
RK---SSAPKRH-NKTDQTQ----E-TQKPN---QT------QSKK----
PP-QKRPLKQ---------PSHN----QP---------QPE-EEAQ----
-----------------------PPQAFP--PFGN------------GLF
------PYQQPPWQIPQ-----------------RL--------------
-PPPG--YGRPPISNEE-GGNPYFGYFGYHGFGGRPPYYSEE--MFEQD-
FEKPK-EEDPPKAESPG-TEP----TANSTVTETNSTQPN---PKGSQGG
NDTSP----TGNSTPGLNTGNNPP------------------------VQ
NGI-GPLPAVNAS-GQGGPGS------QI---PWR-------PSQPNIHE
NHP--YPNIRNFPSGT----QWYFTGT-VMGHR---QNRPFYRN------
---QQVQRGPRWNSFAWEGK---QV-AR-----PGNPVYHKAYPPTSRGN
YPNYAGNPANLRRKPQGP--------------------------------
--------------------------------------------------
--------------------------------------------------
--------------------------------------------NKHPVG
TTVA---P--------------------------LGPKPG-PVVRNEKIQ
NPREKPLGPKEQIIVPTKNPTSPWRNSQQY------------------EV
N-KSNYKL--PHSEGYM-PVPNFNSVDQHENSYYPRGDSRKVPNSDGQTQ
SQ--NLPK-GIVLGSRRMPYESETNQPELKHSSY-Q-------------P
------AVYP--EEIPSPAKEHFP-AGRNTWDHQ--EISPPFKED-----
----PGRQEEHLP------HPSHGSRGSVFYPE---Y-NPYD--------
-PR----ENSPYLRGNT-WDER-D--DSPNTM---GQK-ESPLYPINTPD
-QKETVPY-----------------NEEDPVDPT-GDEVF-PGQNRWG--
----EE-LSFKGGPTVRHYEG-EQY------------TSNQPKE---YLP
YSLD-NPSKP-REDFYYSEFYPWSPDENFPSYNTAPTMPPPIESRG-YYV
NNAAGPEESTL-FPSRNSWDHRIQAQGQRERRPYFNRKIWDQATH-LQKA
PARPPDQKGNQPYYSNTPAG---LQK-NPIWHEG-ENLNYG-MQITRTNS
PEREHSS----FPNFI--PPS--YPSGQKEAHLFHL-SQRGSCCAGS--S
TGPKD-NPLALQDYTPSYGLAPG---ENQDTSPLYTDG--SHTKQTRDII
-SPTSILPGQRNSSEK---R---ENQN--PFRDDVSTLRRNTPCSIKNQL
GQ-KEIMPFPEASSLQSKNTPCLKNDLGGDGNN-ILEQVFEDNQLNERTV
DLT-------PEQLVIG---TPDE-GSN---PEGIQSQ-VQENESERQQQ
R-PSN----ILHLPCFGSKLAKHHSSTTGTPS-----SDGRQSPFDGD--
SITPTENP-NTLVELATEEQFKSINVDPLDADEHS-PFEFLQ--RGTNVQ
DQ-VQDCLLLQA--
>Thamnophis elegans
--------------------------------------------------
--------------------------------------------------
--------------------------------------------------
------------------------------------------MKLILLYL
CLVGMSYAGP--L-RKPRRAGYGSKSEEMMQFGPYGNINLPQ---IA---
GSFYGYHSN--------YPQMLPQWPVLPLQRFFLWPQSASPVHQ-----
-------ASRLPQQKPQQIP----G-TKQPN---Q-------RPQL----
PP-QQPRYQQ---------PQPL----PK---------QPQ--KTN----
-----------------------PSQTYPQVPFQYPTEGKQQQPQ--GFP
------PYSQPPWHFPQ-----------------HM--------------
--P----FGQPPVSNEE--GTPYFGY-GYHGLGNQSPYYSEE--MFEQE-
FEKPK-EKEPAK-ENPA-SDP----TTNSTVSDTNSTIPA------SHGG
NATFSGLSTTNNEANFPGLSKKIV------------------------SG
NGIPIPSPTGHMS-GQNDAVQ--NGFDQS---NYR-------PKSTN---
-----TNVFRNFFSGS----Q-QSRGH----------GSDIYKP------
---NPDMGNSRHDTLISRGN---PS-MQ-----AENPEEPWVY----RDN
LV-HRANLQRIN--------------------------------------
--------------------------------------------------
--------------------------------------------------
--------------------------------------------SNHPTA
KNR----P-------------------------------N-SYGQQEKFH
YPGNNPSSWRAH---PSSDPGPQWNKNPAH------------------GR
HKQPS-----SPSESHS-----LNKVEENSDWYH--------PSRKQQSN
DQ--SHP--EIFSDTRGTPFEKEAHKNDWDEQSF----------------
-------IHM------DHQKGPFPSLQNQMWNQK--NLEIVKETP-----
----PGYNSAYSP-------GSFHHRGHATYSD---K-NSYR--------
-EE------APSFHPRF-WDDK-E--NLPTVE-PLGQR-ERPSYSPLLPS
DQMHRSEY------------------H-ESIQQE--NELY-SRQSIWP--
---HEK---HVTDPDIQ-YQN-PPY------------NPSEHHI---NPK
YYTD-QPANE-RGNLPYEEI-----NRRIPVHG--SEHY---ENVP-HHI
SNTHGQIGRN---PPYPPYPPPQTSNLFQGRSPYDERDRWAPKVA-----
--DTSAPKETSSYFNTYSSN---IRR-NPTYTEDTWRAIHISAPFSSNNA
PGRRNYP----NTGVY--PRE--HEIITSQPTINYF------CCTGE--S
PGANE-NILAPLRIAPQFKLVSW----GQKNSPTYPEG--SHALHARRPA
-YLAGIQSNHWNNSLN-----SNHKENPDDFGEKVADLEMSPPCS-NSLL
GQTSDHDTIYETGLFSSKGILCSKNSIRGDGHT-VLAHIVEVNQ-PKREF
ERA-------TVRF------------PQ---PQGIRNE--AVSEIDRKEH
RATQG----FGWTPCFGSWL-KQHISSTGDPL-----VDQPSDVFYLE--
NSMHAGKP----IMLPEPQPMSSTVPSQDGGEDQL-KLTSPGEQVG-QPN
EG-TIDCLVLQNE-
>Peromyscus leucopus
M-----TNMPW---------------------------AA---LEVT---
------------------LCY---------------------SF------
-----------NLFAL-------FPNWSFFSCRNPYFS------------
---------QKAYENFGENMLLLQCRNTASLPKPCNLVPNVKMEVLLLLL
GLLGNSAAMPFQM-PMPRMPGFSSKSEEMMRYSQFNFMNAPP---MMHM-
GP-YGNGLP----MPPHMPPPYPPYQM-PM-----WPQPVPNAWN-----
----PPPMPNFP-SKTDQTQ----E-TAKPN---QT------NPQE----
PQPQKQPPKE---------PPNE----AA---------RAK-EEAQ----
-----------------------PPQPFP--PFGN------------GLY
------PYQQPPWPIPQ-----------------RG--------------
-PPPA--FGRPKFSNEE--GNPYYAYFGYHGFGGR-PYYSEE--MFE-D-
YEKPK-EKDPPKPEDPPPDDPPPEASTNSTVPEANATQSV---PGGSQGG
NDTSP----IGTRGPGPNAGNNPT------------------------VQ
NGI-FPLPKVNVS-GQGVSKN------QI---PWR-------PSQPNIYE
NYP--YPNMRNYPSGR----QWQTTGT--MEPR---QNRPGYQN------
---PQIQRGPQWNSFAWEGK---QT-TR-----PGNPTYRKPLPPTSGVN
YPNSGGNPVNFGRKLPGP----------------------NKPFLGANPA
PNKPFMGPNPASNKPFMGTNPAPNKPFMGTNPAPNKPFMGTNPASNKPFL
GANPASNKPFVGANPASNKPFVGTNPAANKPFVGTNPAANKPFVGTNPAA
NKPSIGTNAASNKPFVGTNPAANKPLVRNNAASNKPLVRNNAASNKHPVG
TNVAS-----------------------------VGPKQV-TDSHNVKTQ
NPKEKSLGQKERTVSPTKDTARPWRNSQQY------------------GI
N-KPNYNL--PRPEGSR-VSPNFNSFDQQENSYFPREDSRRVPSPKKQIQ
SQ--NLPK-GIALEPRRTPFESETRKPELKHSTQ-Q-------------P
-------AYP--KKIPSPTRKHFP-AERNSWNHQ--EIPPPLKED-----
----HGRQEEMLP------YPSYGSRGNIFYHD---YNNPYY--------
-PN----ENSPYIRSNT-WNER-V--SSLSTM---RQP-ENPQYPMNSLD
-QKETEQY-----------------NEEDPIDPN-EDESF-PGQSKWG--
---DEE-LNFKGSPTIRQYEG-DKY------------ASTLPQE---YLP
YSLG-KPPK---ETFPYSEIYPWNPHENFPIYNPGPTIAPPVDPRN-YYI
NNAIGQEESTL-FPSWTSWDHGTQAQKQKESEPYFNGNVWGQSTN-LHKS
--NPPNQKRNHPYSTNSPAG---LPK-DPTWLEG-ENLNYD-LQITSLSP
PEREQLP----FPGFI--PQS--YPSGQNEAHLFHQ-SQRGSCCIGG--S
TAHKD-NVLALQDYTSSYGLAPR---EIKKTSPVHTES--SYTKYARPNV
-SPTIILPSQRNISEN---KLTAESPNPSPFGDGVPAL-RNTPYSGKNQL
-D-AGIMAFPEASSPQPKNTPCLKSDLGGDRRD-VLKQFFEGSQLSERTA
DLI-------PEQLIID---IPDK-GSG---PDSIQSE-GQGNGDEMQQQ
R-PPT----ILKVPCFSSKLAKFHSSSTGPPT-----NDGRQSLLSGA--
LSTPTENP-KTSVGLATREQFKSINVDQANADEHT-TFEAFQ---GTSQE
DQ-VQGCLLLQA--
>Callithrix jacchus
--------------------------------------------------
--------------------------------------------------
--------------------------------------------------
--------------------------------------------------
--------------------------------------------------
--------------------------------------------------
--------------------------------------------------
--------------------------------------------------
--------------------------------------------------
--------------------------------------------------
--------------------------------------------MFEQD-
FEKPK-EEDPPKAESPG-TEP----TANST---TNSTQPN---PRGSQGG
NDTSP----TVNSTPGPNTGNNPP------------------------GQ
NGI-GPVPAVNAS-GQRGPGS------QI---PWR-------PSQPNIRV
NHP--NPNIRSFPSGR----QWYP--T-TMGHR---QNGPFYRN------
---RQVQRGLRWNSFPWEGK---QV-AR-----PRNPVYHIAYPSTSRGN
YPNYAGNPANLRRKPQGP--------------------------------
--------------------------------------------------
--------------------------------------------------
--------------------------------------------NKHPVR
TNVA---P--------------------------LGPKHD-PVVQNEKIQ
NPREKPLSPKEQIIVPTKTPTSPWRNSQQY------------------EV
N-KSNYKL--PHSEGYT-PVPNFNSVDQHENSYYPRGDSRKVPNSDGQTQ
SQ--NLPK-GIVLGPRRIPYESETNQPKLKHSSY-Q-------------P
VYLEEKPVYP--EEIPSSAKEDFP-ARRNSWNHQ--EISPPFKED-----
----PGRQEEHLP------HSSHGSRGSVFYPE---Y-NPYD--------
-PR----ENSPYRRSNT-WDER-E--DSPNTM---GEK-ESPLYPINTPD
-QKETVPY-----------------NEEDPIDPT-GDEYF-PGQYRWG--
----EE-LSFKGSPTVRHYEG-EQY------------TSNQPKE---YLP
YSLD-NPSKP-KEDFYYSEFYPWSLDENIPSYNTAPTMSPPIESRG-YYL
NNAIGPEESTL-FPSWNSWDHRIQAQGQKEIRPYFNRNTWDQATH-LQKA
PARPPDQKGNQPYSSNTPAG---LQK-NPIWHEG-ENLNYG-MQITRINS
PEREHSS----FRDFI--PQS--YPSGQKEAHLFHL-SQRGSCCAGS--S
TGPKD-NPLALQDYTPSYGLAPG---ENQDTSPLYTEG--SHTKHTRHIV
-SPTNILPVQRNSSEK---R---ESQNPSPFRDDVSTLRRNTPCSIKNQL
DQ-KEIMPFPEAGSLQSKNTPCLKNDLGGDGNN-ILEQIFEDNQLNERTT
DLT-------PEQLVIG---TPDE-GSD---PEGIQSQ-IQGNESERQQQ
R-PSN----ILHLPCFSSKLAKHHSSSIGSPS-----SNGRQSPFDGD--
SIMPTENP-NTLVELATGEQFKSINVDPLDAGEHT-PFEFLQ--RGTNAQ
DQ-IQDCLLLQA--
>Camelus ferus
--------------------------------------------------
--------------------------------------------------
--------------------------------------------------
-------------------MLLLQGRHGASFPKLDNWAPSGKMKILLVFL
GLLGYSAAMP--M-QMPRIPGFSSKSEEMMRYGHFNFMNSPH---MAHL-
GPLYGHGMQ--------IPQLFPQYQM-PM-----WPQPPPKVNH----P
QKPSSPSTPNHQ-SNTDQAP----E-TQQPD---QP------QPQK----
LP-PKWPSKQ---------PSPT----PT---------QPQ-EEAQ----
-----------------------TPEAFL--PFGN------------GLF
------PYQQPPWHVPH-----------------RV--------------
--PTG--YGRPAVSNEE-GGNPFFGYFGFHGFGGR-PYYSEE--MFE-D-
FEKPK-EEDPPKTESPA-TEP----STNSTVPETNSTQPNAPNPRGGQSG
NDTSP----SGNSGQGPNTVSNPT------------------------AQ
NG-----PVVNVS-GQGVPRS------QT---PW-------GPSQTNFHE
NYP--NPNIRSFPARR----QWHPTGT-AMGHR---QNGPFYRN------
---QQIQRGPRWNSFALEGK---QA-VH-----PGYPLYRKAYASTARGN
ALNYAGNPVNFRRKPQGP--------------------------------
--------------------------------------------------
--------------------------------------------------
--------------------------------------------NKYPMG
TNVA---P--------------------------LDPKHG-TVGGNENIQ
NPRENPVSQKERTVTPTMDPNGPWRNSQDY------------------GV
N-KSNYKL--PHPEGNM-LAPNFNSIDQ--NSYYPRGDSKRAPNSEGQIQ
SQ--NLPK-GIILEPRRIPYESETKQPELTQNTY-Q-------------P
-------VYP--EGIPSPARERFP-TGRNTWNQQ--EISPPFKED-----
----PGKQEEHLS------HLSHGSRGRVYYPD---Y-RPYD--------
-PR----GNSPYLRSNT-WGER-D--DSPNTV---RQP-ENPHYPMNTPD
-PKETIHY-----------------NEEDPTDTT-GDEPF-PGQSRWG--
---VEE-SSFKGGPTVRTYEGKQQY------------TSNQPKE---YLP
YYLD-NPSKP-REDLPYGEFYPWNPDENFLSYNIAPTVPPPVESRG-YYV
NNAAEQEESTR-FPYWNSWDQRIQAQGQKEIRPYFNRNFWDQTTN-LHKV
PTSSLHQ-ENKPYSSNSPAG---LQK-NPTWHEG-ENLNYD-IQITRLNS
PQREYLA----FPELI--PPS--YPAGQKEAHLFHL-SQKSPCCAGA--S
IGLKN-NLLALQHYTPSFGLAPG---ENQDTSPVYTED--SHTKHARYTT
-SPMSILPGQRNSSEK---RLPGESQNPSPFRDDVSTLRRNTPCSVKNQL
SQ-RGIMPFPEASSLQSKNIPCLKSDLGGDGNN-VLEQIFEGNQFNERTV
DLT-------PEQLVIG---TPEE-GPK---PEGIPGE-VQENEGERQQQ
R-PSS----ILQLPCFGSELAKYHTSSTVTPS-----SIGRQGSFDGD--
PIMPTEIP-NSLARLATGAQFQNINVDPLNADEQT-PLDSLQ--IGANPQ
DQ-VQDCLLLQA--
>Bos mutus
--------------------------------------------------
--------------------------------------------------
--------------------------------------------------
-------------------MLL-QCRHEASSPKLDYLVPSGKMKILLVFL
SLLGYSIAMPLQM-HMPRIPGFSSKSEEMMRYGHFNFMNFPH---LAHL-
SPFYGNGIQ--------LPQLFPQYQM-PM-----WPQPPPNKKS----P
QKPSSPAAPK----QTDQAP----E-TPSPN---QP------QPTD----
SP-PNQHLKQ---------PSTT----TA---------QPQEEETQ----
-----------------------TPQAFP--PFGN------------GLF
------PYQQPPWHIPH-----------------KI--------------
--PPG--FGRPPGSNEE-GGNPFFGFFGYHGFGGRPPYYSEE--MFE-D-
FEKPK-EEDPPKTETPA-TDP----SVNSTVPETNSTQPGAPSPRAGQGG
NDTSP----AGNNGQDPNTVSNPT------------------------VQ
NN-----PVVNVS-GQGVPRS------QT---PWR-------PSQTNIHE
NYP--YPNIRNFPAGR----QWHPTGT-SMGNR---RNGPFYRN------
---QQIQRAPRWNSFVLEGK---QA-IR-----LGYPIYRRAYASTVRGN
YPNYAGNPVNFRRKPAGP--------------------------------
--------------------------------------------------
--------------------------------------------------
--------------------------------------------SKQPAG
T-IA---P--------------------------LGPKHG-TTGHNENIQ
NPKEKPVSQKERIVIPTRDPNGPWRNSQDY------------------GV
T-KSNYKL--PHPEGNI-LVPNFNSIDQHENSYYPRGDSRGTPNSNGQTQ
SQ--NLPK-GIILEPRRIPYESEINQPEIKHSTH-Q-------------P
-------VYP--EGSPSPARERFP-AGRNTWNQQ--EISPPFKED-----
----PGRKEEHLP------HPSLGSRGRIYYTD---Y-NPYD--------
-RR----ENPPYLRSNS-WDER-N--DPPNTM---GQS-ENPHYPMNTPD
-PKETIPY-----------------NEEGPADPT-GDEPF-PGQTTWG--
---VDE-SNFKTAPTAR-YEG-KQY------------TSNQPKE---YSP
YSLD-NLPKP-REYFPYGEFYPWSPDENFPSYNTAPTIPLLVENRG-YYP
TNAVGQEENTM-FPSWNSWDHMVQVQGQKERRPYFTRTFWGQPTN-LPKA
PASPPYHKENQPYFSNSPTG---LQK-DPTWHEG-ENLNYG-MQITRLNS
PEGGHLA----FPDLI--PPH--YPGSQKETRLFHL-SQRGPCCAGG--S
IGPKD-NPLALQDYTLFFGLAPG---ENQDTSPLYT-D--SHTKHERYTI
-SPTSILPGQRNSSEK---RLPGESQNPSPFRDDVSTLRRNTPCSINNQL
SQ-RGIRPLPEASSLQSKNIPCLKSDL-EDGNH-VLEQTLEGNQLNERPV
DLT-------PEQLVMD---TPDE-GPK---PEGIPSE-VQGNEGKRQQQ
R-PST----ILKLPCFDSKLTKYYTSSTGTPS-----SLGRQGSFDGD--
PIMPTEIP-NSLAELATGAQFQNINVDPLNADDHT-PFDPLQ--VGTNPQ
DQ-VQDCLLLQA--
>Neophocaena asiaeorientalis asiaeorientalis
--------------------------------------------------
--------------------------------------------------
--------------------------------------------------
-------------------MLLLQCRHKASSPKLDNLVPSGKMKILLVFL
GLLCYSIAMP--M-QRPRMPGFSSKSEE-MRYGHFNFMNSPP---MAHL-
GPLYGNGMQ--------LPQLFLPYQM-PM-----WPQPPPNK-R----P
QKPSSPSAPKHQ-SKTDQAP----E-TQKPN---QP------QLKQ----
PL-PEHPLKQ---------PSLT----PT---------QPQ-EETQ----
-----------------------TPQAFP--PFSN------------GLF
------PYQQLPWHVPH-----------------RV--------------
--PPG--YGRPPVSNEE-GGNPYFGYFGYHGFGGRPPYYSEE--MFEQD-
FEKPK-EKDPPKTESPA-TDP----SANSTVPETNSTQSNAPNPRGSQGG
NDTSP----TGNSVQGSNTVSNTT------------------------AQ
NS-----PAVNVS-GQGVPRS------QT---PW-------GPSQTNIHE
NYP--NPNIRSFPAGR----QWRPTGT-AMGHK---RNGPFYRN------
---QQIQRGPRWNSFVLEGK---QA-VR-----PGYPIYRRAYASTARGN
SPNYVGNPANFRRKPEGP--------------------------------
--------------------------------------------------
--------------------------------------------------
--------------------------------------------NKHPVG
TNVA---P--------------------------LGPKHG-TVGHNENIQ
NPREKPVSQKEGIVIPTRDPSGPWRNSQDY------------------GV
N-KSNYKL--PHPEDNM-LVPNFNSIGQRENSYYLRGDSRRAPNSNGKTQ
SQ--NLLK-GIILEPRRIPYESEINQPELKHSIY-Q-------------P
-------VYP--EGFPSPPREHFN-AERNTWNQQ--EISPPFKED-----
----PGKHEEHLP------HPSHGSGGRVYYPD---Y-IPYD--------
-PR----ENSPYLRSNT-WAER-D--DSPNTM---RQP-ENPHYPMNTPD
-PKKTIPY-----------------NEEDPIDPT-GDESF-PGQSRWS--
---VAE-SSFKGDPTVRHYEG-EQY------------TSNQPKE---YLP
YSLDINPSKP-RKDFPYGEFYPWNPDENFPSYNTAPTEPRPVESRG-YYA
NNAVGQEESTM-LPSWNSWDHRIQAQEQKERKPYFNRNFWDQPTN-LHKV
PASSPYQKENKPYSSDSPAG---LQK-NPIWHEG-ENLNYG-MQITRLNS
PETEHLV----FPDLI--PPS--YPAVQKGAHLFHL-SQRGPCCAGG--S
TGPKD-NPLALQDYTPSFGLAPG---ENQDTSPVYIED--SQTKHVRHTI
-SPTSILAGQRNSSEK---RLPGESQNPSPFRDDMSTLKRNTPHSI-NQL
GQ-RGIMPFPKTSSLQSKNTPCLKSDLGGEG-N-ILEQIFEGNQLNERTV
DLT-------PEQLVIG---TPDE-GPK---PEGIPSE-VQGNEGER-QQ
R-PSS----ILQLPCFASKLTKYHTSGTGTPS-----SIGRQGSFDGD--
PITPTEIP-NSLAELATRAQFQNINVDPLNGDEHT-LFDSLQ--VGTNPQ
DQ-VQDCLLLQA--
>Lipotes vexillifer
--------------------------------------------------
--------------------------------------------------
--------------------------------------------------
-------------------MLLLQCRHEASSPKLDNLVPSGKMKILLVFL
SLLCYSIAMP--M-QMPRMPGFSSKSEE-MRYGHFNFMNSPP---MAHL-
GPLYGNGMQ--------LPQLFLPYQM-PM-----WPQPPPNKKR----P
QKPSSPSAPKYQ-SKTDQAP----E-TQKPN---QP------QLKQ----
PL-PEHPLKQ---------PSPT----PT---------QPK-EETQ----
-----------------------TPQAFP--PFGN------------GLF
------PYQQPPWHVPH-----------------RV--------------
--PPG--YGRPPVSNEE-GGYPYFGYFGYHGFGGRPPYYSEE--MFEQD-
FEKPK-EKDPPKTESPA-TDP----SANSTVPETNSTQSNAPKPRGSQGG
NDTSP----TGNSVQGSNTVSNPT------------------------AQ
NS-----PAVNVS-GQGVPRS------QT---P-R------GPSQTNIHE
NYP--NPSIRSFPAGR----QWRPTGT-AMGHK---RNGPFYQN------
---QQIQRGPRRNSFVLEGK---QS-VR-----PGYPIYRRAYASTARGN
SPNYAGNPANFRRKPEGP--------------------------------
--------------------------------------------------
--------------------------------------------------
--------------------------------------------NKHPVG
TNVA---P--------------------------LDPKHG-TAGHNENIQ
NPREKPISQKERTVIPTRDPSGPWRNSQDY------------------GV
N-KSNYKL--PHPEDNM-LVPNFNSIGQRENSYYLRGDSRRAPNSNGQTQ
SQ--NLLK-GIILEPRRIPYESEINQPELKHSIY-Q-------------P
-------VYP--EGFPSPAREHFN-AGRNTWNQQ--EISPPFKED-----
----PGRHEEHLP------HPSHGSGGHVYYPD---Y-NPYD--------
-AR----ENSPYLRSNT-WAER-D--DSPNTM---RQS-ENPHYPMNTPD
-PKKTIPY-----------------NEEDPIDPT-GDESF-PGQSRWG--
---VAE-SSFKGDPTVRHYEG-EQY------------TSNQPKE---YLP
YSLD-NPSKP-REDFPYGEFYPWSPDENFPSYNTAPTEPRPVESRG-YYA
NNAIGQEESTM-FPSWNSWDHRIQAQEQKESKPYFNRNFWDQPTN-LHKA
PASSPYQKENKPYSSDSPDG---LQK-NPIWHEG-ENLNYG-VQITRLNS
PEREHLV----FPDLI--PPS--YPAGQKGAHLFHL-SQRGPCCAGG--S
TGPKD-NPLALQDYTPSFGLAPG---ENQDTSTVYTDD--SHTKHVRHTI
-SPTSILAGQRNSSEK---RLPGESQNPSPFRDDMSTLKRNTPRSI-NQL
GQ-RGIMPFLETSSLQSKNTPCLKSDLGGEG-N-ILEQIFEGNQLNERTV
DLT-------PEQLVIG---TPDE-GPK---PEGIPSE-VQGNAGER-QQ
R-PSS----ILQLPCFGSKLTKYHTSSTGTPS-----SIGRQGSFDGD--
PITPTEIP-NSLAELATRAQFQNTNVDPLNADEHT-LFDSLQ--VGTNPQ
NQ-VQDCLLLQA--
>Marmota flaviventris
--------------------------------------------------
--------------------------------------------------
--------------------------------------------------
-------------------MLLLQCRNGASFPKLYNLVPSGKMKILLVFL
GLLGNSAAMP--M-HMPRMPGFSSKSEEMMRFGQFNFMNAPH---MAHM-
G-LYGNGFQ--------IPQPFPQYQM-PM-----WPQPPPNAWQ-----
----NPPEPQHQ-TKTDQTQ----E-TQKPN---QT------QPKT----
PP-QKQPLKQ---------PPQA----TT---------QGK-EETQ----
-----------------------PPQAFP--PFGN------------GLF
------PYGQPPWPIPQ-----------------RV--------------
-PPPR--YGRLPLSNEE--GNPYFGYFGYHGFGGHPPYYSEE--MFD-D-
IEKPK-EKDPPKTESPP-AEP----SANSTVTETNSTQPN---PGRSQGG
NDTYS----IGNNAPVPNTGSNPT------------------------AQ
NGV-FPPPSVNVS-GQGGPRS------QI---PWR-------PSQPNIHE
IYP--NPNIRNPPTGR----QWHPTGT-AMGHR---QYGPLYRN------
---QQVQRGPRWNSLAWEGK---QA-TR-----PGNPTYRKAYSPTSRVN
YPNYAGNPANFRRKPQAP--------------------------------
--------------------------------------------------
--------------------------------------------------
--------------------------------------------NKHLMG
TNVV---P--------------------------LGPKQA-TVGRNEKIQ
NPQEKSLGQKDRIISPTKDTAGVWKTSQHH------------------GV
N-KPNYKS--PRPEDNM-LGPNFNSINQHENSYFPRGDSRKAPSSDVQTQ
SQ--NLPK-GIALEPRRIPYESETNQPELKHSTQ-Q-------------P
-------VYP--EEIPSTTREHFP-TGRNTWSNK--EIPPYFKED-----
----PGRQEEHLP------QPSQGSRGSVFYHE---Y-NPYY--------
-PR----ENLPYIRSNI-WDER-I--DSPNTI---RQP-ENPRYSMNTLV
-QKETVHY-----------------NEEDPTDPT-GDESF-PARSKWG--
---EEE-LSFKGSPTVRLYEG-EQY------------ASNQPKQ---YPP
YSLD-NPSKP-REDFPYSEFYPWSPEETFPSYNPGPTISPPVENRG-YYG
NNAIGEEESTF-FPSWNSWDHRIQPQGQKERESYFNRNFWDQATN---SQ
KASLPDQKENNPYSGNTPAG---LQK-NPTWQEG-QNLNYD-MQITSLNS
PERQHLA----FPDFI--PQS--YPSGQKEAHLFHH-SPRGSCCVSG--S
TGHKD-NPLALQDYTSSYDLAPG---ENQATNPMYTES--SLTKHTRPIV
-SPTSILPGQRNSSEK---KLPGESQNTSPFRDDVSTLRRNTPCSVKNQL
DQ-TGMMSSSETSSPQSKNIPCLKNDLGGDGNN-ILEQIFEGNQLNERSV
ALT-------PEQLVIG---TIDE-GSK---PEGIQNE-VQENEGERQQQ
R-PPS----ILHLPCFGSKLAKLHSSSTGTPS-----SNGRQGQFDGD--
LIIPTENP-NTLVGLATEEPFKNINVDQLNADEHI-PFESFQ--RGTNPQ
DH-IQDCLLLQV--
>Bos indicus
--------------------------------------------------
--------------------------------------------------
--------------------------------------------------
-------------------MLL-QCRHEASSPKLDYLVPSGKMKILLVFL
SLLGYSIAMPLQM-HMPRIPGFSSKSEEMMRYGHFNFMNFPH---LAHL-
SPFYGNGIQ--------LPQLFPQYQM-PM-----WPQPPPNKKS----P
QKPSSPAAPK----QTDQAP----E-TPSPN---QP------QPTD----
SP-PNQHLKQ---------PSTT----TA---------QPQEEETQ----
-----------------------TPQAFP--PFGN------------GLF
------PYQQPPWHIPH-----------------KI--------------
--PPG--FGRPPGSNEE-GGNPFFGFFGYHGFGGRPPYYSEE--MFE-D-
FEKPK-EEDPPKTETPA-TDP----SVNSTVPETNSTQPGAPSPRAGQGG
NDTSP----AGNNGQDPNTVSNPT------------------------VQ
NN-----PVVNVS-GQGVPRS------QT---PWR-------PSQTNIHE
NYP--YPNIRNFPAGR----QWHPTGT-SMGNR---RNGPFYRN------
---QQIQRAPRWNSFVLEGK---QA-IX-----LGYPIYRRAYASTVRGN
YPNYAGNPVNFRRKPEGP--------------------------------
--------------------------------------------------
--------------------------------------------------
--------------------------------------------SKQPEG
T-IA---P--------------------------LGPKHG-TTGHNENIQ
NPKXKPVSQKERIVIPTRDPNGPWRNSQDY------------------GV
T-KSNYKL--PHPEGNI-LVPNFNSIDQHENSYYPRGDSRGTPNSNGQTQ
SQ--NLPK-GIILEPRRIPYESEINQPEIKHSTH-Q-------------P
-------VYP--EGSPSPARERFP-AGRNTWNQQ--EISPPFKED-----
----PGRKEEHLP------HPSLGSRGRIYYTD---Y-NPYD--------
-RR----ENPPYLRSNS-WDER-N--DPPNTM---GQS-ENPHYPMNTPD
-PKETIPY-----------------NEEGPADPT-GDETF-PGQTRWS--
---VDE-SNFKTAPTAR-YEG-KQY------------TSNQPKE---YSP
YSLD-NLPKP-REYFPYGEFYPWSPDENFPSYNTAPTIPLLVENRG-YYP
TNAVGQEENTM-FPSWNSWDHMVQVQGQKERRPYFTRTFWGQPTN-LPKA
PASPPYHKENQPYFSNSPTG---LQK-DPTWHEG-ENLNYG-MQITRLNS
PEGGHLA----FPDLI--PPH--YPGSQKETRLFHL-SQRGPCCAGG--S
IGPKD-NPLALQDYTLFFGLAPG---ENQDTSPLYTED--SHTKHERYTI
-SPTSILPGQRNSSEK---RLPGESQNPSPFRDDVSTLRRNTPCSINNQL
SQ-RGIRPLPEASSLQSKNIPCLKSDL-EDGNH-VLEQTLEGNQLNERPV
DLT-------PEQLVMD---TPDE-GPK---PEGIPSE-VQGNGGKRQQQ
R-PST----ILKLPCFDSXLTKYYTSSTGTPS-----SLGRQGSFDGD--
PIMPTEIP-NSLAELATGAQFQNINVDPLNADDHT-PFDPLQ--VGTNPQ
DQ-VQDCLLLQA--
>Mandrillus leucophaeus
--------------------------------------------------
--------------------------------------------------
--------------------------------------------------
-------------------MLVLRCRHGTSFPKLDNLVPKGKMKILLVFL
GLLGNSVAMP--M-HMPRMPGFSSKSEEMMRYNQFNFMTLPH---LAHL-
GPFFGTG----------LPQQFPQYQM-PM-----WPQPPP--WH----P
QK---PSGQKRH-NKTDQTQ----E-TQKPN---QT------QSKK----
PP-QKRPLKQ---------PLHT----PA---------QPE-EEAQ----
-----------------------PPQWFS--PVFT------------VFF
------TSQRLP--------------------------------------
--PPG--YGRPPASNEE-GGNPYFGYFGYHGFGGRPPYYSEE--MFEQD-
FEKPK-EEDPPKAESPG-TEP----TANSTVTETNSTQSN---PKGSQGG
NDTSP----TGNSIPGPNTGNNPP------------------------AQ
NGI-VPLPAVNTS-GQGGPGS------QI---PWR-------PSQPNIRE
NHP--NPNIRNFPSGR----RWYPTGT-AMGHR---QNGPFYRN------
---RQVQRGPQWNSFAWEGK---QV-VR-----PGNPVYHKVYLSTSRGN
YPNYAGNPANLRRKPQGP--------------------------------
--------------------------------------------------
--------------------------------------------------
--------------------------------------------NKHPMG
TNVA---P--------------------------VGPKHG-PVVHNEKIQ
NPREKHLGPKEQIIVPTKNPTSPGRNSQQY------------------EV
N-KSNYKL--PHSEGYT-PVPNFNSVDQHENSYYPREDSRKVPNSDGQTQ
SQ--ILPK-GMVLEPRRIPYESETNQPELKHSAY-Q-------------P
------AVHP--EEIPS-AKEHFP-AGRNTWDHQ--EISPPFKEH-----
----PGRQEEHLP------HPSHGSRGRVFYPE---Y-NPYD--------
-PR----ENSPYRRSNI-WDER-D--DSPNTM---GQK-ESSLYPINTPD
-HKETVPY-----------------NEEDPIDPT-GDEVF-PGQNRWG--
----EE-LSFKGVPTVRHYEG-EQY------------TSNQPKE---YPP
YSLD-NPSKP-REDFYYSEFYPWNPDENFPSYNTAPTMSPPTESRG-YYV
NNAVRPEESNL-FPSWNSWDHRIQAQGQKERRPYFNRNIWDQATH-LQKA
PARPPDQKGNQPYSSNTPVG---LQK-NPMWHEG-EDLNYG-MQMTRMNS
PEREHSS----FPDFI--PQS--YPSGQKEAHLFHL-SQRGSCCTGS--S
TGPKD-NPLALQDYTPSYGLAPG---ENQDTSPLYTEG--SHSKHTRHII
-SPTSTLPGQRNSSEK------MENEN--PFRDDVSTLRRNTPCSINNQL
GQ-KGIMPFPEVDSLQAKNTPCLKNDLGGDGNN-ILEQIFEDNQLNERTV
DLT-------PEQLVIG---TPDE-GSN---PEGIQSQ-VQENESERQQQ
R-PSN----ILHLPCFGSKLAKHHSSSTGTPS-----SNGRQSPFDGD--
SIMPTENP-NTLVELATGEQFKSTNADPLDAGEHS-PFEFLQ--RGTNAE
DQ-VQDCLLLQA--
