# Supplementary material for: Early evolution of enamel matrix proteins is reflected by pleiotropy of physiological functions
Source: Sci Rep. 2023 Jan 26;13:1471. doi: 10.1038/s41598-023-28388-4 (PMC9879986; doi:10.1038/s41598-023-28388-4)
Supplement: Supplementary file 3 — Supplementary Information 3. [file 41598_2023_28388_MOESM3_ESM.zip]

Archive with 3 entries (3 files):
- Ambn_del8.html
- Ambn_ggg.html
- Amelx.html
