# Supplementary material for: Early evolution of enamel matrix proteins is reflected by pleiotropy of physiological functions
Source: Sci Rep. 2023 Jan 26;13:1471. doi: 10.1038/s41598-023-28388-4 (PMC9879986; doi:10.1038/s41598-023-28388-4)
Supplement: Supplementary file 13 — Supplementary Information 13. [file 41598_2023_28388_MOESM13_ESM.xlsx]

## Sheet: Sheet1
	Protein	Position*	Motif code	Motif structure*	Function	Cluster of**	Common for	Missing in***	in pangolin	in whale	in aardvark	in platypus
	AMELX	1-7	LIG_FHA_1	MKTMILL	FHA binding, aliphatic		Mammalia	Dasypus	No	No	Yes	Yes
		15-18	DOC_PP4_FxxP_1	FQEP	PP4 holoenzym docking		Tetrapoda	Pogo	Yes	No	Yes	Yes
		25-31 & 32-36	LIG_FHA_2	SPGYINL & SYEVL	Atg8 binding for autophagy	2	Tetrapoda	Lepidosauria BUT Python	Yes	No	Yes	Yes
		27-33	LIG_PTB_Phospho_1	GYINLSY	binding Shc/IRS-like PTB domain		Sarcopterygii		Yes	No	Yes	Yes
		27-34	LIG_PTB_Apo_2	GYINLSYE	binding Dab-like PTB domain		Sarcopterygii		Yes	No	Yes	Yes
		28-31	LIG_SH2_GRB2like/_PTP2/_STAT5	YINL	GRB2/STAT5 SH2 & SH-PTP2 domain binding	3	Tetrapoda	Pogo	Yes	No	Yes	Yes
		28-31 & 33-36	TRG_ENDOCYTIC_2	YINL & YEVL	AP sorting	2	Sarcopterygii		Yes	No	Yes	Yes
		28-33		YinLsY	polymeration motif I.
		29-34	MOD_N-GLC_1	INLSYE	N-glycosylation		Sarcopterygii		Yes	No	Yes	Yes
		29-35	MOD_Plk_1	INLSYEV	Plk1 kinase phosphorylation		Sarcopterygii		Yes	No	Yes	Yes
		35-40	DOC_CKS1_1	VLTPLK	CDK docking		Amniota	Dasypus	No	No	Yes	Yes
		41-47	MOD_Plk_4	WYQSMIR	Plk4 kinase phosphorylation		Tetrapoda	Atlantogenata; most Primates; some Rodentia; most Chirotpera; Tylopoda; Cetacea; Pogo; Tupaia; Galeopterus; Sus	No	No	No	No
		42-45	TRG_ENDOCYTIC_2	YQSM	AP sorting		Tetrapoda		Yes	No	Yes	Yes
		50-55		YpsYgY	polymeration motif II.
		55-58	TRG_ENDOCYTIC_2	YEPM	AP sorting		Sarcopterygii	Anolis	No	Yes	Yes	Yes
		68-74	MOD_PIKK_1	PVLSQQH	PIKK phosphorylation		Mammalia	Australidelphia	No	Yes	Yes	Yes
		110-116	MOD_PIKK_1	MTPTQHH	PIKK phosphorylation		Mammalia	Dasypus	Yes	No	Yes	Yes
		161-164 &164-167	LIG_WW_2/_1	PPLP	WW II./I. domain recognition	2	Amniota	Lepidosauria; Australidephia; some Rodentia; Eulipotyphla BUT Sorex; Echinops; Dasypus	Yes	Yes	Yes	Yes
		161-165	LIG_MYND_1	PPLPP	MYND domain recognition		Mammalia	some Marsupialia	Yes	Yes	No	Yes
		174-181	LIG_ANK_PxLPxL_1	PILPELPL	ANKRA2/RFXANK binding		Mammalia	some Marsupialia; some Afrotheria; Eulipotyphla BUT Condylura; Sus; Dasypus	No	No	Yes	Yes
		188-194	LIG_FHA_2	DKTKREE	FHA binding, acidic		Tetrapoda	some Cetartiodactyla	Yes	No	Yes	Yes
		193-196	LIG_TPR	EEVD	TRP ligand		Amniota	Archosauria; Australidelphia; Atlantogenata BUT Trichechus; some Carnivora; some Cetacea; some Chiroptera; most Rodentia; Primates BUT Simiiformes; Tylopoda; Sus; Galeopterus	No	No	No	No
	AMBN	8-12 & 14-22 & 15-22 & 16-22	LIG_UBA3_1	LFKMK & ((L)I)LFLSLVK	UBA3 adenylation binding	5	Mammalia	some Carnivora; Pteropus; Galeopterus; Tupaia; Dasypus; Sarcophilus	No	Yes	Yes	No
		8-16	LIG_EH1_1	LFKMKGLIL	Groucho/TLE corepressors recruitment		Mammalia	some Carnivora; some Cetartiodactyla; some Chiroptera; some Eulipotyphla; Dasypus; Sarcophilus	No	Yes	Yes	No
		10-18	DOC_MAPK_gen_1	KMKGLILFL	MAPK interaction KMKGLILFL		Mammalia	Dasypus	No	Yes	Yes	No
		10-18 & 12-20	DOC_MAPK_MEF2A_6	KMKGLILFL & KGLILFLSL	ERK1/2 and p38 MAPK docking	2	Mammalia		No	Yes	Yes	Yes
		62-68	MOD_PIKK_1	NALSQYS	PIKK phosphorylation		Tetrapoda	Diapsida; Atlantogenata BUT Trichechus	Yes	Yes	No	No
		67-70	TRG_ENDOCYTIC_2	YSRL	AP sorting		Placentalia	Hominoidea; Galeopterus; Tupaia	Yes	Yes	Yes	N.A.
		67-72		YsrLgF	polymeration motif
		75-81	MOD_Plk_4	ALNSLWL	Plk4 kinase phosphorylation		Tetrapoda	Sarcophilus; Pogo	Yes	Yes	Yes	Yes
		84-87	DOC_PP2B_LxvP_1	LLPP	Calcineurin docking	2	Tetrapoda	Lepidosauria	No	Yes	No	No
		98-104	MOD_PIKK_1	EHETQQP	PIKK phosphorylation		Amniota		Yes	Yes	No	Yes
		104-108 &111-115 & 115-119	LIG_MYND_1	PSLQP & PGLKP & PFLQP	MYND domain recognition	3	Placentalia	Atlantogenata; some Eulipotyphla	No	Yes	No	N.A.
		114-118	CLV_PCSK_SKI1_1	KPFLQ	SKI1 cleavage		Mammalia	Atlantogenata; Myotis	No	Yes	No	No
		114-121	LIG_SH3_3/_4	KPFLQPTA	SH3 class I/II binding, noncanonical		Mammalia; Archosauria	Marsupialia BUT Sarcophilus; Afrotheria BUT Chrysochloris; Galeopterus; Equus	No	Yes	No	No
		116-119	DOC_PP4_FxxP_1	FLQP	PP4 holoenzym docking		Mammalia	Haplorhini; some Afrotheria; Carnivora BUT Felidae; some Marsupialia; Dasypus	Yes	Yes	Yes	Yes
		131-137 & 131-138	LIG_SH3_1/_2/_3/_4	KPGPQPP &KPGPQPPM	SH3 class I/II binding, non/canonical	2	Amniota	Lepidosauria; Haplorhini; Tupaia; Equus; Dasypus	Yes	Yes	No	Yes
		144-147	LIG_TRAF2_1	PLQE	TRAF2 binding		Euarchontoglyres	some Primates; some Rodentia; Galeopterus; Tupaia	N.A.	N.A.	N.A.	N.A.
		174-177	DOC_PP4_FxxP_1	FADP	PP4 holoenzym docking		Placentalia	some Ruminantia; some Eulipotyphla; Strepsirrhini	No	Yes	Yes	N.A.
		178-184	MOD_Plk_4	QFPTVFQ	Plk4 kinase phosphorylation		Mammalia	Ruminantia; Tylopoda; Dasypus	Yes	Yes	Yes	Yes
		203-206	TRG_ENDOCYTIC_2	YPGM	AP sorting		Tetrapoda	Erinaceus; Monodelphis	No	Yes	Yes	Yes
		207-212	MOD_NEK2_1	FYMSYG	NEK2 phosphorylation		Amniota	Lepidosauria; Simiiformes; some Eulipotyphla; some Afrotheria; Galeopterus	Yes	Yes	Yes	No
		216-219	DOC_PP2B_LxvP_1	LNAP	Calcineurin docking		Mammalia	some Cetartiodactyla; Pteropus; Equus	No	No	Yes	No
		226-229	LIG_TRAF2_1	SSEE	TRAF2 binding		Sarcopterygii	some Ruminantia	Yes	Yes	Yes	Yes
		240-243	TRG_ENDOCYTIC_2	YGTL	AP sorting		Amniota	Lepidosauria	Yes	Yes	Yes	Yes
		250-255	MOD_NEK2_1	FRQTLR	NEK2 phosphorylation		Euarchontoglyres; Equus	Strepsirrhini; Hominoidea; Galeopterus; Tupaia	N.A.	N.A.	N.A.	N.A.
		250-256	MOD_PKA_2	FRQTLRR	PKA AGC kinase phosphorylation		Placentalia	Atlantogenata; Carnivora; Eulipotyphla BUT Condylura; Odontoceti; Tylopoda; Sus	Yes	Yes	No	N.A.
		250-258	DEG_APCC_DBOX_1	FRQTLRRLN	APC/C binding		Placentalia	Atlantogenata; Strepsirhini; Hominoidea	No	Yes	No	N.A.
		251-255	LIG_14-3-3_CanoR_1	RQTLR	14-3-3 proteins interaction		Euarchontoglyres; Equus	Strepsirrhini; Hominoidea; Galeopterus; Tupaia	N.A.	N.A.	N.A.	N.A.
		265-271	MOD_Plk_1	GDFTVEV	Plk1 kinase phosphorylation		Tetrapoda	Archosauria	Yes	Yes	Yes	Yes
		279-283	DOC_USP7_UBL2_3	KGPEK	USP7 UCD docking		Placentalia		No	Yes	Yes	N.A.
		301-306	TRG_LysEnd_APsAcLL_1	ENPALL	transmembrane sorting		Placentalia	Haplorhnini; Eulipotyphla BUT Condylura; Sus; Dasypus	No	Yes	No	N.A.
		348-353	DOC_CKS1_1	LITPEL	CDK docking		Mammalia	Marsupialia	No	Yes	Yes	N.A.
		348-354 &363-369 & 372-378	LIG_FHA_1/_2	LITPELA & DVTTPLG & EATVDIT	FHA binding, aliphatic / acidic	8	Sarcopterygii	some Eulipotyphla; Lepidosauria BUT Pogo; Xenopus	Yes	Yes	Yes	Yes
		353-359	DOC_PP2A_B56_1	LAEVYET	PP2A dephosphorylation		Placentalia	Perissodactyla; most Primates; most Chiroptera; Afrotheria BUT Elephantulus; Galeopterus; Tupaia	No	Yes	No	No
		364-369	DOC_CKS1_1	VTTPLG	CDK docking		Mammalia	Simiiformes; most Chiroptera; Cetartiodactyla	No	Yes	No	No
		371-377 & 375-381	MOD_Plk_1	GEATMDI & MDITMSP	Plk1 kinase phosphorylation	3	Amniota	Lepidosauria; Carnivora BUT Canidae	Yes	Yes	Yes	Yes
		375-380	MOD_NEK2_1	MDITMS	NEK2 phosphorylation		Mammalia	Marsupialia; most Afrotheria; most Laurasiatheria	No	No	Yes	Yes
		380-386	MOD_PIKK_1	SPDTQQP	PIKK phosphorylation		Amniota	Primates BUT Carlito; most Eulipotyphla; most Chiroptera; Dasypus; Alligator	No	Yes	No	Yes
		404-407	DOC_PP4_FxxP_1	FQEP	PP4 holoenzym docking		Tetrapoda		No	Yes	Yes	Yes
	AMTN	1-4	DEG_Nend_UBRbox_1	MKTM	UBR-box N-terminal degradation		Tetrapoda	Xenopus; Dasypus	N.A.	Yes	No	N.A.
		1-7	LIG_FHA_1	MKTMILL	FHA binding, aliphatic		Tetrapoda	Ruminantia; most Cetacea; Xenopus; Dasypus	N.A.	Yes	No	N.A.
		3-9	LIG_SUMO_SIM_anti_2	TMILLLC	antiparallel SUMO binding	2	Tetrapoda	Lepidosauria; Cetartiodactyla; Eulipotyphla BUT Sorex; most Primates; some Chiroptera; Ceratotherium; Tupaia; Galeopterus; Dasypus	N.A.	No	No	N.A.
		6-12	LIG_NRBOX	LLLCLLG	nuclear receptors binding		Euteleostomi	Apoda; Dasypus	N.A.	Yes	No	N.A.
		10-15	MOD_NEK2_1	LLGSAQ	NEK2 phosphorylation		Amniota	Lepidosauria; Ochotona; Dasypus; Xenopus	N.A.	Yes	No	N.A.
		51-56	LIG_SUMO_SIM_anti_2	SISLIP	antiparallel SUMO binding		Placentalia	Tupaia; Equus; Dasypus	N.A.	Yes	No	N.A.
		55-61	MOD_PIKK_1	IPLTQLL	PIKK phosphorylation		Tetrapoda	Ruminantia; most Lepidosauria; Apoda; Dasypus	N.A.	Yes	No	N.A.
		56-62	LIG_FHA_1	PLTQLLT	FHA binding, aliphatic		Placentalia; some Lepidosauria	Carnivora BUT Falidae; Ceratotherium; Dasypus	N.A.	Yes	No	N.A.
		58-66	LIG_SUMO_SIM_par_1	TQLLTLGSD & QLLTLGSD	parallel SUMO binding	2	Placentalia	most Carnivora; most Primates; some Afrotheria; Equus	N.A.	Yes	No	N.A.
		115-118	LIG_TRAF2_1	SSEE	TRAF2 binding		Tetrapoda	Xenopus	N.A.	No	No	N.A.
		125-131	LIG_FHA_1	IFTGLLI	FHA binding, aliphatic		Amniota	some Eulipotyphla; Equus; Alligatoridae	N.A.	Yes	Yes	N.A.
		175-180	DOC_CKS1_1	VTTPGV	CDK docking		Mammalia	Cetacea; Equus; Oryctolagus; Dasypus	N.A.	No	No	N.A.
		175-181	DEG_SCF_FBW7_1	VTTPGVT	FBW7 F box binding		Euarchontoglyres; Talpa; Camelus; some Afrotheria		N.A.	N.A.	No	N.A.
		179-185	LIG_FHA_2	GVTDDDD	FHA binding, acidic	2	Placentalia	Afrotheria; Pteropodidae; Eulipotyphla BUT Talpa; Ceratotherium; Dasypus	N.A.	Yes	No	N.A.
		188-193	DOC_CKS1_1	MSTPAG	CDK docking		Placentalia	some Afrotheria; some Rodentia; Ruminantia; Cetacea; Ochotona; Dasypus	N.A.	No	Yes	N.A.
		195-201	MOD_PKA_1 /_2	RRATHTT	PKA AGC kinase phosphorylation	2	Amniota	Lepidosauria; most Afrotheria; Ruminantia; most Chiroptra; most Cetacea; Carnivora BUT Canidae; Equus; Tupaia; Galeopterus	N.A.	Yes	No	N.A.
	ENAM	1-3	DEG_Nend_Nbox_1	MLL	N-box degradation		Mammalia	some Afrotheria	N.A.	Yes	Yes	N.A.
		1-4	LIG_DCNL_PONY_1	MLLL	DCNL PONY binding		Mammalia	some Carnivora; Ruminantia; Sus	N.A.	Yes	Yes	N.A.
		23-32	DOC_MAPK_MEF2A_6	KMSLLVFLGL	ERK1/2 and p38 MAPK docking	2	Mammalia; Anolis	Marsupialia BUT Phascolarctos	N.A.	Yes	Yes	N.A.
		33-38	MOD_NEK2_1	LGVSAA	NEK2 phosphorylation		Tetrapoda	Apoda; Lepidosauria; Delphinidae; Oryctolagus; Caiman	N.A.	Yes	Yes	N.A.
		57-61	CLV_Separin_Metazoa	EMMRY	Separase cleavage		Mammalia	most Cetacea; some Afrotheria; Dasypus	N.A.	Yes	No	N.A.
		61-64	TRG_ENDOCYTIC_2	YNQF	AP sorting		Placentalia; Anolis	Ochotona	N.A.	Yes	Yes	N.A.
		95-99	LIG_SH2_CRK	YQMPM	CRK SH2 domain binding		Placentalia		N.A.	Yes	Yes	N.A.
		95-101	LIG_SH3_1	YQMPMWP	SH3 class I binding		Placentalia	some Carnivora; some Afrotheria	N.A.	Yes	Yes	N.A.
		120-126	MOD_PIKK_1	TDQTQET	PIKK phosphorylation	2	Placentalia; Geotrypetes	Ruminantia; some Eulipotyphla; Equus; Ochotona	N.A.	Yes	Yes	N.A.
		141-145	DOC_USP7_UBL2_3	KQPLK	USP7 UCD docking		Mammalia; Python	Cetartiodactyla BUT Tylopoda; some Marsupialia; some Rodentia; Eulipotyphla BUT Talpidae; Equus	N.A.	No	Yes	N.A.
		160-164	LIG_EVH1_2	PPQPF	EVH signal transduction binding 2		Placentalia	Cetartiodactyla; Elipotyphla BUT Condylura	N.A.	No	Yes	N.A.
		166-173	LIG_PTB_Apo_2	PFGNGLYP	binding Dab-like PTB domain		Mammalia; Archosauria	Tupaia; Caiman	N.A.	Yes	No	N.A.
		190-193	DOC_PP4_FxxP_1	FGRP	PP4 holoenzym docking		Tetrapoda	most Chiroptera; Carnivora BUT Feliformia; Afrotheria BUT Elephantulus; Cetacea; Tylopoda; Sus; Galeopterus; Tupaia; Dasypus; Monodelphis, Caiman; Xenopus	N.A.	No	No	N.A.
		196-199	LIG_TRAF2_1	SNEE	TRAF2 binding		Tetrapoda	most Amphibia; Delphinidae; Caiman	N.A.	Yes	Yes	N.A.
		198-205	LIG_PTB_Apo_2	EEGNPYYA	binding Dab-like PTB domain		Amniota	some Cetacea; Lepidosauria BUT Anolis; Caiman	N.A.	Yes	Yes	N.A.
		201-203	LIG_IBAR_NPY_1	NPY	actin polymerization		Amniota	Ruminantia; Tylopoda; Lepidosauria BUT Anolis; Caiman	N.A.	Yes	Yes	N.A.
		209-212	TRG_ENDOCYTIC_2	YHGF	AP sorting		Tetrapoda	Archosauria; Ruminantia; Eulipotyphla BUT Talpidae; most Amphibia; Galeopterus	N.A.	Yes	Yes	N.A.
		218-222	LIG_SH2_STAP1	YSEEM	STAP1 SH2 domain binding		Amniota		N.A.	Yes	No	N.A.
		228-235	LIG_SH3_4	KPKEKDPP	SH3 non-canonical class II binding		Placentalia; Lepidosauria	Primates; Tylopoda; Ruminantia; Pinnipedia; Galeopterus	N.A.	Yes	Yes	N.A.
		228-236	DOC_PP4_FxxP_1	KPKEK & KDPPK	USP7 UCD docking	2	Tetrapoda	Primates; Perissodactyla; Tylopoda; Ruminantia; some Chiroptera; Galeopterus	N.A.	Yes	Yes	N.A.
		235-238	MOD_SUMO_for_1	PKPE	SUMO-1 modification		Tetrapoda	Lepidosauria	N.A.	Yes	Yes	N.A.
		251-256 & 258-263 & 268-273	MOD_N-GLC_1	TNSTVP & ANATQS & GNDTSP	N-glycosylation	3	Tetrapoda		N.A.	Yes	Yes	N.A.
		251-257	MOD_Plk_1	TNSTVPD	Plk1 kinase phosphorylation		Tetrapoda	Apoda; some Afrotheria; Erinaceus	N.A.	Yes	Yes	N.A.
		252-258	LIG_FHA_2/1	NSTVPDA	FHA binding, acidic / aliphatic		Tetrapoda	Dasypus; Apoda	N.A.	Yes	Yes	N.A.
		258-264	MOD_PIKK_1	ANATQSI	PIKK phosphorylation		Mammalia		N.A.	No	No	N.A.
		299-304	MOD_N-GLC_1	VNVSGQ	N-glycosylation		Tetrapoda	Dasypus	N.A.	Yes	Yes	N.A.
		304-317	LIG_SxIP_EBH_1	QGVPKSQIPWR & KSQIPWRPSQ	EBH binding	2	Placentalia	most Laurasiatheria BUT Chiroptera, Oryx, and Erinaceus; Tupaia	N.A.	No	No	N.A.
		306-312& 313-319	MOD_PIKK_1	VPKSQIP & WRPSQPN	PIKK phosphorylation	2	Mammalia	some Eulipotyphla; some Afrotheria	N.A.	Yes	Yes	N.A.
		313-319	MOD_PKA_2	WRPSQPN	PKA AGC kinase phosphorylation		Euarchontoglyres; Perissodactyla; Phyllostomidae; Ruminantia; Loxodonta; Dasypus; Gekko		N.A.	N.A.	N.A.	N.A.
		364-371	LIG_KLC1_WD_1	FAWEGKQA	microtubul transport		Euarchontoglyres; Suricata; Rhinolophus	Tupaia; Galeopterus	N.A.	N.A.	N.A.	N.A.
		611-615	LIG_SH2_CRK	YNLPR	CRK SH2 domain binding		Mammalia	Oryctolagus; Dasypus	N.A.	No	Yes	N.A.
		631-637	MOD_Plk_1/_4	QENSYFS	Plk1/Plk4 kinase phosphorylation	2	Tetrapoda	Lepidosauria BUT Gekko; Xenopus	N.A.	Yes	Yes	N.A.
		642-644	CLV_PCSK_PC1ET2_1 / _NRD_NRD_1	KRV	NEC1/2 cleavage / N-Arg dibasic cleavage		Placentalia	some Afrotheria; Equus	N.A.	Yes	No	N.A.
		650-656	MOD_PIKK_1	QIQSQNL	PIKK phosphorylation	2	Euteleostomi	Amphibia; Lepidosauria; some Afrotheria	N.A.	Yes	Yes	N.A.
		664-666	TRG_ER_diArg_1	PRR	ER retention	2	Placentalia	some Afrotheria	N.A.	Yes	Yes	N.A.
		665-667	CLV_NRD_NRD_1	RRT	N-Arg dibasic cleavage		Amniota	most Lepidosauria	N.A.	Yes	Yes	N.A.
		690-696	MOD_CDK_SPxK_1	KIPSPTR	CDK phosphorylation		Placentalia	some Primates; some Chiroptera; some Afrotheria; Eulipotyphla BUT Talpa; Ceratotherieum	N.A.	Yes	No	N.A.
		702-708	MOD_PKA_2	ERNTWNR	PKA AGC kinase phosphorylation		Placentalia	Atlantogenata; Serecidae	N.A.	Yes	No	N.A.
		744-746	LIG_IBAR_NPY_1	NPY	actin polymerization		Placentalia; Pogona		N.A.	Yes	Yes	N.A.
		753-756	LIG_SH2_STAT5	YIKS	STAT5 SH2 domain binding		Mammalia	Marsupialia BUT Trichosurus; Oryctolagus	N.A.	Yes	Yes	N.A.
		798-804	MOD_Plk_1	EDESFPG	Plk1 kinase phosphorylation		Placentalia	most Afrotheria; Tylopoda; Ruminantia BUT Bos; Sus; Primates BUT Carlito; Chiroptera BUT Pteropodidae	N.A.	Yes	Yes	N.A.
		837-840	LIG_SH2_STAT5	YLPY	STAT5 SH2 domain binding		Tetrapoda	Ruminantia; Marsupialia BUT Phascolarctos; Lepidosauria BUT Anolis; Oryctolagus	N.A.	Yes	Yes	N.A.
		854-857	TRG_ENDOCYTIC_2	YSEF	AP sorting		Tetrapoda	most Amphibia; Marsupialia BUT Sarcophilus; Ochotona	N.A.	Yes	No	N.A.
		854-858	LIG_SH2_STAP1 / STAT5	YSEFY	STAP1 / STAT5 SH2 domain binding		Euarchontoglyres; some Afrotheria; Gekko	Tupaia	N.A.	N.A.	No	N.A.
		885-888	LIG_SH2_GRB2like	YVNN	GRB2 SH2 domain binding		Placentalia	Ruminantia; some Rodentia; Oryctolagus	N.A.	Yes	Yes	N.A.
		885-888	LIG_SH2_STAT5	YVNN	STAT5 SH2 domain binding		Placentalia	most Carnivora; Cetartiodactyla BUT Tylopoda; most Chiroptera; Eulipotyphla BUT Sorex; Tupaia	N.A.	No	Yes	N.A.
		892-898 & 893-899	MOD_Plk_1/_4	QEESTLF & EESTLFP	Plk1/Plk4 kinase phosphorylation	2	Placentalia	Strepsirhini	N.A.	Yes	Yes	N.A.
		894-898	LIG_BRCT_BRCA1_1	ESTLF	BRCA1 breast oncogen interaction		Placentalia	Rumantia; Equus; Pteropus	N.A.	Yes	Yes	N.A.
		901-904	MOD_CMANNOS	WTSW	mannosyl attachement		Mammalia	Hominoidea	N.A.	Yes	Yes	N.A.
		919-922	LIG_SH2_GRB2like	YFNR	GRB2 SH2 domain binding		Mammalia	Ruminantia; Marsupialia BUT Monodelphis; Dasypus	N.A.	Yes	Yes	N.A.
		919-922	LIG_SH2_STAT5	YFNR	STAT5 SH2 domain binding		Placentalia		N.A.	Yes	Yes	N.A.
		952-958	LIG_FHA_2	DPTWFEG	FHA binding, acidic		Amniota	most Primates; Cetacea; Dasypus; Archosauria	N.A.	No	No	N.A.
		963-966	LIG_SH2_STAT3	YDLQ	cytokine STAT3 SH2 domain binding		Placentalia	Sorecidae	N.A.	Yes	No	N.A.
		965-970	MOD_NEK2_1	LQITSL	NEK2 phosphorylation		Placentalia	Tylopoda; Ochotona	N.A.	Yes	Yes	N.A.
		998-1003	MOD_NEK2_1	FHQSQR	NEK2 phosphorylation		Placentalia	Eulipotyphla BUT Erinaceus; some Afrotheria; Oryctolagus	N.A.	Yes	Yes	N.A.
		998-1004	MOD_PIKK_1	FHQSQRG	PIKK phosphorylation		Mammalia	some Rodentia; Eulipotyphla BUT Erinaceus	N.A.	Yes	Yes	N.A.
		1002-1008	MOD_PKA_2	QRGSCCI	PKA AGC kinase phosphorylation		Euarchontoglyres; Canis; Sorex; Ceratotheriu; Dasypus		N.A.	N.A.	N.A.	N.A.
		1016-1023	LIG_SUMO_SIM_par_1	DNVLALQD & NVLALQD	parallel SUMO binding	3	Tetrapoda	some Chiroptera; Camelus; Xenopus	N.A.	Yes	Yes	N.A.
		1024-1027	LIG_SH2_STAT5	YTSS	STAT5 SH2 domain binding		Mammalia	some Marsupialia; Ochotona	N.A.	Yes	Yes	N.A.
		1028-1032	LIG_TRFH_1	YGLPP	telomere stabilization		Placentalia; Pogona	some Rodentia; some Cetacea; Ochotona	N.A.	Yes	Yes	N.A.
		1036-1042	LIG_FHA_1	QETSPVH	FHA binding, aliphatic		Placentalia	part of Rodentia; Tupaia; Ochotona	N.A.	Yes	Yes	N.A.
		1056-1062	MOD_Plk_4	SPASILP	Plk4 kinase phosphorylation		Placentalia	Eulipotyphla BUT Talpidae; Ceratotheirum; Dasypus	N.A.	Yes	No	N.A.
		1065-1070	MOD_N-GLC_1	RNISEN	N-glycosylation		Tetrapoda	some Lepidosauria; Xenopus	N.A.	Yes	Yes	N.A.
		1065-1072	LIG_14-3-3_CanoR_1	RNISENKL	14-3-3 proteins interaction		Mammalia		N.A.	Yes	Yes	N.A.
		1089-1091	CLV_NRD_NRD_1	VRK	N-Arg dibasic cleavage		Placentalia	Cetacea; some Afrotheria	N.A.	No	Yes	N.A.
		1116-1123	MOD_CDK_SPxxK_3	PKNTPCLK	CDK phosphorylation, longer		Mammalia; Geotrypes	some Rodentia; Cetartiodactyla BUT Cetacea; some Afrotheria; some Marsupialia; Eulipotyphla BUT Talpidae; Tupaia; Ceratotherium; Dasypus	N.A.	Yes	No	N.A.
		1117-1123	LIG_FHA_1	KNTPCLK	FHA binding, aliphatic		Placentalia	Tylopoda; Ruminantia; most Carnivora; some Afrotheria; Eulipotyphla BUT Talpa; Tupaia; Ceratotherium	N.A.	Yes	No	N.A.
		1145-1151	LIG_FHA_1	ERTAGLT	FHA binding, aliphatic		Mammalia	Ruminantia; Eulipotyphla BUT Talpidae	N.A.	Yes	Yes	N.A.
		1184-1190	MOD_Plk_4	RPPTIMK	Plk4 kinase phosphorylation		Placentalia	most Primates; Oryctolagus; Dasypus	N.A.	Yes	Yes	N.A.
		1227-1233	MOD_Plk_4	SPNTLVG	Plk4 kinase phosphorylation		Euarchontoglyres; Chrysochloris; Gekko		N.A.	N.A.	N.A.	N.A.
		1266-1271	TRG_LysEnd_APsAcLL_1	DQGCLL & QGCLLL	transmembrane sorting	2	Amniota	Australidelphia; Lepidosauria; most Chiroptera	N.A.	Yes	Yes	N.A.
		1269-1274	LIG_PDZ_Class_2	CLLLQA	C-terminal PDZ-binding		Placentalia		N.A.	Yes	Yes	N.A.
