# Supplementary material for: Early evolution of enamel matrix proteins is reflected by pleiotropy of physiological functions
Source: Sci Rep. 2023 Jan 26;13:1471. doi: 10.1038/s41598-023-28388-4 (PMC9879986; doi:10.1038/s41598-023-28388-4)
Supplement: Supplementary file 14 — Supplementary Information 14. [file 41598_2023_28388_MOESM14_ESM.xlsx]

## Sheet: Data p values2full
	Panel	Variable	AmelX KO	Ambn KO	AmbnG/G	Amtn KO	Enam KO
	Behavioral	Side changes	0.429579	0.364031	0.066452	N.A.	N.A.
		Light side time spent	0.972005	0.000361512	0.789149	N.A.	N.A.
		Time mobile active light side	0.528455	3.54e-06	0.424595	N.A.	N.A.
		Dark side time spent	0.985495	0.583437	0.765364	N.A.	N.A.
		Time mobile active dark side	0.973105	0.741002	0.925868	N.A.	N.A.
		Latency to first transition	0.917503	0.618353	0.996872	N.A.	N.A.
		Activity (body position)	0.2325	0.2298	0.2298	1	1
		Tremor	1	1	1	N.A.	N.A.
		Transfer arousal	0.7196	0.7139	0.2493	N.A.	N.A.
		Locomotor activity	N.A.	N.A.	N.A.	0.307511	0.494362
		Gait	1	1	1	N.A.	N.A.
		Tail elevation	0.6404	0.6395	0.6395	N.A.	N.A.
		Startle response	0.0062	0.142	0.142	0.0541515	1
		Unexpected behaviors	0.7442	0.7432	0.0549	1	1
		Contact righting	1	1	1	N.A.	N.A.
		Vocalization	0.6395	0.6251	0.6251	1	1
		Aggression	1	1	1	N.A.	N.A.
		Head bobbing	1	1	1	N.A.	N.A.
		Conditioning Baseline % Freezing Time	0.972543	0.678831	0.997427	0.290702	N.A.
		Cue Baseline % Freezing Time	N.A.	N.A.	N.A.	0.405371	N.A.
		Difference in Context and Conditioning Baseline % Freezing	N.A.	N.A.	N.A.	0.876541	N.A.
		Difference in Cue Tone and Cue Baseline % Freezing	N.A.	N.A.	N.A.	0.249136	N.A.
		Difference in Conditioning Post-shock and Conditioning Baseline % Freezing	N.A.	N.A.	N.A.	0.334923	N.A.
		Gross Findings Male	N.A.	N.A.	N.A.	1	N.A.
		Gross Findings Female	N.A.	N.A.	N.A.	1	N.A.
		Forelimb grip strength measurement	0.397687	0.000254946	0.00236063	N.A.	N.A.
		Forelimb and hindlimb grip strength measurement	0.0204569	0.318666	0.0028227	N.A.	N.A.
		Forelimb grip strength measurement mean	N.A.	N.A.	N.A.	N.A.	0.808236
		Forelimb and hindlimb grip strength measurement mean	N.A.	N.A.	N.A.	N.A.	0.80045
		Forelimb grip strength normalised against body weight	N.A.	N.A.	N.A.	N.A.	0.621218
		Forelimb and hindlimb grip strength normalised against body weight	N.A.	N.A.	N.A.	N.A.	0.253138
		Whole arena average speed	0.292789	0.710276	0.986946	N.A.	N.A.
		Periphery distance travelled	0.756492	0.736668	0.911249	N.A.	N.A.
		Periphery resting time	0.033788	0.908961	0.668338	N.A.	N.A.
		Distance travelled	0.291277	0.717556	0.986877	N.A.	N.A.
		Whole arena resting time - total (s)	0.330765	0.911276	0.767176	N.A.	N.A.
		Whole arena average speed - total (cm/s)	0.385628	0.818631	0.916364	N.A.	N.A.
		Periphery distance travelled - total (cm)	0.875077	0.780204	0.810469	N.A.	N.A.
		Periphery resting time - total (s)	0.0366396	0.929734	0.800496	N.A.	N.A.
		Periphery permanence time - total (s)	0.0824751	0.940768	0.720065	N.A.	N.A.
		Periphery average speed - total (cm/s)	0.326887	0.802294	0.999368	N.A.	N.A.
		Center distance travelled - total (cm)	0.0354845	0.865474	0.999987	N.A.	N.A.
		Center resting time - total (s)	0.154212	0.989792	0.614004	N.A.	N.A.
		Center permanence time - total (s)	0.082411	0.940599	0.720045	N.A.	N.A.
		Center average speed - total (cm/s)	0.858072	0.896666	0.991037	N.A.	N.A.
		Latency to center entry (s)	0.450509	0.727773	0.841955	N.A.	N.A.
		Number of center entries - total	0.382495	0.995813	0.915484	N.A.	N.A.
		Distance travelled - total (cm)	0.370162	0.813678	0.929973	N.A.	N.A.
		Periphery permanence time	0.0878267	0.915194	0.603879	N.A.	N.A.
		Periphery average speed	0.295394	0.828863	0.999225	N.A.	N.A.
		Center distance travelled	0.0440226	0.75719	0.995294	N.A.	N.A.
		Center resting time	0.143845	0.982786	0.57368	N.A.	N.A.
		Center permanence time	0.087781	0.914431	0.604664	N.A.	N.A.
		Center average speed	0.756108	0.967033	0.603629	N.A.	N.A.
		Number of center entries	0.434159	0.999991	0.955298	N.A.	N.A.
	Cardiovascular	QT	0.26488	0.477138	0.791712	N.A.	N.A.
		QT_dispersion	0.258905	0.317789	0.494025	N.A.	N.A.
		Sodium	0.00290624	0.0284553	0.981987	N.A.	N.A.
		Potassium	0.602608	0.964855	0.673947	N.A.	N.A.
		Heart rate	0.101712	0.176478	0.64259	N.A.	N.A.
		HR	0.101712	0.176478	0.64259	0.574153	0.293973
		RR	0.110709	0.22762	0.672459	0.541499	0.289636
		PQ	0.0561526	0.999724	0.935304	N.A.	N.A.
		PR	0.0424766	0.997579	0.7946	0.670197	0.00608344
		QRS	0.904438	0.921174	0.999997	0.187568	0.766871
		ST	N.A.	N.A.	N.A.	0.0018296	0.0739432
		QTc	0.713908	0.864625	0.969758	N.A.	N.A.
		QTc	0.713908	0.864625	0.969758	0.000262202	N.A.
		HRV	0.901652	0.404657	0.50889	N.A.	N.A.
		QTc Dispersion	0.282193	0.479723	0.519924	N.A.	N.A.
		Mean SR amplitude	0.999799	0.129247	0.979994	N.A.	N.A.
		Mean R amplitude	0.997827	0.355894	0.967542	N.A.	N.A.
		End-Systolic Diameter	0.00726615	0.16167	0.530815	N.A.	N.A.
		End-Diastolic Diameter	0.00037123	0.0302785	0.235819	N.A.	N.A.
		Stroke Volume	0.025445	0.217379	0.3898	N.A.	N.A.
		Ejection Fraction	0.551739	0.872183	0.994252	N.A.	N.A.
		Fractional Shortening	0.631087	0.905334	0.996729	N.A.	N.A.
		Cardiac Output	0.0427476	0.565208	0.748069	N.A.	N.A.
		Left ventricle anterior wall (diastole)	0.314414	0.990942	0.906916	N.A.	N.A.
		Left ventricle interior diameter (diastole)	0.000807264	0.0225367	0.397034	N.A.	N.A.
		Left ventricle posterior wall (diastole)	0.128622	0.999984	0.870458	N.A.	N.A.
		Left ventricle anterior wall (systole)	0.627486	0.785009	0.966771	N.A.	N.A.
		Left ventricle interior diameter (systole)	0.0156136	0.149093	0.262059	N.A.	N.A.
		Left ventricle posterior wall (systole)	0.994833	0.914253	0.641519	N.A.	N.A.
		Heart rate	0.989371	0.429449	0.779215	N.A.	N.A.
		Aortic diameter (Dao)	0.0330384	0.566487	0.437238	N.A.	N.A.
		Retinal Blood Vessels	N.A.	N.A.	N.A.	1	0.149655
		Retinal Blood Vessels Structure	N.A.	N.A.	N.A.	1	0.157325
		Retinal Blood Vessels Pattern	N.A.	N.A.	N.A.	1	0.149655
		White blood cell count	0.0412802	0.523458	0.963998	0.668765	0.15894
		Red blood cell count	0.0580475	0.0578117	0.06146	0.147316	0.135973
		Hemoglobin	0.0727572	0.00740491	0.0897179	0.736123	0.281866
		Hematocrit	0.151366	0.0721436	0.295227	0.945008	0.127909
		Mean cell volume	0.654531	0.95246	0.568211	0.000261001	0.520757
		Mean corpuscular hemoglobin	0.471122	0.98385	0.66664	0.0245117	0.349495
		Mean cell hemoglobin concentration	0.998297	0.80782	0.991402	0.508777	0.746237
		Platelet count	0.428853	0.958958	0.676379	0.337863	0.359093
		Mean platelet volume	4.96e-07	0.00604234	0.143882	0.916723	0.336056
		Red blood cell distribution width	0.0799319	0.0565537	0.0492786	0.373396	0.653643
		Heart weight	0.00115229	0.0887355	0.00489601	0.599996	N.A.
		Heart weight normalised against body weight	0.881526	0.904375	0.149874	N.A.	N.A.
		Heart weight	N.A.	N.A.	N.A.	0.599509	N.A.
	Immunology	VM T cells - % of live leukocytes (Panel B)	0.69494	N.A.	N.A.	N.A.	N.A.
		VM T cells - % of CD8+ T cells (Panel B)	0.0500448	N.A.	N.A.	N.A.	N.A.
		T cells (panel A) %	N.A.	0.85689	N.A.	N.A.	N.A.
		NKT cells (panel A) %	N.A.	0.645835	N.A.	N.A.	N.A.
		NK cells (panel A) %	N.A.	0.811877	N.A.	N.A.	N.A.
		Others %	N.A.	0.899949	N.A.	N.A.	N.A.
		CD4 T cells %	N.A.	0.854227	N.A.	N.A.	N.A.
		CD8 T cells %	N.A.	0.999999	N.A.	N.A.	N.A.
		DN T cells %	N.A.	0.283902	N.A.	N.A.	N.A.
		DP T cells %	N.A.	0.991733	N.A.	N.A.	N.A.
		CD4 NKT cells %	N.A.	0.791459	N.A.	N.A.	N.A.
		CD8 NKT cells %	N.A.	0.193799	N.A.	N.A.	N.A.
		DN NKT cells %	N.A.	0.61894	N.A.	N.A.	N.A.
		CD4 CD25+ T cells %	N.A.	0.998237	N.A.	N.A.	N.A.
		CD8 CD25+ T cells %	N.A.	0.972709	N.A.	N.A.	N.A.
		DN CD25+ T cells %	N.A.	0.975841	N.A.	N.A.	N.A.
		CD4 CD25+ NKT cells %	N.A.	0.910617	N.A.	N.A.	N.A.
		CD8 CD25+ NKT cells %	N.A.	0.955527	N.A.	N.A.	N.A.
		DN CD25+ NKT cells %	N.A.	0.996863	N.A.	N.A.	N.A.
		CD4 CD44+CD62L- T cells %	N.A.	0.907074	N.A.	N.A.	N.A.
		CD4 CD44+CD62L+ T cells %	N.A.	0.873068	N.A.	N.A.	N.A.
		CD4 CD44-CD62L+ T cells %	N.A.	0.868795	N.A.	N.A.	N.A.
		CD4 CD44-CD62L- T cells %	N.A.	0.256892	N.A.	N.A.	N.A.
		CD8 CD44+CD62L- T cells %	N.A.	0.994098	N.A.	N.A.	N.A.
		CD8 CD44+CD62L+ T cells %	N.A.	0.643447	N.A.	N.A.	N.A.
		CD8 CD44-CD62L+ T cells %	N.A.	0.982513	N.A.	N.A.	N.A.
		CD8 CD44-CD62L- T cells %	N.A.	1	N.A.	N.A.	N.A.
		DN CD44+CD62L- T cells %	N.A.	0.302142	N.A.	N.A.	N.A.
		DN CD44+CD62L+ T cells %	N.A.	0.659516	N.A.	N.A.	N.A.
		DN CD44-CD62L+ T cells %	N.A.	0.14695	N.A.	N.A.	N.A.
		DN CD44-CD62L- T cells %	N.A.	0.948339	N.A.	N.A.	N.A.
		CD4 CD44+CD62L- NKT cells %	N.A.	0.999999	N.A.	N.A.	N.A.
		CD4 CD44+CD62L+ NKT cells %	N.A.	0.998514	N.A.	N.A.	N.A.
		CD4 CD44-CD62L+ NKT cells %	N.A.	0.97592	N.A.	N.A.	N.A.
		CD8 CD44+CD62L- NKT cells %	N.A.	0.733313	N.A.	N.A.	N.A.
		CD8 CD44+CD62L+ NKT cells %	N.A.	0.995161	N.A.	N.A.	N.A.
		CD8 CD44-CD62L+ NKT cells %	N.A.	0.876722	N.A.	N.A.	N.A.
		DN CD44+CD62L- NKT cells %	N.A.	0.884554	N.A.	N.A.	N.A.
		DN CD44+CD62L+ NKT cells %	N.A.	0.96433	N.A.	N.A.	N.A.
		DN CD44-CD62L+ NKT cells %	N.A.	0.86147	N.A.	N.A.	N.A.
		Neutrophils %	N.A.	0.957191	N.A.	N.A.	N.A.
		Monocytes %	N.A.	0.608676	N.A.	N.A.	N.A.
		Eosinophils %	N.A.	0.998604	N.A.	N.A.	N.A.
		NK Cells (panel B) %	N.A.	0.999469	N.A.	N.A.	N.A.
		NK Subsets (Q1) %	N.A.	0.410327	N.A.	N.A.	N.A.
		NK Subsets (Q2) %	N.A.	0.00599279	N.A.	N.A.	N.A.
		NK Subsets (Q3) %	N.A.	0.997186	N.A.	N.A.	N.A.
		NK Subsets (Q4) %	N.A.	0.310339	N.A.	N.A.	N.A.
		NKT Cells (panel B) %	N.A.	0.999965	N.A.	N.A.	N.A.
		NKT Subsets (Q1) %	N.A.	0.385911	N.A.	N.A.	N.A.
		NKT Subsets (Q3) %	N.A.	0.872771	N.A.	N.A.	N.A.
		T Cells (panel B) %	N.A.	0.975291	N.A.	N.A.	N.A.
		T Subset %	N.A.	1	N.A.	N.A.	N.A.
		B Cells %	N.A.	0.699988	N.A.	N.A.	N.A.
		B1B Cells %	N.A.	0.990992	N.A.	N.A.	N.A.
		B2B Cells %	N.A.	0.990861	N.A.	N.A.	N.A.
		cDCs %	N.A.	0.999031	N.A.	N.A.	N.A.
		cDCs CD11b Type %	N.A.	0.999881	N.A.	N.A.	N.A.
		RP Macrophage (CD19- CD11c-) %	N.A.	0.998337	N.A.	N.A.	N.A.
		B1a cells - % of live(Panel B)	0.0470618	N.A.	0.029015	N.A.	N.A.
		CD11b-low cDC - % of of live leukocytes (Panel B)	0.927636	N.A.	0.999824	N.A.	N.A.
		CD11b-high cDC - % of live leukocytes (Panel B)	0.422698	N.A.	0.134871	N.A.	N.A.
		NKT Subsets (Q2) %	N.A.	0.886839	N.A.	N.A.	N.A.
		Granulocytes- %	N.A.	0.9684	N.A.	N.A.	N.A.
		Monocytes- %	N.A.	0.550628	N.A.	N.A.	N.A.
		Eosinophils- %	N.A.	0.999953	N.A.	N.A.	N.A.
		CD161- %	N.A.	0.999979	N.A.	N.A.	N.A.
		CD161-_T cells- %	N.A.	0.979454	N.A.	N.A.	N.A.
		CD161+ %	N.A.	0.958895	N.A.	N.A.	N.A.
		MHCII+ %	N.A.	0.995928	N.A.	N.A.	N.A.
		NKT Subsets (Q4) %	N.A.	0.996773	N.A.	N.A.	N.A.
		s1_s2 (Panel B) %	N.A.	0.984742	N.A.	N.A.	N.A.
		s1 (Panel B) %	N.A.	0.989952	N.A.	N.A.	N.A.
		s1_s2 (Panel A) %	N.A.	0.993095	N.A.	N.A.	N.A.
		s1 (Panel A) %	N.A.	0.856334	N.A.	N.A.	N.A.
		CD8+ NKT_Q4: CD62L APC-Cy7-A- , CD44 PE-A- %	N.A.	0.996086	N.A.	N.A.	N.A.
		CD4+ NKT_Q4: CD62L APC-Cy7-A- , CD44 PE-A- %	N.A.	0.819736	N.A.	N.A.	N.A.
		CD62L APC-Cy7-A- , CD44 PE-A- %	N.A.	0.247359	N.A.	N.A.	N.A.
		CD62L APC-Cy7-A+ , CD44 PE-A- %	N.A.	0.268017	N.A.	N.A.	N.A.
		CD62L APC-Cy7-A+ , CD44 PE-A+ %	N.A.	0.823362	N.A.	N.A.	N.A.
		CD62L APC-Cy7-A- , CD44 PE-A+ %	N.A.	0.94742	N.A.	N.A.	N.A.
		NK DN %	N.A.	0.881668	N.A.	N.A.	N.A.
		Q2: CD8 PE-CF594-A+ , CD4 FITC-A+ %	N.A.	0.989195	N.A.	N.A.	N.A.
		DN CD44-CD62L- NKT cells %	N.A.	0.978452	N.A.	N.A.	N.A.
		Neutrophil differential count	0.902602	0.853892	0.980048	0.102759	0.000782637
		Neutrophil cell count	0.203776	0.975629	0.953232	0.111794	0.386322
		Lymphocyte differential count	0.994071	0.823111	0.993868	0.44103	0.00451994
		Lymphocyte cell count	0.756456	0.475786	0.971999	0.816337	0.0330424
		Monocyte differential count	0.99154	0.899153	0.981908	0.194168	0.538834
		Monocyte cell count	0.422649	0.98926	0.992167	0.0653716	0.383871
		Eosinophil differential count	0.291111	0.981105	0.900642	0.864564	0.229497
		Eosinophil cell count	0.339706	0.517249	0.918084	0.970449	0.453567
		Basophil cell count	N.A.	N.A.	N.A.	0.451142	0.728243
		Basophil differential count	N.A.	N.A.	N.A.	0.824465	0.487324
		Live leukocytes (Panel A) - % of total events	0.49246	N.A.	0.534234	N.A.	N.A.
		T cells (Panel A) - % of live leukocytes (Panel A)	0.102981	N.A.	0.690664	N.A.	N.A.
		NKT cells (panel A) - % of live (Panel A)	0.000105457	N.A.	0.823767	N.A.	N.A.
		NK cells (Panel A) - % of live l(Panel A)	0.0758993	N.A.	0.479859	N.A.	N.A.
		CD4 T cells - % of live leukocytes (Panel A)	0.20441	N.A.	0.244919	N.A.	N.A.
		CD8+ T cells - % of live leukocytes (Panel A)	0.0948459	N.A.	0.970584	N.A.	N.A.
		CD4+ NKT cells - % of live leukocytes (Panel A)	0.000260067	N.A.	0.334543	N.A.	N.A.
		CD4- NKT cells - % of live leukocytes (Panel A)	0.000112354	N.A.	0.844683	N.A.	N.A.
		Treg cells - % of live leukocytes (Panel A)	0.000670485	N.A.	0.736234	N.A.	N.A.
		CD4+ T helper cells - %oflive leukocytes (Panel A	0.374972	N.A.	0.294208	N.A.	N.A.
		Effector CD4+ T helper cells - % of live (Panel A)	0.14756	N.A.	0.931482	N.A.	N.A.
		Resting CD4+ T helper cells - % of live (Panel A)	0.047155	N.A.	0.27759	N.A.	N.A.
		Effector CD8+ T cells - %oflive leukocytes (Panel A)	0.0463513	N.A.	0.848104	N.A.	N.A.
		Naive CD8+ T cells - % of live leukocytes (Panel A)	0.00376873	N.A.	0.746759	N.A.	N.A.
		Resting CD8+ T cells - %of live (Panel A)	0.919274	N.A.	0.65557	N.A.	N.A.
		Effector CD4+ NKT cells - % of live (Panel A)	0.000465235	N.A.	0.432099	N.A.	N.A.
		Resting CD4+ NKT cells - % of live (Panel A)	0.596026	N.A.	0.482577	N.A.	N.A.
		Effector CD4- NKT cells - % of live (Panel A)	2.27e-05	N.A.	0.824469	N.A.	N.A.
		Resting CD4- NKT cells - % of live (Panel A)	0.306925	N.A.	0.400215	N.A.	N.A.
		Live leukocytes (Panel B) - % of total events	0.153697	N.A.	0.113975	N.A.	N.A.
		Granulocytes - % of live leukocytes (Panel B)	0.946961	N.A.	0.971125	N.A.	N.A.
		Monocytes - % of live leukocytes (Panel B)	0.346075	N.A.	0.11968	N.A.	N.A.
		Eosinophils - % of live leukocytes (Panel B)	0.127758	N.A.	0.709645	N.A.	N.A.
		NK cells (Panel B) - % of live leukocytes (Panel B	0.082903	N.A.	0.332664	N.A.	N.A.
		Ly6C+ CD11b- NK cells - % of live (Panel B)	0.696345	N.A.	0.00211148	N.A.	N.A.
		Ly6C+ CD11b+ NK cells - % of live (Panel B)	0.00256284	N.A.	0.925523	N.A.	N.A.
		CD11b- NK cells - % of live leukocytes (Panel B)	0.979734	N.A.	0.00150546	N.A.	N.A.
		CD11b+ NK cells - % of live leukocytes (Panel B)	0.00293362	N.A.	0.942774	N.A.	N.A.
		NKT cells (panel B) - % of live leukocytes (Panel B)	0.00381635	N.A.	0.884635	N.A.	N.A.
		Ly6C+ NKT cells - % of live leukocytes (Panel B)	0.603951	N.A.	0.853693	N.A.	N.A.
		T cells (panel B) - % of live leukocytes (Panel B)	0.000847479	N.A.	0.60811	N.A.	N.A.
		B cells - % of live leukocytes (Panel B)	0.930896	N.A.	0.2447	N.A.	N.A.
		Follicular B cells - % of B cells LIVE (Panel B)	0.988349	N.A.	0.995802	N.A.	N.A.
		Marginal zone B cells - % of B cells (Panel B)	0.0012255	N.A.	1.02e-06	N.A.	N.A.
		Conventional DC - % of live leukocytes (Panel B)	0.970701	N.A.	0.80692	N.A.	N.A.
		Plasmacytoid DC- % of live leukocytes (Panel B)	0.30975	N.A.	N.A.	N.A.	N.A.
		Macrophages- % of live leukocytes (Panel B)	0.0342561	N.A.	N.A.	N.A.	N.A.
		Effector NK cells - % of live leukocytes (Panel A)	0.107525	N.A.	0.999997	N.A.	N.A.
		Effector Treg cells - % of live leukocytes (Panel	0.999998	N.A.	0.335105	N.A.	N.A.
		Effector gd T cells - % of live leukocytes (Panel	0.643166	N.A.	N.A.	N.A.	N.A.
		Klrg1+ CD4- NKT cells - % of live (Panel A)	0.661942	N.A.	N.A.	N.A.	N.A.
		Klrg1+ CD4+ NKT cells - % of live (Panel A)	0.950896	N.A.	N.A.	N.A.	N.A.
		Klrg1+ CD4+ T helper cells - % of live (Panel A)	0.649664	N.A.	N.A.	N.A.	N.A.
		Klrg1+ CD8 T cells - % of live leukocytes (Panel A	0.976514	N.A.	N.A.	N.A.	N.A.
		Klrg1+ NK cells - % of live leukocytes (Panel A)	1.78e-08	N.A.	N.A.	N.A.	N.A.
		Klrg1+ Treg cells - % of live leukocytes (Panel A)	0.998944	N.A.	N.A.	N.A.	N.A.
		dKlrg1+ gd T cells - % of live leukocytes (Panel A	0.788207	N.A.	N.A.	N.A.	N.A.
		Resting NK cells - % of live leukocytes (Panel A)	0.204231	N.A.	0.585178	N.A.	N.A.
		Resting Treg cells - % of live (Panel A)	1.26e-08	N.A.	0.000632301	N.A.	N.A.
		Resting gd T cells - % of live leukocytes (Panel A	0.467477	N.A.	N.A.	N.A.	N.A.
		gammadelta T cells - % of live leukocytes (Panel A	0.980826	N.A.	N.A.	N.A.	N.A.
		CD4- NKT cells - % of NKT cells (Panel A)	0.137757	N.A.	0.0294438	N.A.	N.A.
		CD4+ NKT cells - % of NKT cells (Panel A)	0.128721	N.A.	0.0242098	N.A.	N.A.
		CD4+ T cells - % of T cells (Panel A)	0.998293	N.A.	0.36717	N.A.	N.A.
		CD4+ T helper cells - % of CD4 T cells (Panel A)	0.798011	N.A.	0.999863	N.A.	N.A.
		CD8+ T cells - % of T cells (Panel A)	0.99997	N.A.	0.835936	N.A.	N.A.
		Effector CD4- NKT c. - % of CD4- NKT c. (Panel A)	0.016424	N.A.	0.142598	N.A.	N.A.
		Effector CD4+ NKT c. - % of CD4+ NKT c. (Panel A)	0.667802	N.A.	0.871538	N.A.	N.A.
		Effector CD4+ T help c.-% of CD4+ T help (Panel A)	0.0220006	N.A.	0.232443	N.A.	N.A.
		Effector CD8+ T cells - % of CD8+ T cells (Panel A	0.0766711	N.A.	0.993635	N.A.	N.A.
		Effector NK cells - % of NK cells (Panel A)	0.816095	N.A.	0.805533	N.A.	N.A.
		Effector Treg cells - % of Treg cells (Panel A)	0.000350157	N.A.	1.01e-05	N.A.	N.A.
		Effector gdT cells - % of gdT ce (Panel A)	0.217778	N.A.	N.A.	N.A.	N.A.
		Klrg1+ CD4- NKT c. - % of CD4- NKT c. (Panel A)	0.944516	N.A.	N.A.	N.A.	N.A.
		Klrg1+ CD4+ NKT c. - % of CD4+ NKT c. (Panel A)	0.971122	N.A.	N.A.	N.A.	N.A.
		Klrg1+ CD4+ T help c. - % of CD4+ T help (Panel A	0.261449	N.A.	N.A.	N.A.	N.A.
		Klrg1+ CD8 T cells - % of CD8+ T cells (Panel A)	0.764197	N.A.	N.A.	N.A.	N.A.
		Klrg1+ NK cells - % of NK cells (Panel A)	0.00538343	N.A.	N.A.	N.A.	N.A.
		Klrg1+ Treg cells - % of Treg cells (Panel A)	0.273504	N.A.	N.A.	N.A.	N.A.
		Klrg1+ gdT cells - % of gd T cell (Panel A)	0.685912	N.A.	N.A.	N.A.	N.A.
		Naive CD8+ T cells - % of CD8+ T cells (Panel A)	0.0144581	N.A.	0.601399	N.A.	N.A.
		Resting CD4- NKT c. - % of CD4- NKT c. (Panel A)	0.0132244	N.A.	0.174296	N.A.	N.A.
		Resting CD4+ NKT c. - % of CD4+ NKT c. (Panel A)	0.401081	N.A.	0.785805	N.A.	N.A.
		Resting CD4+ T help c. - % of CD4+ T help (Panel A)	0.0142999	N.A.	0.747704	N.A.	N.A.
		Resting CD8+ T cells - % of CD8+ T cells (Panel A)	0.240078	N.A.	0.321415	N.A.	N.A.
		Resting NK cells - % of NK cells (Panel A)	0.831719	N.A.	0.991032	N.A.	N.A.
		Resting Treg cells - % of Treg cells (Panel A)	0.000859399	N.A.	2.39e-05	N.A.	N.A.
		Resting gd T cells - % of gd T cells (Panel A)	0.117244	N.A.	N.A.	N.A.	N.A.
		Treg cells - % of CD4 T cells (Panel A)	0.777557	N.A.	0.999616	N.A.	N.A.
		B1a cells - % of B cells (Panel B)	0.0476367	N.A.	0.0986309	N.A.	N.A.
		CD11b-high cDC - % of conventional DC (Panel B)	0.369539	N.A.	0.469047	N.A.	N.A.
		CD11b-low cDC - % of conventional DC (Panel B)	0.409245	N.A.	0.753162	N.A.	N.A.
		CD161+ B cells - % of live leukocytes (Panel B)	0.526783	N.A.	0.933915	N.A.	N.A.
		CD11b- NK cells - % of NK cells (Panel B)	0.00201042	N.A.	0.00843894	N.A.	N.A.
		CD11b+ NK cells - % of NK cells (Panel B)	0.00188789	N.A.	0.0024501	N.A.	N.A.
		CD161+ B cells - % of B cells (Panel B)	0.431464	N.A.	0.860683	N.A.	N.A.
		Follicular B cells - % of B cells (Panel B)	0.147794	N.A.	0.0304802	N.A.	N.A.
		Ly6C+ CD11b- NK cells - % of NK cells (Panel B)	0.00123064	N.A.	0.00641757	N.A.	N.A.
		Ly6C+ CD11b+ NK cells - % of NK cells (Panel B)	0.0109101	N.A.	0.88124	N.A.	N.A.
		Ly6C+ NKT cells - % of NKT cells (Panel B)	0.00297998	N.A.	0.0862089	N.A.	N.A.
		Marginal zone B cells - % B cells LIVE (Panel B)	0.00247969	N.A.	2.94e-09	N.A.	N.A.
		Spleen weight	1.62e-05	0.0416208	0.0807659	N.A.	N.A.
		Spleen weight	N.A.	N.A.	N.A.	0.0340711	N.A.
	Metabolism	IPG - Glucose levele general	N.A.	0.726552	0.99253	N.A.	N.A.
		Large intestine length	0.377482	0.988545	0.877116	N.A.	N.A.
		Small intestine length	0.00171975	0.00286662	0.534414	N.A.	N.A.
		Body weight	0	2.73e-14	2.5e-12	N.A.	N.A.
		Oxygen consumption	0.848341	N.A.	N.A.	N.A.	N.A.
		Carbon dioxide production	0.920412	N.A.	N.A.	N.A.	N.A.
		Heat production (metabolic rate)	0.862251	N.A.	N.A.	N.A.	N.A.
		Ambulatory activity (no. of beam cuts)	0.121933	N.A.	N.A.	N.A.	N.A.
		Ambulatory activity (no. of beam cuts)	0.121933	N.A.	N.A.	N.A.	N.A.
		Cumulative food intake	0.936204	N.A.	N.A.	N.A.	N.A.
		Respiratory Exchange Ratio	0.944734	N.A.	N.A.	N.A.	0.787851
		Cumulative water intake	0.947257	N.A.	N.A.	N.A.	N.A.
		Respiratory Exchange Ratio	0.944734	N.A.	N.A.	N.A.	N.A.
		Sodium	0.00290624	0.0284553	0.981987	N.A.	N.A.
		Potassium	0.602608	0.964855	0.673947	N.A.	N.A.
		Chloride	0.20269	0.0803238	0.999014	N.A.	N.A.
		Urea (Blood Urea Nitrogen - BUN)	1.55e-05	0.481606	0.347436	0.0137369	N.A.
		Creatinine	0.264277	0.98603	0.665515	0.328787	N.A.
		Total protein	0.724384	0.350232	0.967605	0.0708982	N.A.
		Albumin	0.104391	0.0315636	0.0783269	0.0751537	N.A.
		Total bilirubin	0.989721	0.0837474	0.459444	0.00247504	N.A.
		Calcium	0.786227	0.999741	0.990943	0.450221	N.A.
		Phosphate	0.587522	0.731744	0.980202	N.A.	N.A.
		Phosphorus	0.587522	0.731744	0.980202	0.601621	N.A.
		Iron	0.999579	0.117486	0.923813	N.A.	N.A.
		Aspartate aminotransferase	1	0	0.915325	0.475898	N.A.
		Alanine aminotransferase	0.997226	0	0.90893	0.568213	N.A.
		Alkaline phosphatase	0.468211	0.912569	0.455336	0.876324	N.A.
		Total cholesterol	0.99831	0.98894	0.622514	0.23182	N.A.
		HDL-cholesterol	0.9181	0.896585	0.984579	N.A.	N.A.
		Triglycerides	0.436763	0.572685	0.907439	0.79761	N.A.
		Glucose	0.843707	0.0652672	0.0371536	0.401068	N.A.
		Fat mass	N.A.	N.A.	N.A.	0.213307	0.926089
		Lean mass	N.A.	N.A.	N.A.	0.146561	0.70512
		Bone Mineral Density (excluding skull)	N.A.	N.A.	N.A.	0.604671	0.538739
		Bone Mineral Content (excluding skull)	N.A.	N.A.	N.A.	0.53488	0.530608
		Body length	N.A.	N.A.	N.A.	0.634363	0.63762
		BMC/Body weight	N.A.	N.A.	N.A.	0.23753	0.138607
		Lean/Body weight	N.A.	N.A.	N.A.	0.563513	0.0444373
		Fat/Body weight	N.A.	N.A.	N.A.	0.545127	0.227107
		Bone Area	N.A.	N.A.	N.A.	0.678057	0.355014
		Insulin	N.A.	N.A.	N.A.	0.337634	N.A.
		Blood glucose concentration	0.18587	N.A.	N.A.	N.A.	N.A.
		IPG - Glucose levele general	0.18587	N.A.	N.A.	N.A.	N.A.
		Fasted blood glucose concentration	N.A.	N.A.	N.A.	N.A.	0.674224
		Initial response to glucose challenge	N.A.	N.A.	N.A.	N.A.	0.239355
		Area under glucose response curve	N.A.	N.A.	N.A.	N.A.	0.018544
		Left kidney weight	3.71e-08	0.00368012	0.001111	N.A.	N.A.
		Right kidney weight	0.00119281	0.0289527	0.0131332	N.A.	N.A.
		Liver weight	0.000629754	0.00679884	0.00373425	N.A.	N.A.
	Morphology	Thorax size	0.407507	0.749453	0.511306	N.A.	N.A.
		Body length	5.53e-08	0.0063678	0.0926284	N.A.	N.A.
		Skull shape	0.0014	0	0	N.A.	N.A.
		Maxilla/Pre-maxilla	0.241	0.2459	0.2459	N.A.	N.A.
		Mandibles	1	1	1	N.A.	N.A.
		Teeth	0	0	0	N.A.	N.A.
		Scapulae	1	1	1	N.A.	N.A.
		Clavicle	1	1	1	N.A.	N.A.
		Number of ribs right	0.539	0.542	0.5422	N.A.	N.A.
		Number of ribs left	0.2077	0.0282	0.2175	N.A.	N.A.
		Shape of ribs	0.9308	0.9338	0.9338	N.A.	N.A.
		Fusion of ribs	0.7666	0.0603	0.7692	N.A.	N.A.
		Pelvis	0.0175	0.0001	0	N.A.	N.A.
		Number of cervical vertebrae	1	1	1	N.A.	N.A.
		Number of thoracic vertebrae	1	1	1	N.A.	N.A.
		Number of lumbar vertebrae	0.087	0.0017	0.0907	N.A.	N.A.
		Number of pelvic vertebrae	0.0938	0.0981	0.0983	N.A.	N.A.
		Number of caudal vertebrae	0.4516	0.3323	0.0558	N.A.	N.A.
		Shape of vertebrae	0.3908	0.4115	0.0981	N.A.	N.A.
		Fusion of vertebrae	0.4497	0.1109	0.4621	N.A.	N.A.
		Processes on vertebrae	0.0841	0.0655	0.0655	N.A.	N.A.
		Humerus	1	1	1	N.A.	N.A.
		Radius	1	1	1	N.A.	N.A.
		Ulna	1	1	1	N.A.	N.A.
		Femur	0.6283	0.4524	0.4524	N.A.	N.A.
		Tibia	1	0.5	0.5	N.A.	N.A.
		Fibula	1	0.5	0.5	N.A.	N.A.
		Joints	0.0542	0.0984	0.0243	N.A.	N.A.
		Number of digits	0.3868	0.3906	0	N.A.	N.A.
		Syndactylism	0.4971	0.2581	0.2581	N.A.	N.A.
		Brachydactyly	1	0.5	0.012	N.A.	N.A.
		Digit integrity	0	0.0368	0.0368	N.A.	N.A.
		Tibia length	N.A.	0.560859	0.0576823	N.A.	N.A.
		Shape of spine	0	0.0027	0.0027	N.A.	N.A.
		Scoliosis	0.0629	0.0028	0.0471	N.A.	N.A.
		Kyphosis	0	0.0032	0.0194	N.A.	N.A.
		Lordosis	0.1175	0.1826	0.698	N.A.	N.A.
		Shape of ribcage	0	0	0	N.A.	N.A.
		Transitional vertebrae	0.8759	0.8788	0.8788	N.A.	N.A.
		Fusion of processes	1	1	1	N.A.	N.A.
		Polysyndactylism	0.2545	0.1432	0.1432	N.A.	N.A.
		Cervical processes	0.5507	0.1552	0.1552	N.A.	N.A.
		Thoracic processes	1	0.1297	1	N.A.	N.A.
		Lumbar processes	0.0002	0.0002	0.0002	N.A.	N.A.
		Sacral processes	1	1	1	N.A.	N.A.
		Caudal processes	0.2665	0.2117	0.2117	N.A.	N.A.
		Missing cranial rib	1	1	1	N.A.	N.A.
		Presence of baculum bone	0	0	0	N.A.	N.A.
		Quality of enamel on molars	0	0	0	N.A.	N.A.
		Quality of enamel on incisors	0	0	0	N.A.	N.A.
		Number of digits lo hindpaws	0.388	0.392	0.3922	N.A.	N.A.
		Number of digits in forepaws	1	1	1	N.A.	N.A.
		Tail - presence	1	1	1	N.A.	N.A.
		Tail - length	0.2687	0.2676	0.2676	1	1
		Tail - thickness	1	1	1	N.A.	N.A.
		Tail - morphology	0.1015	0.0992	0.0992	N.A.	1
		Coat - color - back	1	1	1	N.A.	1
		Coat - color - head	0.5083	0.5078	0.5078	N.A.	1
		Coat - color - abdomen	0.0221	0.3936	0.3936	N.A.	1
		Coat - color pattern - back	1	1	1	N.A.	N.A.
		Coat - color pattern - head	1	1	1	1	1
		Coat - color pattern - abdomen	0.4843	0.4824	0.4824	1	1
		Coat - hair distribution - back	0.2572	0.255	0.255	1	1
		Coat - hair distribution - head	0.2465	0.2446	0.2446	1	1
		Coat - hair distribution - abdomen	0.7959	0.7947	0.7947	1	1
		Coat - hair texture / appearance - back	0.2576	0.2569	0.2569	1	N.A.
		Coat - hair texture_appearance - back	0.2576	0.2569	0.2569	N.A.	N.A.
		Coat - hair texture / appearance - head	1	1	1	1	N.A.
		Coat - hair texture_appearance - head	1	1	1	N.A.	N.A.
		Coat - hair texture / appearance - abdomen	0.5435	0.5415	0.5415	1	N.A.
		Coat - hair texture_appearance - abdomen	0.5435	0.5415	0.5415	N.A.	N.A.
		Forelimbs - position	1	1	1	N.A.	N.A.
		Forelimbs - shape	1	1	1	N.A.	N.A.
		Forelimbs - size	1	1	1	N.A.	N.A.
		Hindlimbs - position	1	1	1	N.A.	N.A.
		Hindlimbs - shape	1	1	1	N.A.	N.A.
		Hindlimbs - size	1	1	1	N.A.	N.A.
		Vibrissae - presence	0.4452	0.4402	0.4402	1	1
		Vibrissae - appearance	0.7395	0.7386	0.7386	N.A.	1
		Head size	0.8512	0.8506	0.8506	1	N.A.
		Head morphology	0.7695	0.7684	0.7684	1	N.A.
		Ears	1	1	1	N.A.	1
		Snout size	0.6919	0.6901	0.6901	1	1
		Trunk curl	0.6373	0.6366	0.6366	N.A.	1
		Limb grasp	1	1	1	1	0.617179
		Forepaw - size	1	1	1	N.A.	1
		Hindpaw - size	1	1	1	N.A.	N.A.
		Forepaw - shape	1	1	1	N.A.	1
		Hindpaw - shape	1	1	1	N.A.	N.A.
		Forelimb digit - number	1	1	1	N.A.	1
		Hindlimb digit - number	0.5083	0.5078	0.5078	1	N.A.
		Forelimb digit - size	1	1	1	1	1
		Hindlimb digit - size	1	1	1	1	N.A.
		Forelimb digit - shape	1	1	1	N.A.	1
		Hindlimb digit - shape	1	1	1	1	N.A.
		Forelimb nail - number	1	1	1	N.A.	1
		Hindlimb nail - number	1	1	1	1	1
		Forelimb nail - length	1	1	1	N.A.	1
		Hindlimb nail - length	1	1	1	N.A.	N.A.
		Forelimb nail - shape	1	1	1	N.A.	1
		Hindlimb nail - shape	1	1	1	N.A.	N.A.
		Skin color - whole body	1	1	1	N.A.	N.A.
		Skin color - snout	1	1	1	N.A.	N.A.
		Skin color - ear	1	1	1	N.A.	N.A.
		Skin color - front paws	1	1	1	N.A.	N.A.
		Skin color - back paws	1	1	1	N.A.	N.A.
		Skin color - tail	1	1	1	N.A.	N.A.
		Skin texture - whole body	1	1	1	1	N.A.
		Skin texture - snout	1	1	1	N.A.	N.A.
		Skin texture - ear	1	1	1	N.A.	N.A.
		Skin texture - front paws	0.3908	0.3896	0.3896	N.A.	N.A.
		Skin texture - back paws	1	1	1	N.A.	N.A.
		Skin texture - tail	1	1	1	N.A.	N.A.
		Teeth presence	1	1	1	N.A.	N.A.
		Upper teeth appearance	0.2576	0.2569	0.2569	1	1
		Lower teeth appearance	1	1	1	1	1
		Mouth morphology	1	1	1	1	N.A.
		Upper lip morphology	1	1	1	N.A.	N.A.
		Lower lip morphology	1	1	1	N.A.	N.A.
		Bulging eye	N.A.	N.A.	N.A.	N.A.	1
		Eyelid morphology	N.A.	N.A.	N.A.	N.A.	1
		Eyelid closure	N.A.	N.A.	N.A.	N.A.	1
		Narrow eye opening	N.A.	N.A.	N.A.	N.A.	1
		Iris/Pupil	N.A.	N.A.	N.A.	1	1
		Pupil Position	N.A.	N.A.	N.A.	1	1
		Pupil Shape	N.A.	N.A.	N.A.	1	1
		Iris Pigmentation	N.A.	N.A.	N.A.	N.A.	1
		Persistence of hyaloid vascular system	N.A.	N.A.	N.A.	0.632422	0.547431
		Tibia length	0.940644	0.0609896	0.0362798	N.A.	N.A.
		Body weight	0	2.06e-07	2.15e-07	N.A.	N.A.
		Tibia length normalised against body weight	0.999952	0.00420356	0.00786598	N.A.	N.A.
		Body weight	0	2.06e-07	2.15e-07	N.A.	N.A.
		Skull shape	N.A.	N.A.	N.A.	1	1
		Maxilla/Pre-maxilla	N.A.	N.A.	N.A.	1	1
		Teeth	N.A.	N.A.	N.A.	1	1
		Pelvis	N.A.	N.A.	N.A.	1	1
		Joints	N.A.	N.A.	N.A.	1	1
		Brachydactyly	N.A.	N.A.	N.A.	1	1
		Digit integrity	N.A.	N.A.	N.A.	1	1
	Reproduction	Genitalia - presence	1	1	1	N.A.	N.A.
		Genitalia - size	1	1	1	N.A.	N.A.
		Genitalia - morphology	0.1541	0.1524	0.1524	N.A.	N.A.
	Respiratory	Resistance	0.000698291	0.00266087	0.705608	N.A.	N.A.
		Compliance	0.406843	2.15e-06	0.211902	N.A.	N.A.
		Elastance	0.0216685	1.36e-10	0.0618311	N.A.	N.A.
		Resistance of the airways (QuickPrime3)	0.146099	0.7166	0.988186	N.A.	N.A.
		Tissue damping (QuickPrime3)	3.52e-05	1.14e-06	0.327901	N.A.	N.A.
		Tissue elastance (QuickPrime3)	0.588528	3.61e-08	0.0578476	N.A.	N.A.
		Resistance of the airways (Prime8)	0.00673304	0.280669	0.858915	N.A.	N.A.
		Tissue damping (Prime8)	7.25e-06	0.00173936	0.796588	N.A.	N.A.
		Tissue elastance (Prime8)	0.531827	5.02e-09	0.0749482	N.A.	N.A.
		Inspiratory Capacity	0.130865	1.97e-05	0.121685	N.A.	N.A.
	Sensory	Click-evoked ABR threshold	0.485501	0.994203	0.999656	0.473354	0.111499
		6kHz-evoked ABR Threshold	0.47611	0.835226	0.973212	1	0.0418371
		12kHz-evoked ABR Threshold	0.99382	0.917397	0.408257	1	0.432571
		18kHz-evoked ABR Threshold	0.995041	0.974857	0.999476	0.153605	0.153601
		24kHz-evoked ABR Threshold	0.982572	0.993607	0.821948	1	0.211458
		30kHz-evoked ABR Threshold	0.0129304	0.219285	0.418151	0.217856	1
		Response amplitude - S	N.A.	N.A.	N.A.	0.778475	0.159502
		% Pre-pulse inhibition - PPI1	0.174919	0.99686	0.974528	0.791383	0.600129
		% Pre-pulse inhibition - PPI2	0.522794	0.999987	0.993102	0.149904	0.664466
		% Pre-pulse inhibition - PPI3	0.799089	0.999369	0.978238	0.149127	0.287356
		% Pre-pulse inhibition - PPI4	0.968951	0.999954	0.616319	N.A.	N.A.
		% Pre-pulse inhibition - Global	0.569817	0.99992	0.929854	0.194781	0.723142
		Bulging eye	N.A.	N.A.	N.A.	N.A.	1
		Eye Hemorrhage or Blood Presence	N.A.	N.A.	N.A.	0.35938	1
		Cornea	N.A.	N.A.	N.A.	N.A.	1
		Corneal opacity	N.A.	N.A.	N.A.	0.34384	1
		Corneal vascularization	N.A.	N.A.	N.A.	1	1
		Pupil Light Response	N.A.	N.A.	N.A.	1	1
		Lens	N.A.	N.A.	N.A.	1	1
		Lens Opacity	N.A.	N.A.	N.A.	0.335652	0.179954
		Fusion between cornea and lens	N.A.	N.A.	N.A.	1	1
		Synechia	N.A.	N.A.	N.A.	1	1
		Optic Disc	N.A.	N.A.	N.A.	1	0.149655
		Persistence of hyaloid vascular system	N.A.	N.A.	N.A.	0.632422	0.547431
