# Supplementary material for: Early evolution of enamel matrix proteins is reflected by pleiotropy of physiological functions
Source: Sci Rep. 2023 Jan 26;13:1471. doi: 10.1038/s41598-023-28388-4 (PMC9879986; doi:10.1038/s41598-023-28388-4)
Supplement: Supplementary file 15 — Supplementary Information 15. [file 41598_2023_28388_MOESM15_ESM.xlsx]

## Sheet: Sheet1
	Region	Parameter	Units	WT female vs.	t-value	p-value	WT male vs.	t-value	p-value
	Femur	Bone Strength	N	Ambn KO	-0.7208	0.9683	Ambn KO	-5.1199	0.0001
				AmbnG/G	-0.3117	0.9996	AmbnG/G	-0.326	0.9995
				AmelX KO	-0.9351	0.9031	AmelX KO	-4.712	0.0004
		Femur Length	mm	Ambn KO	-5.1225	< 0.0001	Ambn KO	-3.122	0.0134
				AmbnG/G	-2.7491	0.0421	AmbnG/G	-2.5279	0.0774
				AmelX KO	-6.5985	< 0.0001	AmelX KO	-6.065	< 0.0001
		Femur Width	mm	Ambn KO	-4.4503	0.0001	Ambn KO	-1.0567	0.8607
				AmbnG/G	-2.8439	0.0311	AmbnG/G	-3.8708	0.0008
				AmelX KO	-4.3919	0.0001	AmelX KO	-2.3864	0.1071
		Body Length	mm	Ambn KO	-4.655	< 0.0001	Ambn KO	-3.709	0.0017
				AmbnG/G	-3.4189	0.0049	AmbnG/G	-1.4668	0.6183
				AmelX KO	-5.9262	< 0.0001	AmelX KO	-5.8292	< 0.0001
	Femur - cortical	Total Volume of Cortical Bone	mm3	Ambn KO	-1.699	0.441	Ambn KO	-4.8635	0.0002
				AmbnG/G	-2.0991	0.2325	AmbnG/G	1.4536	0.6013
				AmelX KO	-2.2855	0.1643	AmelX KO	-4.562	0.0006
		Total Volume of Pore Space	mm3	Ambn KO	-4.1548	0.0017	Ambn KO	-3.2141	0.0206
				AmbnG/G	-4.2332	0.0014	AmbnG/G	0.4181	0.9981
				AmelX KO	-5.6704	< 0.0001	AmelX KO	-3.188	0.0219
		Total Porosity	%	Ambn KO	-4.2516	0.0013	Ambn KO	-1.8926	0.3296
				AmbnG/G	-4.2366	0.0014	AmbnG/G	-0.1591	1
				AmelX KO	-6.0894	< 0.0001	AmelX KO	-1.8298	0.3638
		Mineralization	AU	Ambn KO	-0.9292	0.9069	Ambn KO	1.1034	0.8237
				AmbnG/G	-1.6419	0.4767	AmbnG/G	0.3379	0.9994
				AmelX KO	-0.7708	0.9578	AmelX KO	1.4994	0.5705
	Femur - trabecular	Trabeculi per Section		Ambn KO	-1.9691	0.2908	Ambn KO	-0.6655	0.9787
				AmbnG/G	-1.002	0.8753	AmbnG/G	2.3765	0.1372
				AmelX KO	-3.895	0.0035	AmelX KO	-1.972	0.2895
		Trabecular Thickness	mm	Ambn KO	-1.9266	0.312	Ambn KO	-3.4102	0.0125
				Ambn 3G	-2.6375	0.0795	AmbnG/G	-0.1545	1
				AmelX KO	-2.8332	0.0514	AmelX KO	-2.5065	0.1051
		Connectivity Density	mm-3	Ambn KO	-0.6067	0.9864	Ambn KO	-0.1908	1
				AmbnG/G	-0.0657	1	AmbnG/G	1.4854	0.5798
				AmelX KO	-1.3572	0.6662	AmelX KO	-0.7317	0.9667
		Mineralization	AU	Ambn KO	-1.2702	0.7232	Ambn KO	1.1709	0.7849
				AmbnG/G	-1.8557	0.3494	AmbnG/G	0.5436	0.9922
				AmelX KO	-0.8364	0.9397	AmelX KO	1.4932	0.5748
