# Supplementary material for: Early evolution of enamel matrix proteins is reflected by pleiotropy of physiological functions
Source: Sci Rep. 2023 Jan 26;13:1471. doi: 10.1038/s41598-023-28388-4 (PMC9879986; doi:10.1038/s41598-023-28388-4)
Supplement: Supplementary file 16 — Supplementary Information 16. [file 41598_2023_28388_MOESM16_ESM.xlsx]

## Sheet: SuppTab3
	Region	Parameter	Units	WT female vs.	t-value	p-value	WT male vs.	t-value	p-value
	L4 - cortical	Total Volume of Cortical Bone	mm3	Ambn KO	-0.4464	0.9973	Ambn KO	-2.4477	0.1189
				AmbnG/G	0.2946	0.9997	AmbnG/G	0.2581	0.9999
				AmelX KO	-3.3648	0.0142	AmelX KO	-1.3817	0.6499
		Total Volume of Pore Space	mm3	Ambn KO	-1.4528	0.6019	Ambn KO	0.8071	0.9483
				AmbnG/G	-0.8071	0.9483	AmbnG/G	1.7757	0.3948
				AmelX KO	-2.26	0.1728	AmelX KO	0	1
		Total Porosity	%	Ambn KO	-0.9315	0.906	Ambn KO	1.33	0.6842
				AmbnG/G	-0.6214	0.9847	AmbnG/G	1.6357	0.4809
				AmelX KO	-0.7152	0.97	AmelX KO	0.4359	0.9976
		Mineralization	AU	Ambn KO	0.095	1	Ambn KO	1.3694	0.658
				AmbnG/G	0.4415	0.9974	AmbnG/G	0.8887	0.9223
				AmelX KO	-1.8333	0.3619	AmelX KO	-1.2017	0.7664
	L4 - trabecular	Trabeculi per Section		Ambn KO	-0.4106	0.9983	Ambn KO	-0.1378	1
				AmbnG/G	1.0074	0.8728	Ambn G/G	-0.003	1
				AmelX KO	1.1659	0.7879	AmelX KO	-0.1966	1
		Trabecular Thickness	mm	Ambn KO	0.6805	0.9763	Ambn KO	-3.5361	0.0092
				AmbnG/G	-0.2135	1	AmbnG/G	-0.4937	0.9953
				AmelX KO	0.4937	0.9953	AmelX KO	-2.6593	0.0759
		Connectivity Density	mm-3	Ambn KO	-0.2308	0.9999	Ambn KO	0.3058	0.9997
				AmbnG/G	0.1808	1	AmbnG/G	0.669	0.9782
				AmelX KO	1.5849	0.5138	AmelX KO	-0.6204	0.9849
		Mineralization	AU	Ambn KO	-0.2218	0.9999	Ambn KO	1.688	0.4477
				AmbnG/G	0.2435	0.9999	AmbnG/G	0.9793	0.8857
				AmelX KO	-1.9748	0.2883	AmelX KO	-0.8765	0.9266
