# Supplementary material for: Early evolution of enamel matrix proteins is reflected by pleiotropy of physiological functions
Source: Sci Rep. 2023 Jan 26;13:1471. doi: 10.1038/s41598-023-28388-4 (PMC9879986; doi:10.1038/s41598-023-28388-4)
Supplement: Supplementary file 17 — Supplementary Information 17. [file 41598_2023_28388_MOESM17_ESM.xlsx]

## Sheet: Ambn & Amel bones 
	Basic Categories				Femur Fracture Analysis			Femur Cortical Bone uCT Analysis				Femur Trabecular Bone uCT Analysis				L4 Cortical Bone microCT Analysis				L4 Trabecular Bone uCT Analysis
	Strain	Sex	Age	Mouse No.	Force	Length of Femur	Width of Femur	Total Volume of Interest	Total Volume of Pore Space	Total Porosity	Mineralization	Number of Objects per Section	Trabecular Thickness	Connectivity Density	Mineralization	Total Volume of Interest	Total Volume of Pore Space	Total Porosity	Mineralization	Number of Objects per Section	Trabecular Thickness	Connectivity Density	Mineralization
			week		N	mm	mm	mm3	mm3	%	AU		mm	mm-3	AU	mm3	mm3	%	AU		mm	mm-3	AU
	WT	Female	14	18X-77009	13.3	1.31	1.82	0.687194	0.00425172	0.618708	0.0585464	27.6862	0.0358918	1.25e-06	0.057183	0.103732	0.0008122	0.782974	0.063032	20.4422	0.0327829	2.72e-06	0.0642307
	WT	Female	13	18X-77010	11.2	1.35	1.66	0.643901	0.00763783	1.18618	0.0575373	40.6347	0.0362631	2.11e-06	0.0541862	0.118389	0.00081909	0.69186	0.0623678	17.2629	0.0334774	3.27e-06	0.0633813
	WT	Female	13	18X-77011	11.1	1.4	1.91	0.665436	0.00751789	1.12977	0.0557463	31.2545	0.0321614	1.13e-06	0.0526046	0.115777	0.00115023	0.993494	0.0510375	29.1554	0.030749	6.41e-06	0.0516269
	WT	Female	12	64U-95774	10.4	1.3	1.79	0.599489	0.00525472	0.876534	0.0565631	37.7533	0.0327511	1.62e-06	0.0531059	0.110365	0.00045541	0.412643	0.0526172	16.2629	0.0337975	2.36e-06	0.0532562
	WT	Female	11	83S-89084	11.2	1.35	1.82	0.645162	0.00382407	0.592731	0.0543409	31.1468	0.0318188	1.15e-06	0.0544251	0.0924974	0.00048372	0.52296	0.0495794	19.9004	0.0319266	2.57e-06	0.0504112
	WT	Male	13	18Z-87157	17.1	1.55	2.08	0.864706	0.00674939	0.780541	0.0420406	51.3474	0.0384804	2.78e-06	0.0393562	0.115223	0.00039859	0.34593	0.0419246	15.8446	0.0392195	3.33e-06	0.0408868
	WT	Male	13	18Z-87158	16.9	1.42	2.13	0.782028	0.00661628	0.846041	0.0412604	51.2771	0.0410909	2.21e-06	0.0384132	0.106532	0.0004324	0.405882	0.0419798	30.8287	0.0343174	5.91e-06	0.0398945
	WT	Male	13	18Z-87159	14	1.51	2.24	0.832176	0.00737189	0.885857	0.0426577	41.6948	0.042407	1.34e-06	0.038805	0.11216	0.00036712	0.327317	0.0516628	18.2749	0.0374249	2.9e-06	0.0511131
	WT	Male	13	18Z-87176	14.3	1.38	1.85	0.71907	0.00552455	0.768291	0.0504488	41.6979	0.0371664	1.64e-06	0.0478127	0.0940154	0.00025019	0.266115	0.0640088	21.9004	0.0377948	2.95e-06	0.0635036
	WT	Male	13	18Z-87177	excluded	1.42	2	0.584786	0.00526004	0.899482	0.0546432	41.0999	0.040495	1.25e-06	0.0524186	0.0868205	0.00023147	0.266605	0.0657965	20.4422	0.0383419	2.21e-06	0.0647628
	Ambn KO	Female	13	E18-00892	11.4	1.21	1.66	0.569835	0.00184513	0.323801	0.06082	23.694	0.0287428	9.7e-07	0.0568279	0.0881945	0.00056063	0.635673	0.0559454	16.008	0.0321015	3.49e-06	0.0543628
	Ambn KO	Female	13	E18-00893	11.9	1.43	1.65	0.626061	0.00354461	0.566176	0.0586262	27.6198	0.0294043	1.16e-06	0.051989	0.117891	0.00070181	0.595303	0.05467	20.8008	0.0345938	2.52e-06	0.0547932
	Ambn KO	Female	13	E18-00894	10.5	1.3	1.76	0.59469	0.00181926	0.305918	0.0432977	22.9813	0.0338127	8.8e-07	0.0409834	0.0986651	0.0005188	0.525823	0.0565517	18.7131	0.0350286	3.29e-06	0.0563893
	Ambn KO	Female	13	E18-00895	11	1.28	1.66	0.57364	0.00295403	0.514962	0.0441838	27.8751	0.0269756	1.15e-06	0.0427273	0.115042	0.000493	0.428859	0.053403	19.2032	0.034681	2.4e-06	0.053314
	Ambn KO	Female	13	E18-00896	8.7	1.28	1.67	0.592543	0.00246933	0.416734	0.0580652	27.4536	0.0314244	1.16e-06	0.054694	0.106275	0.00064252	0.604586	0.0597386	19.988	0.0313699	4.06e-06	0.0598969
	Ambn KO	Male	13	E18-00890	8.4	1.25	1.67	0.550513	0.00221087	0.401601	0.039529	40.6932	0.0340427	1.86e-06	0.0359458	0.0870124	0.00051236	0.58884	0.0621136	19.9283	0.031764	3.17e-06	0.0637643
	Ambn KO	Male	13	E18-00891	9.9	1.26	1.78	0.538316	0.00205071	0.380949	0.0428077	49.2404	0.0302114	2.24e-06	0.0405291	0.0826333	0.00051614	0.624616	0.0610333	31.239	0.0292507	6.91e-06	0.0619177
	Ambn KO	Male	12	E18-00897	8.7	1.24	1.91	0.63381	0.0043721	0.689814	0.056565	42.9696	0.0343719	1.53e-06	0.0550432	0.0838543	0.00035135	0.419004	0.0552149	16.1195	0.0340491	2.12e-06	0.0549685
	Ambn KO	Male	12	E18-00898	11.2	1.28	1.89	0.635082	0.00530372	0.835124	0.0539551	39.9875	0.0386575	1.71e-06	0.0518081	0.0953356	0.00041994	0.440483	0.0548551	14.9562	0.0349071	3.45e-06	0.0544619
	Ambn KO	Male	12	E18-00899	11.8	1.32	1.81	0.610727	0.00524918	0.859496	0.0589774	41.0984	0.0293199	1.27e-06	0.0560116	0.0852685	0.00035398	0.41514	0.0566659	22.2351	0.0305079	3.73e-06	0.0562301
	AmbnG/G	Female	12	18X-73392	12.8	1.21	1.6	0.580875	0.00301377	0.518832	0.0536719	29.0492	0.0287069	1.32e-06	0.0534721	0.103051	0.00074186	0.719893	0.0534179	26.3386	0.0316212	3.2e-06	0.0540686
	AmbnG/G	Female	12	18X-73393	10.5	1.31	1.64	0.575962	0.00230985	0.401041	0.0551969	28.025	0.029135	1.12e-06	0.051294	0.114169	0.00068051	0.596056	0.0538881	22.3825	0.0320245	3.21e-06	0.0546368
	AmbnG/G	Female	12	18X-73394	9.2	1.28	1.74	0.571901	0.00201489	0.352314	0.0420161	29.975	0.0272634	1.51e-06	0.0387857	0.10719	0.00056075	0.523135	0.0589239	24.7131	0.0317725	3.47e-06	0.0585836
	AmbnG/G	Female	12	18X-73395	12.9	1.2	1.67	0.582231	0.00219733	0.377399	0.0440524	23.8033	0.0261017	9.2e-07	0.0394091	0.109589	0.00061288	0.559251	0.0592739	25.5299	0.0322135	3.5e-06	0.0602414
	AmbnG/G	Female	12	18X-73396	10.2	1.24	1.64	0.578651	0.00281264	0.486069	0.0564922	37.8462	0.0321818	2.18e-06	0.0529724	0.116376	0.000694	0.596227	0.0609744	24.4462	0.0334679	5.18e-06	0.0599254
	AmbnG/G	Male	14	18X-73362	15.2	1.55	2.05	0.767006	0.00566291	0.738314	0.0533631	46.8322	0.0436949	1.29e-06	0.0518984	0.0893961	0.00042867	0.479513	0.06488	22.0478	0.0359289	3.36e-06	0.0641607
	AmbnG/G	Male	14	18X-73363	14.1	1.54	2.13	0.826627	0.00546314	0.660895	0.0402387	48.6799	0.0410381	1.61e-06	0.0379809	0.111207	0.00081466	0.732563	0.0480558	34.239	0.0342334	7.79e-06	0.0474377
	AmbnG/G	Male	14	18X-73364	13.9	1.63	2.12	0.851663	0.00678166	0.796285	0.0530686	48.6089	0.0392949	1.68e-06	0.0505873	0.118821	0.00053142	0.447242	0.054112	18.7968	0.0380139	2.95e-06	0.0525711
	AmbnG/G	Male	11	18X-73403	14	1.61	2.08	0.77005	0.00520213	0.675557	0.0517296	52.363	0.0373709	1.83e-06	0.0501468	0.110785	0.00060195	0.543346	0.0613573	16.9323	0.0379814	3.91e-06	0.0610834
	AmbnG/G	Male	11	18X-73404	18.9	1.5	1.94	0.810817	0.00992339	1.22388	0.0389924	77.5332	0.0367683	7.56e-06	0.0366084	0.0930468	0.00045297	0.486817	0.0527763	15.2032	0.0371611	3.84e-06	0.0530052
	Amelx KO	Female	15	64U-A8932	10.7	1.66	1.27	0.566402	0.00108323	0.191249	0.05146	16.6737	0.0274568	4.5e-07	0.0496489	0.087786	0.00123671	1.40878	0.0461278	38.3984	0.030306	1.216e-05	0.0460452
	Amelx KO	Female	15	64U-A8933	12.9	1.65	1.27	0.629429	0.00207646	0.329896	0.05336	14.4684	0.0284021	3.8e-07	0.050838	0.0919489	0.00033661	0.366089	0.0494716	18.2789	0.035069	2.73e-06	0.0486951
	Amelx KO	Female	15	64U-A8934	11.8	1.69	1.22	0.573003	0.00129547	0.226084	0.0543	16.7955	0.0288236	4.2e-07	0.0519523	0.0998542	0.000204	0.204298	0.0503207	12.6175	0.0391198	1.78e-06	0.0504373
	Amelx KO	Female	15	64U-A8937	7.8	1.69	1.22	0.501965	0.00065553	0.130593	0.05373	19.0265	0.0282035	9.2e-07	0.0513937	0.0602297	0.0003572	0.593057	0.048387	39.1713	0.0280424	9.31e-06	0.0506977
	Amelx KO	Female	15	64U-A8938	9.2	1.74	1.33	0.587655	0.00156187	0.265779	0.05508	24.6526	0.0286239	7.5e-07	0.0516531	0.0901926	0.00032517	0.360532	0.0515308	18.1474	0.0338774	2.09e-06	0.0506264
	Amelx KO	Male	15	64U-A8931	11.1	1.84	1.24	0.650463	0.00266531	0.409755	0.04976	29.8486	0.0324065	1.16e-06	0.0460723	0.100711	0.00018139	0.180107	0.0459554	20.4741	0.031325	2.27e-06	0.0459395
	Amelx KO	Male	11	64U-B0292	9.4	1.76	1.21	0.547069	0.00409619	0.748752	0.0518454	43.4169	0.0302741	1.42e-06	0.0493111	0.0918679	0.0003163	0.344302	0.0486729	19.9562	0.0314741	1.98e-06	0.0488096
	Amelx KO	Male	11	64U-B0293	8.7	1.79	1.26	0.540368	0.00357809	0.662158	0.0525245	39.6378	0.0309693	1.43e-06	0.0505394	0.0934152	0.00028641	0.306603	0.0491984	24.4582	0.0306932	2.52e-06	0.0493829
	Amelx KO	Male	11	64U-B3304	N.A.	N.A.	N.A.	0.638127	0.00426589	0.668502	0.0524619	40.1351	0.0436171	1.46e-06	0.0493661	0.0945633	0.00043241	0.457271	0.0497509	16.7849	0.0374968	2.13e-06	0.0496937
	Amelx KO	Male	11	64U-B3305	N.A.	N.A.	N.A.	0.642837	0.00457214	0.711244	0.0527934	35.1663	0.0380544	1.41e-06	0.0500994	0.0885629	0.00054085	0.610699	0.0502397	21.6335	0.0360741	4.18e-06	0.0502303
