# Supplementary material for: Early evolution of enamel matrix proteins is reflected by pleiotropy of physiological functions
Source: Sci Rep. 2023 Jan 26;13:1471. doi: 10.1038/s41598-023-28388-4 (PMC9879986; doi:10.1038/s41598-023-28388-4)
Supplement: Supplementary file 18 — Supplementary Information 18. [file 41598_2023_28388_MOESM18_ESM.xlsx]

## Sheet: Sheet1
	Strain	Sex	Animal ID	Femur Length	Femur Width	Body Length
				mm	mm	mm
	WT	Female	82Z-04205	15.218	1.661	88.33
	WT	Female	82Z-04206	15.063	1.805	82.25
	WT	Female	82Z-04207	15.568	1.736	85.77
	WT	Female	82Z-CC938	16.031	1.88	88.43
	WT	Female	82Z-CC939	15.587	1.87	86.11
	WT	Female	81Z-82480	15.207	1.875	85.96
	WT	Female	81Z-82481	15.437	1.806	85.87
	WT	Female	81Z-82482	15.154	1.81	84.92
	WT	Female	81Z-82484	15.754	1.943	90.72
	WT	Female	81Z-82485	15.652	1.948	85.97
	WT	Female	81Z-82486	15.795	1.804	89.7
	WT	Male	82Z-06044	16.201	2.029	89.27
	WT	Male	82Z-06045	16.485	2.171	92.02
	WT	Male	82Z-CE171	15.929	2.171	90.17
	WT	Male	82Z-CE172	16.548	2.272	93.17
	WT	Male	82Z-CE173	15.973	2.065	91.59
	WT	Male	82Z-CE174	15.492	1.973	86.18
	WT	Male	82Z-CE175	16.05	2.171	92.76
	WT	Male	82Z-04201	15.46	1.88	86.11
	WT	Male	82Z-04202	15.123	1.799	89.37
	WT	Male	82Z-04203	15.964	2.012	90.18
	WT	Male	82Z-04204	15.192	1.914	87.94
	WT	Male	82Z-CC937	15.222	1.87	90.15
	WT	Male	81Z-82478	15.596	1.948	91.59
	WT	Male	81Z-82479	15.686	1.944	87.76
	WT	Male	81Z-82531	15.875	2.023	91.04
	WT	Male	81Z-82532	15.666	2.014	89.76
	WT	Male	81Z-82533	15.341	1.741	89.24
	WT	Male	81Z-84656	15.256	2.092	89.47
	WT	Male	81Z-84657	16.111	2.017	93.09
	Ambn KO	Female	E18-00416	14.649	1.671	77.56
	Ambn KO	Female	E18-00418	14.845	1.735	84.56
	Ambn KO	Female	E18-00425	14.334	1.62	77.59
	Ambn KO	Female	E18-00435	14.742	1.668	87.75
	Ambn KO	Female	E18-00436	14.773	1.62	80.58
	Ambn KO	Female	E18-00464	14.71	1.689	82.32
	Ambn KO	Female	E18-00465	14.313	1.679	80.76
	Ambn KO	Male	E18-00433	14.968	1.948	85.47
	Ambn KO	Male	E18-00434	15.108	1.879	87.39
	Ambn KO	Male	E18-00461	15.551	1.944	85.63
	Ambn KO	Male	E18-00462	14.879	1.804	86.01
	Ambn KO	Male	E18-00463	15.283	1.804	87.59
	Ambn KO	Male	E18-00466	14.944	1.963	88.12
	Ambn KO	Male	E18-00467	14.89	1.874	83.06
	Ambn KO	Male	E18-00468	15.607	2.014	87.14
	AmbnG/G	Female	E18-00637	13.989	1.679	78.77
	AmbnG/G	Female	E18-00638	15.444	1.741	86.47
	AmbnG/G	Female	E18-00642	15.054	1.619	81.91
	AmbnG/G	Female	E18-00643	15.096	1.804	81.9
	AmbnG/G	Female	E18-00644	14.839	1.804	85.46
	AmbnG/G	Female	E18-00645	14.873	1.736	82.88
	AmbnG/G	Female	E18-00646	15.185	1.735	81.84
	AmbnG/G	Female	E18-00647	15.15	1.948	83.99
	AmbnG/G	Male	E18-00633	15.364	1.806	89.17
	AmbnG/G	Male	E18-00634	15.125	1.804	88.48
	AmbnG/G	Male	E18-00635	15.537	1.806	87.57
	AmbnG/G	Male	E18-00640	15.584	1.948	90.8
	AmbnG/G	Male	E18-00649	15.15	1.837	87.31
	AmbnG/G	Male	E18-00650	14.637	1.777	88.57
	AmbnG/G	Male	E18-00651	15.058	1.667	87.68
	Amelx KO	Female	E64-F5787	13.736	1.662	79.4
	Amelx KO	Female	E64-F5788	14.572	1.598	78.46
	Amelx KO	Female	E64-F5789	14.292	1.592	77.62
	Amelx KO	Female	E64-F5794	14.587	1.674	82.72
	Amelx KO	Female	E64-F5795	14.812	1.662	82.53
	Amelx KO	Female	E64-F5800	14.064	1.523	78.43
	Amelx KO	Female	E64-F5801	14.054	1.537	79.49
	Amelx KO	Male	E64-F8217	14.879	2.129	84.56
	Amelx KO	Male	E64-F8218	14.424	1.986	85.02
	Amelx KO	Male	E64-F5791	14.802	1.87	88.05
	Amelx KO	Male	E64-F5792	15.249	1.87	86.91
	Amelx KO	Male	E64-F5796	14.603	1.732	79.79
	Amelx KO	Male	E64-F5797	14.729	1.661	82.66
	Amelx KO	Male	E64-F5798	14.669	1.801	82.76
	Amelx KO	Male	E64-F5799	14.823	1.811	83.29
