# Supplementary material for: Early evolution of enamel matrix proteins is reflected by pleiotropy of physiological functions
Source: Sci Rep. 2023 Jan 26;13:1471. doi: 10.1038/s41598-023-28388-4 (PMC9879986; doi:10.1038/s41598-023-28388-4)
Supplement: Supplementary file 19 — Supplementary Information 19. [file 41598_2023_28388_MOESM19_ESM.xlsx]

## Sheet: SuppTab1
	Taxonomic Group					Species	Ambn	Amel	Amtn	Enam			Taxonomic Group					Species	Ambn	Amel	Amtn	Enam
	Polypteriformes															Scandentia
						Polypterus senegalus	-----	-----	ATA58049.1	ATA66955.1								Tupaia chinensis	XP_014441212.1	XP_006163751.1	XP_006143037.1	XP_006142950.1
	Coelacanthiformes														Laurasiatheria
						Latimeria chalumnae	XP_014353699.1	XP_005998289.1	-----	-----						Carnivora
	Amphibia																	Acinonyx jubatus	-----	-----	XP_014943134.2	XP_014937376.1
		Anura																Ailuropoda melanoleuca	XP_011223656.1	XP_034505216.1	XP_034526838.1	XP_002919551.2
						Xenopus laevis	AAO65388.1	AAC78135.1	-----	XP_018124296.1								Callorhinus ursinus	XP_025743583.1	XP_025713525.1	XP_025742766.1	XP_025742716.1
						Xenopus tropicalis	XP_002938667.2	XP_012811831.1	AIS76620.1	-----								Canis lupus dingo	XP_025291566.1	XP_025296411.1	XP_025291623.1	XP_025291620.1
		Apoda																Canis lupus familiaris	XP_539304.3	XP_022271308.1	XP_022282249.1	XP_539305.4
						Geotrypetes seraphini	-----	-----	XP_033816170.1	XP_033794925.1								Eumetopias jubatus	XP_027956377.1	XP_027970864.1	XP_027956376.1	XP_027956306.1
						Rhinatrema bivittatum	-----	-----	XP_029454019.1	XP_029454057.1								Felis catus	XP_023109171.1	XP_006943612.1	XP_003985385.2	XP_003985351.1
	Reptilia																	Halichoerus grypus	-----	-----	XP_035969373.1	XP_035964714.1
		Lepidosauria																Hyaena hyaena	-----	-----	XP_039107721.1	XP_039107712.1
						Anolis carolinensis	ALA62321.1	ALA62322.1	AIS76618.1	ADJ67842.1								Leptonychotes weddellii	-----	-----	XP_006729409.1	XP_006729387.2
						Crotalus tigris	-----	-----	XP_039206990.1	XP_039206984.1								Lontra canadensis	-----	-----	XP_032718927.1	XP_032718661.1
						Gekko japonicus	-----	-----	XP_015276908.1	XP_015272802.1								Lynx canadensis	-----	-----	XP_030170352.1	XP_030167799.1
						Lacerta agilis	-----	-----	XP_033029309.1	XP_033029692.1								Mirounga leonina	-----	-----	XP_034860750.1	XP_034860290.1
						Notechis scutatus	-----	-----	XP_026528637.1	XP_026528656.1								Mustela erminea	-----	-----	XP_032190392.1	XP_032187932.1
						Pantherophis guttatus	-----	-----	XP_034267169.1	XP_034267173.1								Mustela putorius furo	XP_012918845.1	XP_012915044.1	XP_004766378.1	XP_004766408.1
						Podarcis muralis	-----	-----	XP_028568861.1	XP_028568783.1								Neomonachus schauinslandi	XP_021558125.1	XP_021539741.1	-----	-----
						Pogona vitticeps	XP_020657130.1	XP_020642410.1	XP_020657122.1	XP_020657129.1								Odobenus rosmarus divergens	XP_004392950.1	XP_004409300.1	XP_012419797.1	XP_004392951.1
						Protobothrops mucrosquamatus	-----	-----	XP_015670134.1	XP_015670130.1								Panthera pardus	XP_019318578.1	XP_019273415.1	XP_019319103.1	XP_019319093.1
						Pseudonaja textilis	-----	-----	XP_026568562.1	XP_026568454.1								Panthera tigris altaica	XP_007087030.1	XP_015394231.1	XP_007086980.1	XP_007086981.1
						Python bivittatus	XP_007425899.1	XP_007430043.2	XP_015743168.1	XP_007425900.1								Phoca vitulina	-----	-----	XP_032255484.1	XP_032254093.1
						Thamnophis elegans	-----	-----	XP_032069703.1	XP_032069702.1								Puma concolor	XP_025777927.1	XP_025790465.1	XP_025777926.1	XP_025778180.1
						Thamnophis sirtalis	-----	-----	XP_013907498.1	XP_013907496.1								Puma yagouaroundi	-----	-----	XP_040332337.1	XP_040332205.1
						Zootoca vivipara	-----	-----	XP_034953328.1	XP_034953298.1								Suricata suricatta	-----	-----	XP_029786579.1	XP_029786354.1
		Archosauria																Ursus arctos horribilis	XP_026365402.1	XP_026333933.1	XP_026365403.1	XP_026365401.1
						Alligator mississippiensis	KYO35091.1	KYO30284.1	XP_014451634.1	XP_006257995.1								Ursus maritimus	XP_008691404.1	XP_008694624.1	XP_008691400.1	XP_008691405.2
						Alligator sinensis	XP_025058310.1	XP_025058335.1	-----	-----								Vulpes vulpes	XP_025859262.1	XP_025871073.1	XP_025859266.1	XP_025859253.1
						Caiman crocodilus	-----	-----	AIS76627.1	QOX06216.1								Zalophus californianus	XP_027455901.1	XP_027464884.1	XP_027455902.1	XP_027456298.2
						Crocodylus porosus	XP_019410931.1	XP_019384880.1	XP_019410964.1	XP_019410920.1						Cetartiodactyla
						Gavialis gangeticus	XP_019372652.1	XP_019380290.1	-----	-----								Bison bison bison	-----	-----	XP_010837411.1	XP_010837410.1
	Mammalia																	Bos indicus	XP_019817625.1	XP_019811575.1	XP_019817713.1	XP_019818433.1
		Monotremata																Bos mutus	ELR55446.1	ELR51176.1	XP_005897125.2	XP_005897107.1
						Ornithorhynchus anatinus	XP_007667384.2	XP_001515115.2	-----	-----								Bos taurus	AAD39833.2	AAA30372.1	DAA28592.1	XP_002688385.1
		Marsupialia																Bubalus bubalis	XP_025145735.1	XP_025132923.1	XP_006071182.1	XP_006069381.1
						Monodelphis domestica	XP_007495581.1	XP_016280272.1	AKA87375.1	XP_007495710.2								Camelus bactrianus	-----	-----	XP_010967682.1	XP_010967680.1
						Phascolarctos cinereus	XP_020843928.1	XP_020861915.1	XP_020844182.1	XP_020843927.1								Camelus dromedarius	XP_031326094.1	XP_031301815.1	XP_010980659.2	XP_031326084.1
						Sarcophilus harrisii	XP_031798116.1	XP_012401554.2	XP_023361461.1	XP_003772880.1								Camelus ferus	-----	-----	XP_006188772.2	XP_032314668.1
						Trichosurus vulpecula	-----	-----	XP_036618333.1	XP_036620872.1								Capra hircus	XP_005681784.1	NP_001272545.1	XP_005681989.1	XP_005681785.2
						Vombatus ursinus	XP_027710294.1	XP_027691103.1	-----	-----								Odocoileus virginianus texanus	XP_020729189.1	XP_020767239.1	XP_020729188.1	XP_020729202.1
		Placentalia																Oryx dammah	-----	-----	XP_040092949.1	XP_040092951.1
			Afrotheria															Ovis aries	XP_027826857.1	XP_011961603.1	XP_012035497.1	XP_004009936.1
						Chrysochloris asiatica	XP_006873854.1	XP_006835716.1	XP_006873853.1	XP_006873855.1								Sus scrofa	AAA85588.1	BAC66111.1	XP_020956200.1	NP_999406.1
						Echinops telfairi	XP_004703235.1	XP_004710077.1	XP_004703420.2	XP_004703236.1								Vicugna pacos	XP_031539904.1	XP_031527011.1	XP_031545424.1	XP_031545449.1
						Elephantulus edwardii	XP_006896906.1	XP_006892469.1	XP_006896905.1	XP_006896907.1							- Cetacea
						Loxodonta africana	-----	-----	XP_023408993.1	XP_003414215.2								Balaenoptera acutorostrata scammoni	XP_007193625.1	-----	XP_028017520.1	XP_007193626.1
						Orycteropus afer afer	XP_007941009.1	XP_007949828.1	XP_007941008.1	XP_007940964.1								Balaenoptera physalus	-----	CAN87171.1	-----	-----
						Trichechus manatus latirostris	XP_004383413.1	XP_004386410.1	XP_004383414.1	XP_004383389.1								Delphinapterus leucas	XP_022455175.1	XP_030620410.1	XP_022455255.1	XP_030619891.1
			Euarchontoglyres															Globicephala melas	-----	-----	XP_030733936.1	XP_030733661.1
				Dermoptera														Lagenorhynchus obliquidens	XP_026943428.1	XP_026952358.1	XP_026943526.1	XP_026943403.1
						Galeopterus variegatus	XP_008584653.1	XP_008569489.1	XP_008585313.1	XP_008584654.1								Lipotes vexillifer	-----	-----	XP_007446169.1	XP_007446153.1
				Lagomorpha														Monodon monoceros	-----	-----	XP_029090527.1	XP_029091370.1
						Ochotona curzoniae	-----	-----	XP_040823060.1	XP_040823061.1								Neophocaena asiaeorientalis asiaeorientalis	-----	-----	XP_024609860.1	XP_024609955.1
						Ochotona princeps	-----	-----	XP_004596308.1	XP_036350872.1								Orcinus orca	XP_004283631.1	XP_033276083.1	XP_004283637.1	XP_004283630.1
						Oryctolagus cuniculus	-----	-----	XP_017202752.1	XP_002717081.1								Phocoena sinus	-----	-----	XP_032487884.1	XP_032488874.1
				Primates														Physeter catodon	XP_007118728.1	XP_023971239.1	XP_023971147.1	XP_007118727.2
						Aotus nancymaae	XP_012319808.1	XP_012290693.1	XP_012319799.1	XP_012319866.1								Tursiops truncatus	XP_019788214.1	XP_033705550.1	XP_019788198.2	XP_033713009.1
						Callithrix jacchus	XP_002745797.1	ABQ50859.1	XP_008991462.1	XP_035149499.1						Chiroptera
						Carlito syrichta	XP_008061399.1	XP_008046953.1	XP_008061397.1	XP_008061400.1								Artibeus jamaicensis	-----	-----	XP_037004509.1	XP_037004507.1
						Cebus imitator	-----	-----	XP_017357170.1	XP_037584836.1								Desmodus rotundus	XP_024433874.1	XP_024425635.1	XP_024434696.1	XP_024433167.1
						Cercocebus atys	XP_011938327.1	XP_011891322.1	-----	-----								Eptesicus fuscus	XP_008155699.1	XP_008154804.1	XP_008155704.1	XP_027989696.1
						Chlorocebus sabaeus	-----	-----	XP_007996980.1	XP_007996989.2								Hipposideros armiger	XP_019518742.1	XP_019506768.1	XP_019518743.1	XP_019518749.1
						Colobus angolensis palliatus	XP_011782502.1	XP_011806277.1	XP_011782500.1	XP_011782504.1								Miniopterus natalensis	XP_016062564.1	XP_016067127.1	XP_016062565.1	XP_016062572.1
						Gorilla gorilla gorilla	XP_018880683.1	XP_004063828.1	XP_004038827.1	XP_018881174.1								Molossus molossus	-----	-----	XP_036110479.1	KAF6499918.1
						Homo sapiens	AAG27036.1	AAL30432.1	AAI21818.1	EAX05625.1								Myotis brandtii	XP_005881709.1	EPQ16792.1	XP_005881708.1	XP_005881676.1
						Hylobates moloch	-----	-----	XP_032020146.1	XP_032006590.1								Myotis davidii	XP_006769987.1	XP_006763878.1	XP_006773170.2	XP_006769963.1
						Macaca fascicularis	-----	-----	XP_015305595.1	XP_005555191.1								Myotis lucifugus	XP_023614427.1	XP_006103850.1	XP_023614422.1	XP_006094476.1
						Macaca mulatta	XP_028704008.1	XP_028690236.1	XP_014994034.1	XP_014994062.2								Myotis myotis	-----	-----	KAF6385924.1	XP_036173324.1
						Macaca nemestrina	XP_011732109.1	XP_024647376.1	XP_011732110.1	XP_011732107.1								Phyllostomus discolor	-----	-----	KAF6128680.1	XP_028364074.1
						Mandrillus leucophaeus	XP_011853549.1	XP_011850265.1	XP_011823688.1	XP_011853548.1								Pipistrellus kuhlii	-----	-----	KAF6391211.1	KAF6391873.1
						Microcebus murinus	XP_012641356.1	XP_012640291.1	XP_012641357.1	XP_020139818.1								Pteropus alecto	XP_006917342.1	XP_006906102.1	XP_006917372.1	XP_006917343.1
						Nomascus leucogenys	XP_003265758.2	XP_003261066.1	XP_003265757.1	XP_030674819.1								Pteropus giganteus	-----	-----	XP_039701285.1	XP_039701310.1
						Otolemur garnettii	XP_012667598.2	XP_012662588.1	XP_003801025.2	XP_003801007.1								Pteropus vampyrus	XP_011358803.1	XP_011361337.1	XP_023386617.1	XP_011358804.1
						Pan paniscus	XP_003809040.1	XP_003805726.1	XP_003809041.2	XP_003809037.2								Rhinolophus ferrumequinum	-----	-----	KAF6371366.1	KAF6371656.1
						Pan troglodytes	XP_001160377.1	ABQ50856.1	XP_001160426.1	PNI82676.1								Rousettus aegyptiacus	-----	-----	KAF6430677.1	KAF6431115.1
						Papio anubis	XP_021794759.1	XP_021788296.1	XP_021794255.1	XP_021794254.1								Sturnira hondurensis	-----	-----	XP_036919369.1	XP_036919368.1
						Piliocolobus tephrosceles	XP_026302702.1	XP_023054492.1	XP_023045987.1	XP_023045996.1						Eulipotyphla
						Pongo abelii	XP_024101978.1	XP_024096475.1	XP_009238331.1	PNJ48648.1								Condylura cristata	XP_004681292.1	XP_012585811.1	XP_004681511.1	XP_004681510.1
						Propithecus coquereli	XP_012515309.1	XP_012512257.1	XP_012515281.1	XP_012515282.1								Erinaceus europaeus	XP_007523591.1	XP_007517524.1	XP_016043849.1	XP_007523592.1
						Rhinopithecus bieti	-----	-----	XP_017734512.1	XP_017734655.1								Sorex araneus	XP_004617937.1	XP_004612237.1	XP_004617973.1	XP_004617936.1
						Rhinopithecus roxellana	XP_030776238.1	XP_030789805.1	XP_010382247.2	XP_010382279.1								Talpa occidentalis	-----	-----	XP_037385200.1	XP_037385794.1
						Saimiri boliviensis boliviensis	XP_003931976.1	XP_003920356.1	XP_003931975.1	XP_003931977.2						Perissodactyla
						Theropithecus gelada	XP_025241970.1	XP_025228118.1	XP_025242546.1	XP_025240719.1								Ceratotherium simum simum	XP_004419200.1	XP_004435161.1	XP_004419286.1	XP_004419201.1
						Trachypithecus francoisi	-----	-----	XP_033071871.1	P_033070404.1								Equus asinus	XP_014702755.1	XP_014710898.1	XP_014702740.1	XP_014702756.1
				Rodentia														Equus caballus	XP_001489030.3	BAA84219.1	XP_023492651.1	XP_001487944.1
						Arvicanthis niloticus	-----	-----	XP_034365386.1	XP_034364817.1								Equus przewalskii	XP_008528890.1	XP_008523219.1	XP_008528888.1	XP_008528891.1
						Arvicola amphibius	-----	-----	XP_038171997.1	XP_038167646.1						Pholidota
						Castor canadensis	APY20149.1	APY20150.1	APY20151.1	APY20163.1								Manis javanica	XP_017511122.1	XP_017531670.1	-----	-----
						Cavia porcellus	XP_005002729.1	NP_001166340.1	XP_003467586.2	XP_003467585.2					Xenarthra
						Chinchilla lanigera	XP_005392843.1	XP_005411459.1	XP_013373942.1	XP_013373945.1								Dasypus novemcinctus	XP_012374726.1	XP_012380848.1	XP_023440171.1	XP_004477604.1
						Cricetulus griseus	XP_003510090.1	ERE65295.1	XP_035308940.1	XP_035316775.1
						Dipodomys ordii	XP_012875603.1	XP_012887610.1	XP_012875534.1	XP_012875607.1
						Fukomys damarensis	KFO22787.1	XP_033616156.1	XP_010604418.1	XP_010604394.1
						Grammomys surdaster	-----	-----	XP_028608515.1	XP_028608516.1
						Heterocephalus glaber	XP_021105484.1	XP_021104776.1	XP_021105489.1	EHB10659.1
						Ictidomys tridecemlineatus	XP_021587313.1	XP_005316384.1	XP_021587297.2	XP_005333356.1
						Jaculus jaculus	XP_004665419.1	XP_004663756.1	XP_004665367.1	XP_004665418.1
						Marmota flaviventris	XP_027806645.1	XP_027802287.1	XP_027806693.1	XP_034493100.1
						Marmota marmota marmota	XP_015360766.1	XP_015343445.1	XP_015360739.1	XP_015360795.1
						Mastomys coucha	-----	-----	XP_031197908.1	XP_031198802.1
						Mesocricetus auratus	XP_005068231.1	AAC24751.1	XP_040603290.1	XP_012967442.2
						Microtus ochrogaster	XP_005359506.1	XP_026640686.1	XP_013206306.1	XP_005359508.1
						Microtus oregoni	-----	-----	XP_041527047.1	XP_041527509.1
						Mus caroli	XP_021019436.1	XP_021008497.1	XP_021019627.1	XP_021019652.1
						Mus musculus	AAB93765.1	BAA06546.1	NP_082069.1	AAB94312.1
						Mus pahari	XP_021066822.1	XP_021043076.1	XP_021066966.1	XP_021066889.1
						Nannospalax galili	XP_008827598.1	XP_008851128.1	XP_008827759.1	XP_029417521.1
						Octodon degus	XP_004646595.1	XP_004635090.1	XP_004647982.2	XP_023562551.1
						Onychomys torridus	-----	-----	XP_036056258.1	XP_036056035.1
						Peromyscus leucopus	-----	-----	XP_028718772.1	XP_028719713.2
						Peromyscus maniculatus bairdii	XP_006991708.1	XP_006994381.1	XP_015865382.1	XP_006991710.1
						Rattus norvegicus	NP_037032.1	AAB02691.1	XP_017454872.1	NP_001099471.1
						Rattus rattus	-----	-----	XP_032772672.1	XP_032771715.1
						Urocitellus parryii	XP_026258384.1	XP_026250957.1	XP_026258346.1	XP_026258347.1
