# Supplementary material for: Early evolution of enamel matrix proteins is reflected by pleiotropy of physiological functions
Source: Sci Rep. 2023 Jan 26;13:1471. doi: 10.1038/s41598-023-28388-4 (PMC9879986; doi:10.1038/s41598-023-28388-4)
Supplement: Supplementary file 20 — Supplementary Information 20. [file 41598_2023_28388_MOESM20_ESM.xlsx]

## Sheet: Sheet1
	Step Number	Command	Specification
	1	Comment	Trabecula Region of Interest selection based on BRUKER for Femur / Vertebra (1.5 µm resolution)
	2	Despeckle	Type: Sweep (3D space); Remove: all exept the largest object; Apply to: Image
	3	Shrink-wrap	2D space; Stretch over holes with diameter equal or less than 50 pixels
	4	Bitwise operations	<Image> = <Image> XOR <Region of Interest>
	5	Morphological operations	Type: Opening (3D space); Kernel: Round; Radius: 3; Apply to: Image
	6	Despeckle	Type: Remove white speckles (2D space); Area: less than 4800 / 800 pixels; Apply to: Image
	7	Morphological operations	Type: Closing (3D space); Kernel: Round; Radius: 5; Apply to: Image
	8	Morphological operations	Type: Opening (3D space); Kernel: Round; Radius: 8; Apply to: Image
	9	Morphological operations	Type: Closing (3D space); Kernel: Round; Radius: 10; Apply to: Image
	10	Shrink-wrap	2D space; Stretch over holes with diameter equal or less than 100 pixels
	11	Morphological operations	Type: Opening (3D space); Kernel: Round; Radius: 13; Apply to: Image
	12	Morphological operations	Type: Closing (3D space); Kernel: Round; Radius: 15; Apply to: Image
	13	Morphological operations	Type: Erosion (2D space); Kernel: Round; Radius: 5; Apply to: Region of Interest
	14	Despeckle	Type: Sweep (3D space); Remove: all exept the largest object; Apply to: Image
	15	Despeckle	Type: Remove pores (2D space); Detected by: by image borders; Apply to: Region of Interest
	16	Save bitmaps	only Region of interest
